# Supplementary material for: Dynamics of competing SARS-CoV-2 variants during the Omicron epidemic in England
Source: Nat Commun. 2022 Jul 28;13:4375. doi: 10.1038/s41467-022-32096-4 (PMC9330949; doi:10.1038/s41467-022-32096-4)
Supplement: Supplementary file 4 — Supplementary Data 1 [file 41467_2022_32096_MOESM4_ESM.xlsx]

## Sheet: Sheet1
Supplementary Data: Accession numbers for sequenced samples. ENA contains all samples with genome coverage above 50%. GISAID multiple additional QC requirements.
central_sample_id	run_name	gisaid.accession	gisaid.secondary_accession	ena_sample.accession	ena_run.accession	ena_assembly.accession	Round
ARCH-000037A1	210204_NB501819_0188_AHGJTNBGXH-REACT						8
ARCH-000037A10	210204_NB501819_0188_AHGJTNBGXH-REACT			ERS5755105	ERR5299430	ERZ3688045	8
ARCH-000037A11	210204_NB501819_0188_AHGJTNBGXH-REACT			ERS5753825	ERR5297565	ERZ3692174	8
ARCH-000037A12	210204_NB501819_0188_AHGJTNBGXH-REACT			ERS5753629	ERR5297978	ERZ3685080	8
ARCH-000037A2	210204_NB501819_0188_AHGJTNBGXH-REACT			ERS6054391	ERR5517601	ERZ3693618	8
ARCH-000037A3	210204_NB501819_0188_AHGJTNBGXH-REACT			ERS6043579	ERR5495100	ERZ3673646	8
ARCH-000037A4	210204_NB501819_0188_AHGJTNBGXH-REACT			ERS5753434	ERR5300486	ERZ3685600	8
ARCH-000037A5	210204_NB501819_0188_AHGJTNBGXH-REACT			ERS5754188	ERR5300637	ERZ3674422	8
ARCH-000037A6	210204_NB501819_0188_AHGJTNBGXH-REACT			ERS5753426	ERR5302350	ERZ3683605	8
ARCH-000037A7	210204_NB501819_0188_AHGJTNBGXH-REACT			ERS6043528	ERR5495050	ERZ3684126	8
ARCH-000037A8	210204_NB501819_0188_AHGJTNBGXH-REACT						8
ARCH-000037A9	210204_NB501819_0188_AHGJTNBGXH-REACT			ERS5755323	ERR5302338	ERZ3687647	8
ARCH-000037B1	210204_NB501819_0188_AHGJTNBGXH-REACT						8
ARCH-000037B10	210204_NB501819_0188_AHGJTNBGXH-REACT			ERS5754464	ERR5298222	ERZ3690939	8
ARCH-000037B11	210204_NB501819_0188_AHGJTNBGXH-REACT			ERS5758147	ERR5302081	ERZ3693175	8
ARCH-000037B12	210204_NB501819_0188_AHGJTNBGXH-REACT						8
ARCH-000037B2	210204_NB501819_0188_AHGJTNBGXH-REACT			ERS5753602	ERR5297342	ERZ3679868	8
ARCH-000037B3	210204_NB501819_0188_AHGJTNBGXH-REACT						8
ARCH-000037B4	210204_NB501819_0188_AHGJTNBGXH-REACT			ERS6052550	ERR5504313	ERZ3672353	8
ARCH-000037B5	210204_NB501819_0188_AHGJTNBGXH-REACT						8
ARCH-000037B6	210204_NB501819_0188_AHGJTNBGXH-REACT			ERS6055624	ERR5507509	ERZ3690687	8
ARCH-000037B7	210204_NB501819_0188_AHGJTNBGXH-REACT			ERS5756154	ERR5301688	ERZ3689266	8
ARCH-000037B8	210204_NB501819_0188_AHGJTNBGXH-REACT			ERS5754279	ERR5298031	ERZ3691565	8
ARCH-000037B9	210204_NB501819_0188_AHGJTNBGXH-REACT						8
ARCH-000037C1	210204_NB501819_0188_AHGJTNBGXH-REACT			ERS5754497	ERR5303374	ERZ3688770	8
ARCH-000037C10	210204_NB501819_0188_AHGJTNBGXH-REACT			ERS6015558	ERR5494546	ERZ3689320	8
ARCH-000037C11	210204_NB501819_0188_AHGJTNBGXH-REACT						8
ARCH-000037C12	210204_NB501819_0188_AHGJTNBGXH-REACT			ERS6015513	ERR5506603	ERZ3681605	8
ARCH-000037C2	210204_NB501819_0188_AHGJTNBGXH-REACT						8
ARCH-000037C3	210204_NB501819_0188_AHGJTNBGXH-REACT						8
ARCH-000037C4	210204_NB501819_0188_AHGJTNBGXH-REACT			ERS5756357	ERR5300199	ERZ3671831	8
ARCH-000037C5	210204_NB501819_0188_AHGJTNBGXH-REACT			ERS5754580	ERR5300846	ERZ3686618	8
ARCH-000037C6	210204_NB501819_0188_AHGJTNBGXH-REACT			ERS5754021	ERR5297768	ERZ3680697	8
ARCH-000037C7	210204_NB501819_0188_AHGJTNBGXH-REACT						8
ARCH-000037C8	210204_NB501819_0188_AHGJTNBGXH-REACT						8
ARCH-000037C9	210204_NB501819_0188_AHGJTNBGXH-REACT			ERS6051694	ERR5507867	ERZ3691846	8
ARCH-000037D1	210204_NB501819_0188_AHGJTNBGXH-REACT			ERS6048954	ERR5502763	ERZ3679888	8
ARCH-000037D10	210204_NB501819_0188_AHGJTNBGXH-REACT						8
ARCH-000037D11	210204_NB501819_0188_AHGJTNBGXH-REACT			ERS5754252	ERR5298665	ERZ3692672	8
ARCH-000037D12	210204_NB501819_0188_AHGJTNBGXH-REACT						8
ARCH-000037D2	210204_NB501819_0188_AHGJTNBGXH-REACT			ERS5754055	ERR5302431	ERZ3694534	8
ARCH-000037D3	210204_NB501819_0188_AHGJTNBGXH-REACT						8
ARCH-000037D4	210204_NB501819_0188_AHGJTNBGXH-REACT						8
ARCH-000037D5	210204_NB501819_0188_AHGJTNBGXH-REACT			ERS6048859	ERR5500491	ERZ3673849	8
ARCH-000037D6	210204_NB501819_0188_AHGJTNBGXH-REACT			ERS5754066	ERR5297813	ERZ3691466	8
ARCH-000037D7	210204_NB501819_0188_AHGJTNBGXH-REACT						8
ARCH-000037D8	210204_NB501819_0188_AHGJTNBGXH-REACT						8
ARCH-000037D9	210204_NB501819_0188_AHGJTNBGXH-REACT			ERS5758698	ERR5302720	ERZ3689987	8
ARCH-000037E1	210204_NB501819_0188_AHGJTNBGXH-REACT			ERS6060792	ERR5512877	ERZ3694045	8
ARCH-000037E10	210204_NB501819_0188_AHGJTNBGXH-REACT						8
ARCH-000037E11	210204_NB501819_0188_AHGJTNBGXH-REACT			ERS5755386	ERR5299174	ERZ3687880	8
ARCH-000037E12	210204_NB501819_0188_AHGJTNBGXH-REACT			ERS6049254	ERR5500899	ERZ3677568	8
ARCH-000037E2	210204_NB501819_0188_AHGJTNBGXH-REACT						8
ARCH-000037E3	210204_NB501819_0188_AHGJTNBGXH-REACT						8
ARCH-000037E4	210204_NB501819_0188_AHGJTNBGXH-REACT			ERS5757795	ERR5301702	ERZ3679601	8
ARCH-000037E5	210204_NB501819_0188_AHGJTNBGXH-REACT			ERS5758172	ERR5303209	ERZ3672474	8
ARCH-000037E6	210204_NB501819_0188_AHGJTNBGXH-REACT			ERS6048721	ERR5501593	ERZ3680980	8
ARCH-000037E7	210204_NB501819_0188_AHGJTNBGXH-REACT			ERS5753288	ERR5297034	ERZ3683749	8
ARCH-000037E8	210204_NB501819_0188_AHGJTNBGXH-REACT			ERS5753259	ERR5297003	ERZ3673316	8
ARCH-000037E9	210204_NB501819_0188_AHGJTNBGXH-REACT			ERS5754852	ERR5298634	ERZ3683737	8
ARCH-000037F1	210204_NB501819_0188_AHGJTNBGXH-REACT			ERS6055359	ERR5507238	ERZ3682294	8
ARCH-000037F10	210204_NB501819_0188_AHGJTNBGXH-REACT			ERS5753611	ERR5300000	ERZ3684459	8
ARCH-000037F11	210204_NB501819_0188_AHGJTNBGXH-REACT						8
ARCH-000037F12	210204_NB501819_0188_AHGJTNBGXH-REACT			ERS5754001	ERR5297748	ERZ3690030	8
ARCH-000037F2	210204_NB501819_0188_AHGJTNBGXH-REACT			ERS5755076	ERR5299127	ERZ3676062	8
ARCH-000037F3	210204_NB501819_0188_AHGJTNBGXH-REACT			ERS5753653	ERR5297394	ERZ3688661	8
ARCH-000037F4	210204_NB501819_0188_AHGJTNBGXH-REACT			ERS5754811	ERR5301077	ERZ3679193	8
ARCH-000037F5	210204_NB501819_0188_AHGJTNBGXH-REACT						8
ARCH-000037F6	210204_NB501819_0188_AHGJTNBGXH-REACT						8
ARCH-000037F7	210204_NB501819_0188_AHGJTNBGXH-REACT			ERS5753274	ERR5297017	ERZ3679297	8
ARCH-000037F8	210204_NB501819_0188_AHGJTNBGXH-REACT			ERS5754707	ERR5299565	ERZ3678382	8
ARCH-000037F9	210204_NB501819_0188_AHGJTNBGXH-REACT			ERS6046441	ERR5501478	ERZ3684798	8
ARCH-000037G1	210204_NB501819_0188_AHGJTNBGXH-REACT			ERS5754455	ERR5410017	ERZ3687755	8
ARCH-000037G10	210204_NB501819_0188_AHGJTNBGXH-REACT						8
ARCH-000037G11	210204_NB501819_0188_AHGJTNBGXH-REACT			ERS6044566	ERR5496095	ERZ3677266	8
ARCH-000037G12	210204_NB501819_0188_AHGJTNBGXH-REACT						8
ARCH-000037G2	210204_NB501819_0188_AHGJTNBGXH-REACT			ERS5753767	ERR5297506	ERZ3672927	8
ARCH-000037G3	210204_NB501819_0188_AHGJTNBGXH-REACT			ERS6052018	ERR5509133	ERZ3680355	8
ARCH-000037G4	210204_NB501819_0188_AHGJTNBGXH-REACT			ERS6045326	ERR5514924	ERZ3691752	8
ARCH-000037G5	210204_NB501819_0188_AHGJTNBGXH-REACT						8
ARCH-000037G6	210204_NB501819_0188_AHGJTNBGXH-REACT			ERS5755905	ERR5301460	ERZ3675915	8
ARCH-000037G7	210204_NB501819_0188_AHGJTNBGXH-REACT			ERS5756835	ERR5411503	ERZ3690179	8
ARCH-000037G8	210204_NB501819_0188_AHGJTNBGXH-REACT			ERS5756874	ERR5300754	ERZ3692508	8
ARCH-000037G9	210204_NB501819_0188_AHGJTNBGXH-REACT			ERS5755722	ERR5299533	ERZ3694215	8
ARCH-000037H1	210204_NB501819_0188_AHGJTNBGXH-REACT						8
ARCH-000037H10	210204_NB501819_0188_AHGJTNBGXH-REACT			ERS5753891	ERR5297695	ERZ3692714	8
ARCH-000037H11	210204_NB501819_0188_AHGJTNBGXH-REACT			ERS5753446	ERR5297185	ERZ3678147	8
ARCH-000037H2	210204_NB501819_0188_AHGJTNBGXH-REACT						8
ARCH-000037H3	210204_NB501819_0188_AHGJTNBGXH-REACT			ERS6047333	ERR5510634	ERZ3693504	8
ARCH-000037H4	210204_NB501819_0188_AHGJTNBGXH-REACT			ERS6051151	ERR5502865	ERZ3676200	8
ARCH-000037H5	210204_NB501819_0188_AHGJTNBGXH-REACT			ERS5753955	ERR5301106	ERZ3678423	8
ARCH-000037H6	210204_NB501819_0188_AHGJTNBGXH-REACT						8
ARCH-000037H7	210204_NB501819_0188_AHGJTNBGXH-REACT						8
ARCH-000037H8	210204_NB501819_0188_AHGJTNBGXH-REACT			ERS5755344	ERR5301864	ERZ3672179	8
ARCH-000037H9	210204_NB501819_0188_AHGJTNBGXH-REACT						8
ARCH-000038A1	210204_NB501819_0188_AHGJTNBGXH-REACT			ERS5754187	ERR5297931	ERZ3692970	8
ARCH-000038A10	210204_NB501819_0188_AHGJTNBGXH-REACT						8
ARCH-000038A11	210204_NB501819_0188_AHGJTNBGXH-REACT						8
ARCH-000038A12	210204_NB501819_0188_AHGJTNBGXH-REACT			ERS6049608	ERR5501264	ERZ3689538	8
ARCH-000038A2	210204_NB501819_0188_AHGJTNBGXH-REACT			ERS5756721	ERR5300581	ERZ3693222	8
ARCH-000038A3	210204_NB501819_0188_AHGJTNBGXH-REACT						8
ARCH-000038A4	210204_NB501819_0188_AHGJTNBGXH-REACT			ERS5754423	ERR5298180	ERZ3690683	8
ARCH-000038A5	210204_NB501819_0188_AHGJTNBGXH-REACT			ERS6046637	ERR5498206	ERZ3675703	8
ARCH-000038A6	210204_NB501819_0188_AHGJTNBGXH-REACT						8
ARCH-000038A7	210204_NB501819_0188_AHGJTNBGXH-REACT						8
ARCH-000038A8	210204_NB501819_0188_AHGJTNBGXH-REACT						8
ARCH-000038A9	210204_NB501819_0188_AHGJTNBGXH-REACT			ERS6062055	ERR5514177	ERZ3693804	8
ARCH-000038B1	210204_NB501819_0188_AHGJTNBGXH-REACT						8
ARCH-000038B10	210204_NB501819_0188_AHGJTNBGXH-REACT			ERS5754926	ERR5298977	ERZ3694444	8
ARCH-000038B11	210204_NB501819_0188_AHGJTNBGXH-REACT			ERS6055819	ERR5510562	ERZ3682498	8
ARCH-000038B12	210204_NB501819_0188_AHGJTNBGXH-REACT						8
ARCH-000038B2	210204_NB501819_0188_AHGJTNBGXH-REACT						8
ARCH-000038B3	210204_NB501819_0188_AHGJTNBGXH-REACT			ERS6015611	ERR5498811	ERZ3672846	8
ARCH-000038B4	210204_NB501819_0188_AHGJTNBGXH-REACT			ERS5757183	ERR5303122	ERZ3690310	8
ARCH-000038B5	210204_NB501819_0188_AHGJTNBGXH-REACT			ERS5756841	ERR5302499	ERZ3678687	8
ARCH-000038B6	210204_NB501819_0188_AHGJTNBGXH-REACT			ERS5756291	ERR5300126	ERZ3675930	8
ARCH-000038B7	210204_NB501819_0188_AHGJTNBGXH-REACT						8
ARCH-000038B8	210204_NB501819_0188_AHGJTNBGXH-REACT			ERS6048350	ERR5499963	ERZ3693523	8
ARCH-000038B9	210204_NB501819_0188_AHGJTNBGXH-REACT			ERS6059015	ERR5515754	ERZ3688021	8
ARCH-000038C1	210204_NB501819_0188_AHGJTNBGXH-REACT			ERS5756513	ERR5300941	ERZ3692907	8
ARCH-000038C10	210204_NB501819_0188_AHGJTNBGXH-REACT						8
ARCH-000038C11	210204_NB501819_0188_AHGJTNBGXH-REACT			ERS5753608	ERR5297348	ERZ3685249	8
ARCH-000038C12	210204_NB501819_0188_AHGJTNBGXH-REACT						8
ARCH-000038C2	210204_NB501819_0188_AHGJTNBGXH-REACT						8
ARCH-000038C3	210204_NB501819_0188_AHGJTNBGXH-REACT						8
ARCH-000038C4	210204_NB501819_0188_AHGJTNBGXH-REACT						8
ARCH-000038C5	210204_NB501819_0188_AHGJTNBGXH-REACT						8
ARCH-000038C6	210204_NB501819_0188_AHGJTNBGXH-REACT			ERS5754936	ERR5299778	ERZ3687302	8
ARCH-000038C7	210204_NB501819_0188_AHGJTNBGXH-REACT			ERS5756284	ERR5300119	ERZ3688484	8
ARCH-000038C8	210204_NB501819_0188_AHGJTNBGXH-REACT			ERS6015368	ERR5494354	ERZ3688841	8
ARCH-000038C9	210204_NB501819_0188_AHGJTNBGXH-REACT			ERS5754068	ERR5297815	ERZ3681009	8
ARCH-000038D1	210204_NB501819_0188_AHGJTNBGXH-REACT			ERS5753645	ERR5297387	ERZ3677971	8
ARCH-000038D10	210204_NB501819_0188_AHGJTNBGXH-REACT			ERS6048482	ERR5500104	ERZ3682208	8
ARCH-000038D11	210204_NB501819_0188_AHGJTNBGXH-REACT						8
ARCH-000038D12	210204_NB501819_0188_AHGJTNBGXH-REACT			ERS6049755	ERR5501420	ERZ3676993	8
ARCH-000038D2	210204_NB501819_0188_AHGJTNBGXH-REACT						8
ARCH-000038D3	210204_NB501819_0188_AHGJTNBGXH-REACT			ERS6054383	ERR5511995	ERZ3675085	8
ARCH-000038D4	210204_NB501819_0188_AHGJTNBGXH-REACT						8
ARCH-000038D5	210204_NB501819_0188_AHGJTNBGXH-REACT			ERS5755573	ERR5301554	ERZ3680521	8
ARCH-000038D6	210204_NB501819_0188_AHGJTNBGXH-REACT			ERS5754270	ERR5301632	ERZ3689308	8
ARCH-000038D7	210204_NB501819_0188_AHGJTNBGXH-REACT						8
ARCH-000038D8	210204_NB501819_0188_AHGJTNBGXH-REACT			ERS6046922	ERR5498495	ERZ3679880	8
ARCH-000038D9	210204_NB501819_0188_AHGJTNBGXH-REACT			ERS6055726	ERR5507613	ERZ3687679	8
ARCH-000038E1	210204_NB501819_0188_AHGJTNBGXH-REACT						8
ARCH-000038E10	210204_NB501819_0188_AHGJTNBGXH-REACT						8
ARCH-000038E11	210204_NB501819_0188_AHGJTNBGXH-REACT						8
ARCH-000038E12	210204_NB501819_0188_AHGJTNBGXH-REACT			ERS6049044	ERR5504371	ERZ3673057	8
ARCH-000038E2	210204_NB501819_0188_AHGJTNBGXH-REACT						8
ARCH-000038E3	210204_NB501819_0188_AHGJTNBGXH-REACT			ERS5755401	ERR5299190	ERZ3680590	8
ARCH-000038E4	210204_NB501819_0188_AHGJTNBGXH-REACT			ERS5754203	ERR5297948	ERZ3693014	8
ARCH-000038E5	210204_NB501819_0188_AHGJTNBGXH-REACT			ERS5755966	ERR5299786	ERZ3692051	8
ARCH-000038E6	210204_NB501819_0188_AHGJTNBGXH-REACT						8
ARCH-000038E7	210204_NB501819_0188_AHGJTNBGXH-REACT						8
ARCH-000038E8	210204_NB501819_0188_AHGJTNBGXH-REACT			ERS6049540	ERR5508632	ERZ3674953	8
ARCH-000038E9	210204_NB501819_0188_AHGJTNBGXH-REACT			ERS5755444	ERR5299235	ERZ3677943	8
ARCH-000038F1	210204_NB501819_0188_AHGJTNBGXH-REACT			ERS6044266	ERR5495790	ERZ3688943	8
ARCH-000038F10	210204_NB501819_0188_AHGJTNBGXH-REACT			ERS5754360	ERR5298116	ERZ3679763	8
ARCH-000038F11	210204_NB501819_0188_AHGJTNBGXH-REACT						8
ARCH-000038F12	210204_NB501819_0188_AHGJTNBGXH-REACT						8
ARCH-000038F2	210204_NB501819_0188_AHGJTNBGXH-REACT			ERS5757881	ERR5301793	ERZ3681456	8
ARCH-000038F3	210204_NB501819_0188_AHGJTNBGXH-REACT						8
ARCH-000038F4	210204_NB501819_0188_AHGJTNBGXH-REACT			ERS5754765	ERR5300895	ERZ3691422	8
ARCH-000038F5	210204_NB501819_0188_AHGJTNBGXH-REACT			ERS5753227	ERR5410736	ERZ3693413	8
ARCH-000038F6	210204_NB501819_0188_AHGJTNBGXH-REACT			ERS6044960	ERR5496493	ERZ3673561	8
ARCH-000038F7	210204_NB501819_0188_AHGJTNBGXH-REACT			ERS5758426	ERR5302399	ERZ3673366	8
ARCH-000038F8	210204_NB501819_0188_AHGJTNBGXH-REACT			ERS5754904	ERR5302660	ERZ3684651	8
ARCH-000038F9	210204_NB501819_0188_AHGJTNBGXH-REACT						8
ARCH-000038G1	210204_NB501819_0188_AHGJTNBGXH-REACT						8
ARCH-000038G10	210204_NB501819_0188_AHGJTNBGXH-REACT						8
ARCH-000038G11	210204_NB501819_0188_AHGJTNBGXH-REACT						8
ARCH-000038G12	210204_NB501819_0188_AHGJTNBGXH-REACT						8
ARCH-000038G2	210204_NB501819_0188_AHGJTNBGXH-REACT						8
ARCH-000038G3	210204_NB501819_0188_AHGJTNBGXH-REACT						8
ARCH-000038G4	210204_NB501819_0188_AHGJTNBGXH-REACT			ERS5758107	ERR5302035	ERZ3692506	8
ARCH-000038G5	210204_NB501819_0188_AHGJTNBGXH-REACT			ERS5754631	ERR5298395	ERZ3674587	8
ARCH-000038G6	210204_NB501819_0188_AHGJTNBGXH-REACT						8
ARCH-000038G7	210204_NB501819_0188_AHGJTNBGXH-REACT						8
ARCH-000038G8	210204_NB501819_0188_AHGJTNBGXH-REACT			ERS5753623	ERR5300747	ERZ3694351	8
ARCH-000038G9	210204_NB501819_0188_AHGJTNBGXH-REACT						8
ARCH-000038H1	210204_NB501819_0188_AHGJTNBGXH-REACT			ERS6053304	ERR5506619	ERZ3682656	8
ARCH-000038H10	210204_NB501819_0188_AHGJTNBGXH-REACT			ERS6053005	ERR5504787	ERZ3687290	8
ARCH-000038H11	210204_NB501819_0188_AHGJTNBGXH-REACT			ERS6045086	ERR5515117	ERZ3686493	8
ARCH-000038H2	210204_NB501819_0188_AHGJTNBGXH-REACT						8
ARCH-000038H3	210204_NB501819_0188_AHGJTNBGXH-REACT			ERS5755179	ERR5298963	ERZ3688995	8
ARCH-000038H4	210204_NB501819_0188_AHGJTNBGXH-REACT			ERS6056935	ERR5508873	ERZ3687587	8
ARCH-000038H5	210204_NB501819_0188_AHGJTNBGXH-REACT						8
ARCH-000038H6	210204_NB501819_0188_AHGJTNBGXH-REACT			ERS5753331	ERR5297067	ERZ3681366	8
ARCH-000038H7	210204_NB501819_0188_AHGJTNBGXH-REACT			ERS5753183	ERR5301386	ERZ3689312	8
ARCH-000038H8	210204_NB501819_0188_AHGJTNBGXH-REACT						8
ARCH-000038H9	210204_NB501819_0188_AHGJTNBGXH-REACT			ERS6054645	ERR5515553	ERZ3683174	8
ARCH-000039A1	210204_NB501819_0188_AHGJTNBGXH-REACT						8
ARCH-000039A10	210204_NB501819_0188_AHGJTNBGXH-REACT						8
ARCH-000039A11	210204_NB501819_0188_AHGJTNBGXH-REACT						8
ARCH-000039A12	210204_NB501819_0188_AHGJTNBGXH-REACT			ERS6057923	ERR5515869	ERZ3684372	8
ARCH-000039A2	210204_NB501819_0188_AHGJTNBGXH-REACT						8
ARCH-000039A3	210204_NB501819_0188_AHGJTNBGXH-REACT						8
ARCH-000039A4	210204_NB501819_0188_AHGJTNBGXH-REACT						8
ARCH-000039A5	210204_NB501819_0188_AHGJTNBGXH-REACT			ERS5757718	ERR5302831	ERZ3691467	8
ARCH-000039A6	210204_NB501819_0188_AHGJTNBGXH-REACT			ERS6060677	ERR5512759	ERZ3677691	8
ARCH-000039A7	210204_NB501819_0188_AHGJTNBGXH-REACT						8
ARCH-000039A8	210204_NB501819_0188_AHGJTNBGXH-REACT						8
ARCH-000039A9	210204_NB501819_0188_AHGJTNBGXH-REACT			ERS6045249	ERR5507847	ERZ3676478	8
ARCH-000039B1	210204_NB501819_0188_AHGJTNBGXH-REACT						8
ARCH-000039B10	210204_NB501819_0188_AHGJTNBGXH-REACT			ERS5753963	ERR5297705	ERZ3676908	8
ARCH-000039B11	210204_NB501819_0188_AHGJTNBGXH-REACT			ERS5756181	ERR5302677	ERZ3678478	8
ARCH-000039B12	210204_NB501819_0188_AHGJTNBGXH-REACT						8
ARCH-000039B2	210204_NB501819_0188_AHGJTNBGXH-REACT						8
ARCH-000039B3	210204_NB501819_0188_AHGJTNBGXH-REACT						8
ARCH-000039B4	210204_NB501819_0188_AHGJTNBGXH-REACT						8
ARCH-000039B5	210204_NB501819_0188_AHGJTNBGXH-REACT						8
ARCH-000039B6	210204_NB501819_0188_AHGJTNBGXH-REACT						8
ARCH-000039B7	210204_NB501819_0188_AHGJTNBGXH-REACT						8
ARCH-000039B8	210204_NB501819_0188_AHGJTNBGXH-REACT						8
ARCH-000039B9	210204_NB501819_0188_AHGJTNBGXH-REACT						8
ARCH-000039C1	210204_NB501819_0188_AHGJTNBGXH-REACT						8
ARCH-000039C10	210204_NB501819_0188_AHGJTNBGXH-REACT			ERS6048505	ERR5505881	ERZ3693550	8
ARCH-000039C11	210204_NB501819_0188_AHGJTNBGXH-REACT			ERS5755984	ERR5299805	ERZ3674308	8
ARCH-000039C12	210204_NB501819_0188_AHGJTNBGXH-REACT			ERS6053553	ERR5514404	ERZ3682824	8
ARCH-000039C2	210204_NB501819_0188_AHGJTNBGXH-REACT						8
ARCH-000039C3	210204_NB501819_0188_AHGJTNBGXH-REACT			ERS5756245	ERR5301107	ERZ3675354	8
ARCH-000039C4	210204_NB501819_0188_AHGJTNBGXH-REACT						8
ARCH-000039C5	210204_NB501819_0188_AHGJTNBGXH-REACT						8
ARCH-000039C6	210204_NB501819_0188_AHGJTNBGXH-REACT						8
ARCH-000039C7	210204_NB501819_0188_AHGJTNBGXH-REACT						8
ARCH-000039C8	210204_NB501819_0188_AHGJTNBGXH-REACT						8
ARCH-000039C9	210204_NB501819_0188_AHGJTNBGXH-REACT						8
ARCH-000039D1	210204_NB501819_0188_AHGJTNBGXH-REACT						8
ARCH-000039D10	210204_NB501819_0188_AHGJTNBGXH-REACT			ERS5755652	ERR5301889	ERZ3692618	8
ARCH-000039D11	210204_NB501819_0188_AHGJTNBGXH-REACT						8
ARCH-000039D12	210204_NB501819_0188_AHGJTNBGXH-REACT						8
ARCH-000039D2	210204_NB501819_0188_AHGJTNBGXH-REACT			ERS5753210	ERR5296954	ERZ3675975	8
ARCH-000039D3	210204_NB501819_0188_AHGJTNBGXH-REACT						8
ARCH-000039D4	210204_NB501819_0188_AHGJTNBGXH-REACT						8
ARCH-000039D5	210204_NB501819_0188_AHGJTNBGXH-REACT			ERS5754884	ERR5302316	ERZ3693634	8
ARCH-000039D6	210204_NB501819_0188_AHGJTNBGXH-REACT						8
ARCH-000039D7	210204_NB501819_0188_AHGJTNBGXH-REACT			ERS6044538	ERR5496859	ERZ3672746	8
ARCH-000039D8	210204_NB501819_0188_AHGJTNBGXH-REACT						8
ARCH-000039D9	210204_NB501819_0188_AHGJTNBGXH-REACT			ERS5756848	ERR5301003	ERZ3690824	8
ARCH-000039E1	210204_NB501819_0188_AHGJTNBGXH-REACT			ERS5758810	ERR5405934	ERZ3693080	8
ARCH-000039E10	210204_NB501819_0188_AHGJTNBGXH-REACT			ERS6061364	ERR5513467	ERZ3679157	8
ARCH-000039E11	210204_NB501819_0188_AHGJTNBGXH-REACT						8
ARCH-000039E12	210204_NB501819_0188_AHGJTNBGXH-REACT			ERS5755992	ERR5299812	ERZ3684723	8
ARCH-000039E2	210204_NB501819_0188_AHGJTNBGXH-REACT			ERS6052681	ERR5516314	ERZ3679089	8
ARCH-000039E3	210204_NB501819_0188_AHGJTNBGXH-REACT			ERS6044022	ERR5499732	ERZ3687242	8
ARCH-000039E4	210204_NB501819_0188_AHGJTNBGXH-REACT						8
ARCH-000039E5	210204_NB501819_0188_AHGJTNBGXH-REACT			ERS6048573	ERR5500201	ERZ3692218	8
ARCH-000039E6	210204_NB501819_0188_AHGJTNBGXH-REACT			ERS6049082	ERR5516948	ERZ3676618	8
ARCH-000039E7	210204_NB501819_0188_AHGJTNBGXH-REACT						8
ARCH-000039E8	210204_NB501819_0188_AHGJTNBGXH-REACT			ERS6055116	ERR5517299	ERZ3686053	8
ARCH-000039E9	210204_NB501819_0188_AHGJTNBGXH-REACT						8
ARCH-000039F1	210204_NB501819_0188_AHGJTNBGXH-REACT						8
ARCH-000039F10	210204_NB501819_0188_AHGJTNBGXH-REACT			ERS5753912	ERR5297957	ERZ3686682	8
ARCH-000039F11	210204_NB501819_0188_AHGJTNBGXH-REACT						8
ARCH-000039F12	210204_NB501819_0188_AHGJTNBGXH-REACT						8
ARCH-000039F2	210204_NB501819_0188_AHGJTNBGXH-REACT			ERS6056398	ERR5508315	ERZ3691190	8
ARCH-000039F3	210204_NB501819_0188_AHGJTNBGXH-REACT						8
ARCH-000039F4	210204_NB501819_0188_AHGJTNBGXH-REACT						8
ARCH-000039F5	210204_NB501819_0188_AHGJTNBGXH-REACT			ERS5758192	ERR5302134	ERZ3678895	8
ARCH-000039F6	210204_NB501819_0188_AHGJTNBGXH-REACT			ERS5754116	ERR5297860	ERZ3687188	8
ARCH-000039F7	210204_NB501819_0188_AHGJTNBGXH-REACT			ERS5755733	ERR5301833	ERZ3674243	8
ARCH-000039F8	210204_NB501819_0188_AHGJTNBGXH-REACT						8
ARCH-000039F9	210204_NB501819_0188_AHGJTNBGXH-REACT						8
ARCH-000039G1	210204_NB501819_0188_AHGJTNBGXH-REACT						8
ARCH-000039G10	210204_NB501819_0188_AHGJTNBGXH-REACT			ERS6050860	ERR5502560	ERZ3687449	8
ARCH-000039G11	210204_NB501819_0188_AHGJTNBGXH-REACT						8
ARCH-000039G12	210204_NB501819_0188_AHGJTNBGXH-REACT						8
ARCH-000039G2	210204_NB501819_0188_AHGJTNBGXH-REACT						8
ARCH-000039G3	210204_NB501819_0188_AHGJTNBGXH-REACT						8
ARCH-000039G4	210204_NB501819_0188_AHGJTNBGXH-REACT			ERS5753290	ERR5299487	ERZ3692656	8
ARCH-000039G5	210204_NB501819_0188_AHGJTNBGXH-REACT						8
ARCH-000039G6	210204_NB501819_0188_AHGJTNBGXH-REACT			ERS5753502	ERR5297243	ERZ3686264	8
ARCH-000039G7	210204_NB501819_0188_AHGJTNBGXH-REACT						8
ARCH-000039G8	210204_NB501819_0188_AHGJTNBGXH-REACT						8
ARCH-000039G9	210204_NB501819_0188_AHGJTNBGXH-REACT			ERS5753215	ERR5296961	ERZ3686736	8
ARCH-000039H1	210204_NB501819_0188_AHGJTNBGXH-REACT						8
ARCH-000039H10	210204_NB501819_0188_AHGJTNBGXH-REACT			ERS5758084	ERR5302009	ERZ3688343	8
ARCH-000039H11	210204_NB501819_0188_AHGJTNBGXH-REACT						8
ARCH-000039H2	210204_NB501819_0188_AHGJTNBGXH-REACT			ERS5754402	ERR5300751	ERZ3692288	8
ARCH-000039H3	210204_NB501819_0188_AHGJTNBGXH-REACT			ERS6046387	ERR5670297	ERZ3684392	8
ARCH-000039H4	210204_NB501819_0188_AHGJTNBGXH-REACT			ERS5755898	ERR5299719	ERZ3684507	8
ARCH-000039H5	210204_NB501819_0188_AHGJTNBGXH-REACT			ERS5753403	ERR5297143	ERZ3687358	8
ARCH-000039H6	210204_NB501819_0188_AHGJTNBGXH-REACT						8
ARCH-000039H7	210204_NB501819_0188_AHGJTNBGXH-REACT						8
ARCH-000039H8	210204_NB501819_0188_AHGJTNBGXH-REACT						8
ARCH-000039H9	210204_NB501819_0188_AHGJTNBGXH-REACT						8
ARCH-000040A1	210204_NB501819_0188_AHGJTNBGXH-REACT			ERS5756822	ERR5300694	ERZ3684296	8
ARCH-000040A10	210204_NB501819_0188_AHGJTNBGXH-REACT			ERS5757813	ERR5302243	ERZ3694405	8
ARCH-000040A11	210204_NB501819_0188_AHGJTNBGXH-REACT						8
ARCH-000040A12	210204_NB501819_0188_AHGJTNBGXH-REACT			ERS5755497	ERR5408345	ERZ3680702	8
ARCH-000040A2	210204_NB501819_0188_AHGJTNBGXH-REACT						8
ARCH-000040A3	210204_NB501819_0188_AHGJTNBGXH-REACT			ERS5756163	ERR5407491	ERZ3676699	8
ARCH-000040A4	210204_NB501819_0188_AHGJTNBGXH-REACT			ERS6043414	ERR5494934	ERZ3685561	8
ARCH-000040A5	210204_NB501819_0188_AHGJTNBGXH-REACT						8
ARCH-000040A6	210204_NB501819_0188_AHGJTNBGXH-REACT						8
ARCH-000040A7	210204_NB501819_0188_AHGJTNBGXH-REACT			ERS5756694	ERR5300550	ERZ3678419	8
ARCH-000040A8	210204_NB501819_0188_AHGJTNBGXH-REACT						8
ARCH-000040A9	210204_NB501819_0188_AHGJTNBGXH-REACT						8
ARCH-000040B1	210204_NB501819_0188_AHGJTNBGXH-REACT						8
ARCH-000040B10	210204_NB501819_0188_AHGJTNBGXH-REACT			ERS5754446	ERR5298206	ERZ3675111	8
ARCH-000040B11	210204_NB501819_0188_AHGJTNBGXH-REACT			ERS5755357	ERR5303114	ERZ3692901	8
ARCH-000040B12	210204_NB501819_0188_AHGJTNBGXH-REACT						8
ARCH-000040B2	210204_NB501819_0188_AHGJTNBGXH-REACT			ERS5754915	ERR5298694	ERZ3682338	8
ARCH-000040B3	210204_NB501819_0188_AHGJTNBGXH-REACT			ERS5753941	ERR5302681	ERZ3693630	8
ARCH-000040B4	210204_NB501819_0188_AHGJTNBGXH-REACT						8
ARCH-000040B5	210204_NB501819_0188_AHGJTNBGXH-REACT						8
ARCH-000040B6	210204_NB501819_0188_AHGJTNBGXH-REACT						8
ARCH-000040B7	210204_NB501819_0188_AHGJTNBGXH-REACT			ERS5754137	ERR5301694	ERZ3683824	8
ARCH-000040B8	210204_NB501819_0188_AHGJTNBGXH-REACT						8
ARCH-000040B9	210204_NB501819_0188_AHGJTNBGXH-REACT			ERS6044631	ERR5496161	ERZ3679852	8
ARCH-000040C1	210204_NB501819_0188_AHGJTNBGXH-REACT						8
ARCH-000040C10	210204_NB501819_0188_AHGJTNBGXH-REACT			ERS5754426	ERR5298183	ERZ3688042	8
ARCH-000040C11	210204_NB501819_0188_AHGJTNBGXH-REACT			ERS5757609	ERR5302529	ERZ3688670	8
ARCH-000040C12	210204_NB501819_0188_AHGJTNBGXH-REACT						8
ARCH-000040C2	210204_NB501819_0188_AHGJTNBGXH-REACT			ERS5756606	ERR5300455	ERZ3682880	8
ARCH-000040C3	210204_NB501819_0188_AHGJTNBGXH-REACT						8
ARCH-000040C4	210204_NB501819_0188_AHGJTNBGXH-REACT						8
ARCH-000040C5	210204_NB501819_0188_AHGJTNBGXH-REACT			ERS5755182	ERR5298966	ERZ3693368	8
ARCH-000040C6	210204_NB501819_0188_AHGJTNBGXH-REACT						8
ARCH-000040C7	210204_NB501819_0188_AHGJTNBGXH-REACT						8
ARCH-000040C8	210204_NB501819_0188_AHGJTNBGXH-REACT			ERS5756480	ERR5300321	ERZ3692227	8
ARCH-000040C9	210204_NB501819_0188_AHGJTNBGXH-REACT						8
ARCH-000040D1	210204_NB501819_0188_AHGJTNBGXH-REACT						8
ARCH-000040D10	210204_NB501819_0188_AHGJTNBGXH-REACT			ERS5757758	ERR5303410	ERZ3675736	8
ARCH-000040D11	210204_NB501819_0188_AHGJTNBGXH-REACT			ERS5755936	ERR5301998	ERZ3673644	8
ARCH-000040D12	210204_NB501819_0188_AHGJTNBGXH-REACT			ERS5753566	ERR5297306	ERZ3676558	8
ARCH-000040D2	210204_NB501819_0188_AHGJTNBGXH-REACT			ERS5755189	ERR5298970	ERZ3683251	8
ARCH-000040D3	210204_NB501819_0188_AHGJTNBGXH-REACT			ERS5755159	ERR5300896	ERZ3680477	8
ARCH-000040D4	210204_NB501819_0188_AHGJTNBGXH-REACT			ERS6054105	ERR5505939	ERZ3679401	8
ARCH-000040D5	210204_NB501819_0188_AHGJTNBGXH-REACT						8
ARCH-000040D6	210204_NB501819_0188_AHGJTNBGXH-REACT						8
ARCH-000040D7	210204_NB501819_0188_AHGJTNBGXH-REACT			ERS5757110	ERR5301023	ERZ3694202	8
ARCH-000040D8	210204_NB501819_0188_AHGJTNBGXH-REACT						8
ARCH-000040D9	210204_NB501819_0188_AHGJTNBGXH-REACT			ERS6043330	ERR5513417	ERZ3684716	8
ARCH-000040E1	210204_NB501819_0188_AHGJTNBGXH-REACT						8
ARCH-000040E10	210204_NB501819_0188_AHGJTNBGXH-REACT			ERS6045769	ERR5497314	ERZ3688350	8
ARCH-000040E11	210204_NB501819_0188_AHGJTNBGXH-REACT			ERS5755580	ERR5299379	ERZ3686606	8
ARCH-000040E12	210204_NB501819_0188_AHGJTNBGXH-REACT			ERS5753707	ERR5297445	ERZ3684563	8
ARCH-000040E2	210204_NB501819_0188_AHGJTNBGXH-REACT			ERS5755993	ERR5302906	ERZ3679530	8
ARCH-000040E3	210204_NB501819_0188_AHGJTNBGXH-REACT			ERS5755506	ERR5299301	ERZ3688773	8
ARCH-000040E4	210204_NB501819_0188_AHGJTNBGXH-REACT			ERS5757068	ERR5303443	ERZ3676358	8
ARCH-000040E5	210204_NB501819_0188_AHGJTNBGXH-REACT			ERS5753557	ERR5297297	ERZ3688291	8
ARCH-000040E6	210204_NB501819_0188_AHGJTNBGXH-REACT						8
ARCH-000040E7	210204_NB501819_0188_AHGJTNBGXH-REACT			ERS5753520	ERR5297259	ERZ3693119	8
ARCH-000040E8	210204_NB501819_0188_AHGJTNBGXH-REACT						8
ARCH-000040E9	210204_NB501819_0188_AHGJTNBGXH-REACT						8
ARCH-000040F1	210204_NB501819_0188_AHGJTNBGXH-REACT						8
ARCH-000040F10	210204_NB501819_0188_AHGJTNBGXH-REACT						8
ARCH-000040F11	210204_NB501819_0188_AHGJTNBGXH-REACT			ERS6050704	ERR5508363	ERZ3691937	8
ARCH-000040F12	210204_NB501819_0188_AHGJTNBGXH-REACT			ERS5753943	ERR5297685	ERZ3690704	8
ARCH-000040F2	210204_NB501819_0188_AHGJTNBGXH-REACT			ERS5753604	ERR5297344	ERZ3690679	8
ARCH-000040F3	210204_NB501819_0188_AHGJTNBGXH-REACT			ERS5753327	ERR5297064	ERZ3674611	8
ARCH-000040F4	210204_NB501819_0188_AHGJTNBGXH-REACT			ERS5753631	ERR5297372	ERZ3671832	8
ARCH-000040F5	210204_NB501819_0188_AHGJTNBGXH-REACT			ERS5757010	ERR5300963	ERZ3681602	8
ARCH-000040F6	210204_NB501819_0188_AHGJTNBGXH-REACT			ERS5753956	ERR5298603	ERZ3679132	8
ARCH-000040F7	210204_NB501819_0188_AHGJTNBGXH-REACT						8
ARCH-000040F8	210204_NB501819_0188_AHGJTNBGXH-REACT						8
ARCH-000040F9	210204_NB501819_0188_AHGJTNBGXH-REACT			ERS6047443	ERR5508023	ERZ3677973	8
ARCH-000040G1	210204_NB501819_0188_AHGJTNBGXH-REACT						8
ARCH-000040G10	210204_NB501819_0188_AHGJTNBGXH-REACT						8
ARCH-000040G11	210204_NB501819_0188_AHGJTNBGXH-REACT			ERS5755276	ERR5299059	ERZ3682672	8
ARCH-000040G12	210204_NB501819_0188_AHGJTNBGXH-REACT						8
ARCH-000040G2	210204_NB501819_0188_AHGJTNBGXH-REACT						8
ARCH-000040G3	210204_NB501819_0188_AHGJTNBGXH-REACT						8
ARCH-000040G4	210204_NB501819_0188_AHGJTNBGXH-REACT						8
ARCH-000040G5	210204_NB501819_0188_AHGJTNBGXH-REACT						8
ARCH-000040G6	210204_NB501819_0188_AHGJTNBGXH-REACT			ERS6048731	ERR5500357	ERZ3681269	8
ARCH-000040G7	210204_NB501819_0188_AHGJTNBGXH-REACT						8
ARCH-000040G8	210204_NB501819_0188_AHGJTNBGXH-REACT			ERS5756075	ERR5299913	ERZ3675236	8
ARCH-000040G9	210204_NB501819_0188_AHGJTNBGXH-REACT			ERS5753753	ERR5297490	ERZ3674870	8
ARCH-000040H1	210204_NB501819_0188_AHGJTNBGXH-REACT			ERS5754560	ERR5300130	ERZ3687078	8
ARCH-000040H10	210204_NB501819_0188_AHGJTNBGXH-REACT						8
ARCH-000040H11	210204_NB501819_0188_AHGJTNBGXH-REACT			ERS6053166	ERR5515231	ERZ3681205	8
ARCH-000040H2	210204_NB501819_0188_AHGJTNBGXH-REACT			ERS5756700	ERR5302787	ERZ3677787	8
ARCH-000040H3	210204_NB501819_0188_AHGJTNBGXH-REACT			ERS5753662	ERR5297398	ERZ3683493	8
ARCH-000040H4	210204_NB501819_0188_AHGJTNBGXH-REACT			ERS5754490	ERR5298250	ERZ3685182	8
ARCH-000040H5	210204_NB501819_0188_AHGJTNBGXH-REACT			ERS5756909	ERR5300792	ERZ3685524	8
ARCH-000040H6	210204_NB501819_0188_AHGJTNBGXH-REACT			ERS5756223	ERR5300055	ERZ3679306	8
ARCH-000040H7	210204_NB501819_0188_AHGJTNBGXH-REACT			ERS6015566	ERR5494555	ERZ3674204	8
ARCH-000040H8	210204_NB501819_0188_AHGJTNBGXH-REACT						8
ARCH-000040H9	210204_NB501819_0188_AHGJTNBGXH-REACT			ERS6059864	ERR5511911	ERZ3686805	8
ARCH-000041A1	210204_NB501819_0188_AHGJTNBGXH-REACT			ERS5754731	ERR5298503	ERZ3687110	8
ARCH-000041A10	210204_NB501819_0188_AHGJTNBGXH-REACT						8
ARCH-000041A11	210204_NB501819_0188_AHGJTNBGXH-REACT						8
ARCH-000041A12	210204_NB501819_0188_AHGJTNBGXH-REACT			ERS6052561	ERR5512868	ERZ3673749	8
ARCH-000041A2	210204_NB501819_0188_AHGJTNBGXH-REACT			ERS6054736	ERR5506596	ERZ3691609	8
ARCH-000041A3	210204_NB501819_0188_AHGJTNBGXH-REACT			ERS5755683	ERR5299486	ERZ3683240	8
ARCH-000041A4	210204_NB501819_0188_AHGJTNBGXH-REACT						8
ARCH-000041A5	210204_NB501819_0188_AHGJTNBGXH-REACT			ERS5755439	ERR5409303	ERZ3685082	8
ARCH-000041A6	210204_NB501819_0188_AHGJTNBGXH-REACT			ERS5756446	ERR5300284	ERZ3672525	8
ARCH-000041A7	210204_NB501819_0188_AHGJTNBGXH-REACT			ERS5756437	ERR5300921	ERZ3682996	8
ARCH-000041A8	210204_NB501819_0188_AHGJTNBGXH-REACT						8
ARCH-000041A9	210204_NB501819_0188_AHGJTNBGXH-REACT			ERS5754687	ERR5298453	ERZ3688726	8
ARCH-000041B1	210204_NB501819_0188_AHGJTNBGXH-REACT			ERS5755318	ERR5299104	ERZ3690364	8
ARCH-000041B10	210204_NB501819_0188_AHGJTNBGXH-REACT			ERS5754575	ERR5300044	ERZ3680101	8
ARCH-000041B11	210204_NB501819_0188_AHGJTNBGXH-REACT			ERS6052892	ERR5504809	ERZ3691632	8
ARCH-000041B12	210204_NB501819_0188_AHGJTNBGXH-REACT						8
ARCH-000041B2	210204_NB501819_0188_AHGJTNBGXH-REACT			ERS5753395	ERR5297135	ERZ3673745	8
ARCH-000041B3	210204_NB501819_0188_AHGJTNBGXH-REACT			ERS5756179	ERR5300004	ERZ3679679	8
ARCH-000041B4	210204_NB501819_0188_AHGJTNBGXH-REACT			ERS6059025	ERR5511035	ERZ3678965	8
ARCH-000041B5	210204_NB501819_0188_AHGJTNBGXH-REACT			ERS5754230	ERR5302733	ERZ3674366	8
ARCH-000041B6	210204_NB501819_0188_AHGJTNBGXH-REACT						8
ARCH-000041B7	210204_NB501819_0188_AHGJTNBGXH-REACT			ERS6048481	ERR5500102	ERZ3685720	8
ARCH-000041B8	210204_NB501819_0188_AHGJTNBGXH-REACT			ERS5756244	ERR5302027	ERZ3672883	8
ARCH-000041B9	210204_NB501819_0188_AHGJTNBGXH-REACT			ERS6059182	ERR5511199	ERZ3679548	8
ARCH-000041C1	210204_NB501819_0188_AHGJTNBGXH-REACT			ERS5756502	ERR5302848	ERZ3677628	8
ARCH-000041C10	210204_NB501819_0188_AHGJTNBGXH-REACT			ERS5755077	ERR5299867	ERZ3672568	8
ARCH-000041C11	210204_NB501819_0188_AHGJTNBGXH-REACT			ERS5754523	ERR5298283	ERZ3677812	8
ARCH-000041C12	210204_NB501819_0188_AHGJTNBGXH-REACT						8
ARCH-000041C2	210204_NB501819_0188_AHGJTNBGXH-REACT			ERS6058773	ERR5510773	ERZ3739860	8
ARCH-000041C3	210204_NB501819_0188_AHGJTNBGXH-REACT			ERS5755418	ERR5299504	ERZ3687820	8
ARCH-000041C4	210204_NB501819_0188_AHGJTNBGXH-REACT			ERS6044428	ERR5510856	ERZ3676175	8
ARCH-000041C5	210204_NB501819_0188_AHGJTNBGXH-REACT			ERS5758395	ERR5303334	ERZ3672645	8
ARCH-000041C6	210204_NB501819_0188_AHGJTNBGXH-REACT			ERS5753563	ERR5297302	ERZ3676094	8
ARCH-000041C7	210204_NB501819_0188_AHGJTNBGXH-REACT						8
ARCH-000041C8	210204_NB501819_0188_AHGJTNBGXH-REACT			ERS5753877	ERR5297619	ERZ3692399	8
ARCH-000041C9	210204_NB501819_0188_AHGJTNBGXH-REACT			ERS5756735	ERR5300601	ERZ3674375	8
ARCH-000041D1	210204_NB501819_0188_AHGJTNBGXH-REACT						8
ARCH-000041D10	210204_NB501819_0188_AHGJTNBGXH-REACT			ERS5753832	ERR5297573	ERZ3693439	8
ARCH-000041D11	210204_NB501819_0188_AHGJTNBGXH-REACT			ERS5753330	ERR5300606	ERZ3694197	8
ARCH-000041D12	210204_NB501819_0188_AHGJTNBGXH-REACT			ERS6046040	ERR5499515	ERZ3674826	8
ARCH-000041D2	210204_NB501819_0188_AHGJTNBGXH-REACT			ERS6047446	ERR5505492	ERZ3672550	8
ARCH-000041D3	210204_NB501819_0188_AHGJTNBGXH-REACT			ERS5756963	ERR5300853	ERZ3686530	8
ARCH-000041D4	210204_NB501819_0188_AHGJTNBGXH-REACT						8
ARCH-000041D5	210204_NB501819_0188_AHGJTNBGXH-REACT			ERS6045814	ERR5497357	ERZ3678125	8
ARCH-000041D6	210204_NB501819_0188_AHGJTNBGXH-REACT						8
ARCH-000041D7	210204_NB501819_0188_AHGJTNBGXH-REACT			ERS6047696	ERR5499286	ERZ3678910	8
ARCH-000041D8	210204_NB501819_0188_AHGJTNBGXH-REACT						8
ARCH-000041D9	210204_NB501819_0188_AHGJTNBGXH-REACT						8
ARCH-000041E1	210204_NB501819_0188_AHGJTNBGXH-REACT			ERS5756429	ERR5300274	ERZ3674059	8
ARCH-000041E10	210204_NB501819_0188_AHGJTNBGXH-REACT			ERS5754708	ERR5300197	ERZ3681004	8
ARCH-000041E11	210204_NB501819_0188_AHGJTNBGXH-REACT						8
ARCH-000041E12	210204_NB501819_0188_AHGJTNBGXH-REACT						8
ARCH-000041E2	210204_NB501819_0188_AHGJTNBGXH-REACT						8
ARCH-000041E3	210204_NB501819_0188_AHGJTNBGXH-REACT			ERS5755550	ERR5299345	ERZ3680825	8
ARCH-000041E4	210204_NB501819_0188_AHGJTNBGXH-REACT			ERS5755454	ERR5300117	ERZ3674622	8
ARCH-000041E5	210204_NB501819_0188_AHGJTNBGXH-REACT			ERS5754522	ERR5302960	ERZ3674548	8
ARCH-000041E6	210204_NB501819_0188_AHGJTNBGXH-REACT						8
ARCH-000041E7	210204_NB501819_0188_AHGJTNBGXH-REACT			ERS5753916	ERR5297659	ERZ3673243	8
ARCH-000041E8	210204_NB501819_0188_AHGJTNBGXH-REACT						8
ARCH-000041E9	210204_NB501819_0188_AHGJTNBGXH-REACT			ERS5756164	ERR5303283	ERZ3676998	8
ARCH-000041F1	210204_NB501819_0188_AHGJTNBGXH-REACT			ERS5754091	ERR5297834	ERZ3694591	8
ARCH-000041F10	210204_NB501819_0188_AHGJTNBGXH-REACT			ERS5757224	ERR5302740	ERZ3693980	8
ARCH-000041F11	210204_NB501819_0188_AHGJTNBGXH-REACT			ERS5756452	ERR5410327	ERZ3673249	8
ARCH-000041F12	210204_NB501819_0188_AHGJTNBGXH-REACT			ERS5756441	ERR5302326	ERZ3691521	8
ARCH-000041F2	210204_NB501819_0188_AHGJTNBGXH-REACT			ERS6055701	ERR5507587	ERZ3676365	8
ARCH-000041F3	210204_NB501819_0188_AHGJTNBGXH-REACT						8
ARCH-000041F4	210204_NB501819_0188_AHGJTNBGXH-REACT			ERS6057872	ERR5509837	ERZ3690871	8
ARCH-000041F5	210204_NB501819_0188_AHGJTNBGXH-REACT			ERS5754763	ERR5299973	ERZ3693258	8
ARCH-000041F6	210204_NB501819_0188_AHGJTNBGXH-REACT			ERS5754244	ERR5297994	ERZ3685855	8
ARCH-000041F7	210204_NB501819_0188_AHGJTNBGXH-REACT			ERS5756973	ERR5300864	ERZ3692129	8
ARCH-000041F8	210204_NB501819_0188_AHGJTNBGXH-REACT			ERS5757566	ERR5301961	ERZ3686167	8
ARCH-000041F9	210204_NB501819_0188_AHGJTNBGXH-REACT			ERS5754773	ERR5298544	ERZ3688467	8
ARCH-000041G1	210204_NB501819_0188_AHGJTNBGXH-REACT						8
ARCH-000041G10	210204_NB501819_0188_AHGJTNBGXH-REACT			ERS5755724	ERR5299535	ERZ3672512	8
ARCH-000041G11	210204_NB501819_0188_AHGJTNBGXH-REACT			ERS5753255	ERR5300035	ERZ3692023	8
ARCH-000041G2	210204_NB501819_0188_AHGJTNBGXH-REACT			ERS5754761	ERR5299291	ERZ3676201	8
ARCH-000041G3	210204_NB501819_0188_AHGJTNBGXH-REACT			ERS5756864	ERR5302554	ERZ3673796	8
ARCH-000041G4	210204_NB501819_0188_AHGJTNBGXH-REACT			ERS5754453	ERR5302763	ERZ3679851	8
ARCH-000041G5	210204_NB501819_0188_AHGJTNBGXH-REACT						8
ARCH-000041G6	210204_NB501819_0188_AHGJTNBGXH-REACT			ERS5754951	ERR5298731	ERZ3682862	8
ARCH-000041G7	210204_NB501819_0188_AHGJTNBGXH-REACT			ERS6049359	ERR5501007	ERZ3673490	8
ARCH-000041G8	210204_NB501819_0188_AHGJTNBGXH-REACT			ERS5753850	ERR5298641	ERZ3693614	8
ARCH-000041G9	210204_NB501819_0188_AHGJTNBGXH-REACT			ERS5753597	ERR5301947	ERZ3675834	8
ARCH-000041H1	210204_NB501819_0188_AHGJTNBGXH-REACT			ERS6015527	ERR5514214	ERZ3676572	8
ARCH-000041H10	210204_NB501819_0188_AHGJTNBGXH-REACT			ERS5754234	ERR5297986	ERZ3688206	8
ARCH-000041H11	210204_NB501819_0188_AHGJTNBGXH-REACT			ERS5753609	ERR5302269	ERZ3677016	8
ARCH-000041H2	210204_NB501819_0188_AHGJTNBGXH-REACT			ERS5754265	ERR5298015	ERZ3684992	8
ARCH-000041H3	210204_NB501819_0188_AHGJTNBGXH-REACT			ERS6043857	ERR5507146	ERZ3683250	8
ARCH-000041H4	210204_NB501819_0188_AHGJTNBGXH-REACT			ERS5753931	ERR5297674	ERZ3693247	8
ARCH-000041H5	210204_NB501819_0188_AHGJTNBGXH-REACT			ERS5755554	ERR5301462	ERZ3693675	8
ARCH-000041H6	210204_NB501819_0188_AHGJTNBGXH-REACT			ERS6047928	ERR5499521	ERZ3679528	8
ARCH-000041H7	210204_NB501819_0188_AHGJTNBGXH-REACT						8
ARCH-000041H8	210204_NB501819_0188_AHGJTNBGXH-REACT						8
ARCH-000041H9	210204_NB501819_0188_AHGJTNBGXH-REACT						8
ARCH-000042A1	210204_NB501819_0188_AHGJTNBGXH-REACT						8
ARCH-000042A10	210204_NB501819_0188_AHGJTNBGXH-REACT			ERS5753632	ERR5302664	ERZ3680264	8
ARCH-000042A11	210204_NB501819_0188_AHGJTNBGXH-REACT			ERS5755168	ERR5298950	ERZ3689622	8
ARCH-000042A12	210204_NB501819_0188_AHGJTNBGXH-REACT			ERS5757545	ERR5399534	ERZ3683017	8
ARCH-000042A2	210204_NB501819_0188_AHGJTNBGXH-REACT						8
ARCH-000042A3	210204_NB501819_0188_AHGJTNBGXH-REACT						8
ARCH-000042A4	210204_NB501819_0188_AHGJTNBGXH-REACT			ERS6047656	ERR5501875	ERZ3691726	8
ARCH-000042A5	210204_NB501819_0188_AHGJTNBGXH-REACT						8
ARCH-000042A6	210204_NB501819_0188_AHGJTNBGXH-REACT						8
ARCH-000042A7	210204_NB501819_0188_AHGJTNBGXH-REACT						8
ARCH-000042A8	210204_NB501819_0188_AHGJTNBGXH-REACT			ERS5753932	ERR5297675	ERZ3693858	8
ARCH-000042A9	210204_NB501819_0188_AHGJTNBGXH-REACT			ERS5756736	ERR5300598	ERZ3680890	8
ARCH-000042B1	210204_NB501819_0188_AHGJTNBGXH-REACT						8
ARCH-000042B10	210204_NB501819_0188_AHGJTNBGXH-REACT						8
ARCH-000042B11	210204_NB501819_0188_AHGJTNBGXH-REACT			ERS5754312	ERR5298063	ERZ3690318	8
ARCH-000042B12	210204_NB501819_0188_AHGJTNBGXH-REACT			ERS5756240	ERR5302927	ERZ3690474	8
ARCH-000042B2	210204_NB501819_0188_AHGJTNBGXH-REACT			ERS5755747	ERR5302080	ERZ3684635	8
ARCH-000042B3	210204_NB501819_0188_AHGJTNBGXH-REACT			ERS6053960	ERR5508604	ERZ3688675	8
ARCH-000042B4	210204_NB501819_0188_AHGJTNBGXH-REACT			ERS5753796	ERR5297537	ERZ3687328	8
ARCH-000042B5	210204_NB501819_0188_AHGJTNBGXH-REACT						8
ARCH-000042B6	210204_NB501819_0188_AHGJTNBGXH-REACT			ERS5753893	ERR5298080	ERZ3684371	8
ARCH-000042B7	210204_NB501819_0188_AHGJTNBGXH-REACT			ERS5754472	ERR5301662	ERZ3681144	8
ARCH-000042B8	210204_NB501819_0188_AHGJTNBGXH-REACT						8
ARCH-000042B9	210204_NB501819_0188_AHGJTNBGXH-REACT						8
ARCH-000042C1	210204_NB501819_0188_AHGJTNBGXH-REACT			ERS5755818	ERR5301618	ERZ3677590	8
ARCH-000042C10	210204_NB501819_0188_AHGJTNBGXH-REACT			ERS5753803	ERR5297542	ERZ3686076	8
ARCH-000042C11	210204_NB501819_0188_AHGJTNBGXH-REACT						8
ARCH-000042C12	210204_NB501819_0188_AHGJTNBGXH-REACT						8
ARCH-000042C2	210204_NB501819_0188_AHGJTNBGXH-REACT			ERS5757968	ERR5303245	ERZ3681893	8
ARCH-000042C3	210204_NB501819_0188_AHGJTNBGXH-REACT			ERS5755489	ERR5299280	ERZ3675803	8
ARCH-000042C4	210204_NB501819_0188_AHGJTNBGXH-REACT			ERS5755743	ERR5408932	ERZ3691827	8
ARCH-000042C5	210204_NB501819_0188_AHGJTNBGXH-REACT						8
ARCH-000042C6	210204_NB501819_0188_AHGJTNBGXH-REACT			ERS5755770	ERR5396961	ERZ3681060	8
ARCH-000042C7	210204_NB501819_0188_AHGJTNBGXH-REACT			ERS5756228	ERR5301861	ERZ3691116	8
ARCH-000042C8	210204_NB501819_0188_AHGJTNBGXH-REACT			ERS5753722	ERR5302507	ERZ3690819	8
ARCH-000042C9	210204_NB501819_0188_AHGJTNBGXH-REACT						8
ARCH-000042D1	210204_NB501819_0188_AHGJTNBGXH-REACT			ERS6051142	ERR5511289	ERZ3693342	8
ARCH-000042D10	210204_NB501819_0188_AHGJTNBGXH-REACT			ERS6052738	ERR5504510	ERZ3684028	8
ARCH-000042D11	210204_NB501819_0188_AHGJTNBGXH-REACT						8
ARCH-000042D12	210204_NB501819_0188_AHGJTNBGXH-REACT			ERS5758273	ERR5302964	ERZ3692374	8
ARCH-000042D2	210204_NB501819_0188_AHGJTNBGXH-REACT			ERS6048225	ERR5504942	ERZ3675327	8
ARCH-000042D3	210204_NB501819_0188_AHGJTNBGXH-REACT						8
ARCH-000042D4	210204_NB501819_0188_AHGJTNBGXH-REACT			ERS5753974	ERR5299514	ERZ3673198	8
ARCH-000042D5	210204_NB501819_0188_AHGJTNBGXH-REACT						8
ARCH-000042D6	210204_NB501819_0188_AHGJTNBGXH-REACT						8
ARCH-000042D7	210204_NB501819_0188_AHGJTNBGXH-REACT						8
ARCH-000042D8	210204_NB501819_0188_AHGJTNBGXH-REACT			ERS5757097	ERR5302090	ERZ3672988	8
ARCH-000042D9	210204_NB501819_0188_AHGJTNBGXH-REACT			ERS5756338	ERR5300177	ERZ3677304	8
ARCH-000042E1	210204_NB501819_0188_AHGJTNBGXH-REACT						8
ARCH-000042E10	210204_NB501819_0188_AHGJTNBGXH-REACT			ERS5754791	ERR5298562	ERZ3682478	8
ARCH-000042E11	210204_NB501819_0188_AHGJTNBGXH-REACT			ERS5753821	ERR5297561	ERZ3687859	8
ARCH-000042E12	210204_NB501819_0188_AHGJTNBGXH-REACT			ERS6046329	ERR5509859	ERZ3694179	8
ARCH-000042E2	210204_NB501819_0188_AHGJTNBGXH-REACT			ERS5758134	ERR5302065	ERZ3687826	8
ARCH-000042E3	210204_NB501819_0188_AHGJTNBGXH-REACT			ERS6045975	ERR5497842	ERZ3686038	8
ARCH-000042E4	210204_NB501819_0188_AHGJTNBGXH-REACT						8
ARCH-000042E5	210204_NB501819_0188_AHGJTNBGXH-REACT						8
ARCH-000042E6	210204_NB501819_0188_AHGJTNBGXH-REACT						8
ARCH-000042E7	210204_NB501819_0188_AHGJTNBGXH-REACT						8
ARCH-000042E8	210204_NB501819_0188_AHGJTNBGXH-REACT			ERS5754876	ERR5404144	ERZ3684273	8
ARCH-000042E9	210204_NB501819_0188_AHGJTNBGXH-REACT						8
ARCH-000042F1	210204_NB501819_0188_AHGJTNBGXH-REACT						8
ARCH-000042F10	210204_NB501819_0188_AHGJTNBGXH-REACT			ERS5754732	ERR5298506	ERZ3691368	8
ARCH-000042F11	210204_NB501819_0188_AHGJTNBGXH-REACT						8
ARCH-000042F12	210204_NB501819_0188_AHGJTNBGXH-REACT			ERS6043477	ERR5495562	ERZ3687126	8
ARCH-000042F2	210204_NB501819_0188_AHGJTNBGXH-REACT						8
ARCH-000042F3	210204_NB501819_0188_AHGJTNBGXH-REACT			ERS6059551	ERR5514766	ERZ3687050	8
ARCH-000042F4	210204_NB501819_0188_AHGJTNBGXH-REACT						8
ARCH-000042F5	210204_NB501819_0188_AHGJTNBGXH-REACT						8
ARCH-000042F6	210204_NB501819_0188_AHGJTNBGXH-REACT						8
ARCH-000042F7	210204_NB501819_0188_AHGJTNBGXH-REACT						8
ARCH-000042F8	210204_NB501819_0188_AHGJTNBGXH-REACT			ERS6049730	ERR5501392	ERZ3680601	8
ARCH-000042F9	210204_NB501819_0188_AHGJTNBGXH-REACT			ERS5755787	ERR5300369	ERZ3677604	8
ARCH-000042G1	210204_NB501819_0188_AHGJTNBGXH-REACT						8
ARCH-000042G10	210204_NB501819_0188_AHGJTNBGXH-REACT						8
ARCH-000042G11	210204_NB501819_0188_AHGJTNBGXH-REACT						8
ARCH-000042G12	210204_NB501819_0188_AHGJTNBGXH-REACT						8
ARCH-000042G2	210204_NB501819_0188_AHGJTNBGXH-REACT						8
ARCH-000042G3	210204_NB501819_0188_AHGJTNBGXH-REACT						8
ARCH-000042G4	210204_NB501819_0188_AHGJTNBGXH-REACT						8
ARCH-000042G5	210204_NB501819_0188_AHGJTNBGXH-REACT						8
ARCH-000042G6	210204_NB501819_0188_AHGJTNBGXH-REACT			ERS5755860	ERR5299675	ERZ3680081	8
ARCH-000042G7	210204_NB501819_0188_AHGJTNBGXH-REACT						8
ARCH-000042G8	210204_NB501819_0188_AHGJTNBGXH-REACT			ERS5754888	ERR5301536	ERZ3694223	8
ARCH-000042G9	210204_NB501819_0188_AHGJTNBGXH-REACT						8
ARCH-000042H1	210204_NB501819_0188_AHGJTNBGXH-REACT			ERS6063791	ERR5515777	ERZ3682778	8
ARCH-000042H10	210204_NB501819_0188_AHGJTNBGXH-REACT			ERS5754912	ERR5301376	ERZ3680905	8
ARCH-000042H11	210204_NB501819_0188_AHGJTNBGXH-REACT			ERS6062884	ERR5514821	ERZ3684890	8
ARCH-000042H2	210204_NB501819_0188_AHGJTNBGXH-REACT			ERS5754290	ERR5301463	ERZ3676329	8
ARCH-000042H3	210204_NB501819_0188_AHGJTNBGXH-REACT						8
ARCH-000042H4	210204_NB501819_0188_AHGJTNBGXH-REACT						8
ARCH-000042H5	210204_NB501819_0188_AHGJTNBGXH-REACT						8
ARCH-000042H6	210204_NB501819_0188_AHGJTNBGXH-REACT						8
ARCH-000042H7	210204_NB501819_0188_AHGJTNBGXH-REACT						8
ARCH-000042H8	210204_NB501819_0188_AHGJTNBGXH-REACT			ERS5756674	ERR5300531	ERZ3680294	8
ARCH-000042H9	210204_NB501819_0188_AHGJTNBGXH-REACT						8
ARCH-000043A1	210204_NB501819_0188_AHGJTNBGXH-REACT						8
ARCH-000043A10	210204_NB501819_0188_AHGJTNBGXH-REACT			ERS5758187	ERR5302127	ERZ3675894	8
ARCH-000043A11	210204_NB501819_0188_AHGJTNBGXH-REACT			ERS5754051	ERR5299470	ERZ3672672	8
ARCH-000043A12	210204_NB501819_0188_AHGJTNBGXH-REACT			ERS5754762	ERR5298597	ERZ3682116	8
ARCH-000043A2	210204_NB501819_0188_AHGJTNBGXH-REACT			ERS5754260	ERR5302324	ERZ3674771	8
ARCH-000043A3	210204_NB501819_0188_AHGJTNBGXH-REACT						8
ARCH-000043A4	210204_NB501819_0188_AHGJTNBGXH-REACT			ERS6048310	ERR5499922	ERZ3693642	8
ARCH-000043A5	210204_NB501819_0188_AHGJTNBGXH-REACT			ERS6053725	ERR5505537	ERZ3683279	8
ARCH-000043A6	210204_NB501819_0188_AHGJTNBGXH-REACT						8
ARCH-000043A7	210204_NB501819_0188_AHGJTNBGXH-REACT			ERS5752838	ERR5296745	ERZ3673398	8
ARCH-000043A8	210204_NB501819_0188_AHGJTNBGXH-REACT						8
ARCH-000043A9	210204_NB501819_0188_AHGJTNBGXH-REACT			ERS5754816	ERR5301522	ERZ3690832	8
ARCH-000043B1	210204_NB501819_0188_AHGJTNBGXH-REACT						8
ARCH-000043B10	210204_NB501819_0188_AHGJTNBGXH-REACT						8
ARCH-000043B11	210204_NB501819_0188_AHGJTNBGXH-REACT						8
ARCH-000043B12	210204_NB501819_0188_AHGJTNBGXH-REACT			ERS6047733	ERR5499327	ERZ3685075	8
ARCH-000043B2	210204_NB501819_0188_AHGJTNBGXH-REACT			ERS5753264	ERR5302693	ERZ3676589	8
ARCH-000043B3	210204_NB501819_0188_AHGJTNBGXH-REACT			ERS5753533	ERR5299377	ERZ3682447	8
ARCH-000043B4	210204_NB501819_0188_AHGJTNBGXH-REACT						8
ARCH-000043B5	210204_NB501819_0188_AHGJTNBGXH-REACT			ERS6048262	ERR5503905	ERZ3684101	8
ARCH-000043B6	210204_NB501819_0188_AHGJTNBGXH-REACT						8
ARCH-000043B7	210204_NB501819_0188_AHGJTNBGXH-REACT			ERS6057693	ERR5509651	ERZ3691365	8
ARCH-000043B8	210204_NB501819_0188_AHGJTNBGXH-REACT						8
ARCH-000043B9	210204_NB501819_0188_AHGJTNBGXH-REACT			ERS5753361	ERR5297100	ERZ3689534	8
ARCH-000043C1	210204_NB501819_0188_AHGJTNBGXH-REACT			ERS5755786	ERR5301458	ERZ3676404	8
ARCH-000043C10	210204_NB501819_0188_AHGJTNBGXH-REACT						8
ARCH-000043C11	210204_NB501819_0188_AHGJTNBGXH-REACT						8
ARCH-000043C12	210204_NB501819_0188_AHGJTNBGXH-REACT			ERS5757449	ERR5303329	ERZ3678657	8
ARCH-000043C2	210204_NB501819_0188_AHGJTNBGXH-REACT			ERS5757508	ERR5301417	ERZ3680642	8
ARCH-000043C3	210204_NB501819_0188_AHGJTNBGXH-REACT			ERS6045793	ERR5514551	ERZ3690322	8
ARCH-000043C4	210204_NB501819_0188_AHGJTNBGXH-REACT						8
ARCH-000043C5	210204_NB501819_0188_AHGJTNBGXH-REACT						8
ARCH-000043C6	210204_NB501819_0188_AHGJTNBGXH-REACT						8
ARCH-000043C7	210204_NB501819_0188_AHGJTNBGXH-REACT			ERS6043972	ERR5515118	ERZ3688735	8
ARCH-000043C8	210204_NB501819_0188_AHGJTNBGXH-REACT			ERS6052414	ERR5512066	ERZ3678297	8
ARCH-000043C9	210204_NB501819_0188_AHGJTNBGXH-REACT			ERS5754390	ERR5298148	ERZ3688412	8
ARCH-000043D1	210204_NB501819_0188_AHGJTNBGXH-REACT			ERS5754832	ERR5298609	ERZ3679936	8
ARCH-000043D10	210204_NB501819_0188_AHGJTNBGXH-REACT						8
ARCH-000043D11	210204_NB501819_0188_AHGJTNBGXH-REACT						8
ARCH-000043D12	210204_NB501819_0188_AHGJTNBGXH-REACT			ERS5758420	ERR5303033	ERZ3692241	8
ARCH-000043D2	210204_NB501819_0188_AHGJTNBGXH-REACT			ERS5755233	ERR5299017	ERZ3687580	8
ARCH-000043D3	210204_NB501819_0188_AHGJTNBGXH-REACT						8
ARCH-000043D4	210204_NB501819_0188_AHGJTNBGXH-REACT						8
ARCH-000043D5	210204_NB501819_0188_AHGJTNBGXH-REACT			ERS6048471	ERR5500093	ERZ3678246	8
ARCH-000043D6	210204_NB501819_0188_AHGJTNBGXH-REACT			ERS6045342	ERR5514382	ERZ3690993	8
ARCH-000043D7	210204_NB501819_0188_AHGJTNBGXH-REACT			ERS5756277	ERR5300108	ERZ3689783	8
ARCH-000043D8	210204_NB501819_0188_AHGJTNBGXH-REACT						8
ARCH-000043D9	210204_NB501819_0188_AHGJTNBGXH-REACT			ERS5755649	ERR5299452	ERZ3686756	8
ARCH-000043E1	210204_NB501819_0188_AHGJTNBGXH-REACT			ERS5754086	ERR5301384	ERZ3691124	8
ARCH-000043E10	210204_NB501819_0188_AHGJTNBGXH-REACT			ERS6058532	ERR5510518	ERZ3692180	8
ARCH-000043E11	210204_NB501819_0188_AHGJTNBGXH-REACT						8
ARCH-000043E12	210204_NB501819_0188_AHGJTNBGXH-REACT						8
ARCH-000043E2	210204_NB501819_0188_AHGJTNBGXH-REACT			ERS5755588	ERR5299384	ERZ3679013	8
ARCH-000043E3	210204_NB501819_0188_AHGJTNBGXH-REACT						8
ARCH-000043E4	210204_NB501819_0188_AHGJTNBGXH-REACT			ERS5757588	ERR5301493	ERZ3689132	8
ARCH-000043E5	210204_NB501819_0188_AHGJTNBGXH-REACT			ERS5757638	ERR5301676	ERZ3676887	8
ARCH-000043E6	210204_NB501819_0188_AHGJTNBGXH-REACT			ERS5755638	ERR5302427	ERZ3676308	8
ARCH-000043E7	210204_NB501819_0188_AHGJTNBGXH-REACT			ERS5753613	ERR5297353	ERZ3676690	8
ARCH-000043E8	210204_NB501819_0188_AHGJTNBGXH-REACT			ERS5756320	ERR5300158	ERZ3674288	8
ARCH-000043E9	210204_NB501819_0188_AHGJTNBGXH-REACT						8
ARCH-000043F1	210204_NB501819_0188_AHGJTNBGXH-REACT			ERS5754570	ERR5298333	ERZ3693499	8
ARCH-000043F10	210204_NB501819_0188_AHGJTNBGXH-REACT			ERS5755507	ERR5300208	ERZ3681105	8
ARCH-000043F11	210204_NB501819_0188_AHGJTNBGXH-REACT			ERS5754153	ERR5297899	ERZ3683720	8
ARCH-000043F12	210204_NB501819_0188_AHGJTNBGXH-REACT						8
ARCH-000043F2	210204_NB501819_0188_AHGJTNBGXH-REACT						8
ARCH-000043F3	210204_NB501819_0188_AHGJTNBGXH-REACT			ERS5756942	ERR5300826	ERZ3678220	8
ARCH-000043F4	210204_NB501819_0188_AHGJTNBGXH-REACT						8
ARCH-000043F5	210204_NB501819_0188_AHGJTNBGXH-REACT			ERS5753349	ERR5297089	ERZ3676604	8
ARCH-000043F6	210204_NB501819_0188_AHGJTNBGXH-REACT						8
ARCH-000043F7	210204_NB501819_0188_AHGJTNBGXH-REACT						8
ARCH-000043F8	210204_NB501819_0188_AHGJTNBGXH-REACT			ERS5754975	ERR5300923	ERZ3690562	8
ARCH-000043F9	210204_NB501819_0188_AHGJTNBGXH-REACT			ERS5753892	ERR5301089	ERZ3684729	8
ARCH-000043G1	210204_NB501819_0188_AHGJTNBGXH-REACT			ERS5754536	ERR5299756	ERZ3679693	8
ARCH-000043G10	210204_NB501819_0188_AHGJTNBGXH-REACT						8
ARCH-000043G11	210204_NB501819_0188_AHGJTNBGXH-REACT			ERS6057115	ERR5509105	ERZ3678739	8
ARCH-000043G2	210204_NB501819_0188_AHGJTNBGXH-REACT			ERS5756615	ERR5303107	ERZ3672671	8
ARCH-000043G3	210204_NB501819_0188_AHGJTNBGXH-REACT			ERS6059930	ERR5511979	ERZ3675344	8
ARCH-000043G4	210204_NB501819_0188_AHGJTNBGXH-REACT			ERS5754225	ERR5299906	ERZ3694392	8
ARCH-000043G5	210204_NB501819_0188_AHGJTNBGXH-REACT						8
ARCH-000043G6	210204_NB501819_0188_AHGJTNBGXH-REACT			ERS5755836	ERR5411283	ERZ3691642	8
ARCH-000043G7	210204_NB501819_0188_AHGJTNBGXH-REACT						8
ARCH-000043G8	210204_NB501819_0188_AHGJTNBGXH-REACT			ERS5754637	ERR5298400	ERZ3671797	8
ARCH-000043G9	210204_NB501819_0188_AHGJTNBGXH-REACT			ERS6048803	ERR5500436	ERZ3687682	8
ARCH-000043H1	210204_NB501819_0188_AHGJTNBGXH-REACT			ERS5753355	ERR5297092	ERZ3679712	8
ARCH-000043H10	210204_NB501819_0188_AHGJTNBGXH-REACT			ERS6045937	ERR5497485	ERZ3686374	8
ARCH-000043H11	210204_NB501819_0188_AHGJTNBGXH-REACT						8
ARCH-000043H2	210204_NB501819_0188_AHGJTNBGXH-REACT			ERS5753504	ERR5297242	ERZ3685110	8
ARCH-000043H3	210204_NB501819_0188_AHGJTNBGXH-REACT						8
ARCH-000043H4	210204_NB501819_0188_AHGJTNBGXH-REACT			ERS5754409	ERR5300622	ERZ3683035	8
ARCH-000043H5	210204_NB501819_0188_AHGJTNBGXH-REACT			ERS5753172	ERR5297638	ERZ3691774	8
ARCH-000043H6	210204_NB501819_0188_AHGJTNBGXH-REACT			ERS6052757	ERR5514584	ERZ3688646	8
ARCH-000043H7	210204_NB501819_0188_AHGJTNBGXH-REACT						8
ARCH-000043H8	210204_NB501819_0188_AHGJTNBGXH-REACT						8
ARCH-000043H9	210204_NB501819_0188_AHGJTNBGXH-REACT			ERS5754803	ERR5299810	ERZ3682929	8
ARCH-000044A1	210204_NB501819_0188_AHGJTNBGXH-REACT						8
ARCH-000044A10	210204_NB501819_0188_AHGJTNBGXH-REACT			ERS5755774	ERR5303358	ERZ3676106	8
ARCH-000044A11	210204_NB501819_0188_AHGJTNBGXH-REACT			ERS6048782	ERR5500413	ERZ3682442	8
ARCH-000044A12	210204_NB501819_0188_AHGJTNBGXH-REACT			ERS6053781	ERR5505596	ERZ3679251	8
ARCH-000044A2	210204_NB501819_0188_AHGJTNBGXH-REACT			ERS6057195	ERR5511517	ERZ3676722	8
ARCH-000044A3	210204_NB501819_0188_AHGJTNBGXH-REACT			ERS6052347	ERR5504102	ERZ3683521	8
ARCH-000044A4	210204_NB501819_0188_AHGJTNBGXH-REACT						8
ARCH-000044A5	210204_NB501819_0188_AHGJTNBGXH-REACT			ERS5755004	ERR5298786	ERZ3678849	8
ARCH-000044A6	210204_NB501819_0188_AHGJTNBGXH-REACT			ERS6059778	ERR5511823	ERZ3679073	8
ARCH-000044A7	210204_NB501819_0188_AHGJTNBGXH-REACT			ERS5753633	ERR5300353	ERZ3686030	8
ARCH-000044A8	210204_NB501819_0188_AHGJTNBGXH-REACT			ERS5754126	ERR5297869	ERZ3677441	8
ARCH-000044A9	210204_NB501819_0188_AHGJTNBGXH-REACT						8
ARCH-000044B1	210204_NB501819_0188_AHGJTNBGXH-REACT						8
ARCH-000044B10	210204_NB501819_0188_AHGJTNBGXH-REACT						8
ARCH-000044B11	210204_NB501819_0188_AHGJTNBGXH-REACT			ERS5756218	ERR5301477	ERZ3681812	8
ARCH-000044B12	210204_NB501819_0188_AHGJTNBGXH-REACT			ERS5754087	ERR5297831	ERZ3685602	8
ARCH-000044B2	210204_NB501819_0188_AHGJTNBGXH-REACT						8
ARCH-000044B3	210204_NB501819_0188_AHGJTNBGXH-REACT						8
ARCH-000044B4	210204_NB501819_0188_AHGJTNBGXH-REACT			ERS6049832	ERR5501501	ERZ3683804	8
ARCH-000044B5	210204_NB501819_0188_AHGJTNBGXH-REACT						8
ARCH-000044B6	210204_NB501819_0188_AHGJTNBGXH-REACT			ERS5755665	ERR5299468	ERZ3676511	8
ARCH-000044B7	210204_NB501819_0188_AHGJTNBGXH-REACT						8
ARCH-000044B8	210204_NB501819_0188_AHGJTNBGXH-REACT						8
ARCH-000044B9	210204_NB501819_0188_AHGJTNBGXH-REACT						8
ARCH-000044C1	210204_NB501819_0188_AHGJTNBGXH-REACT						8
ARCH-000044C10	210204_NB501819_0188_AHGJTNBGXH-REACT			ERS6055522	ERR5507403	ERZ3685163	8
ARCH-000044C11	210204_NB501819_0188_AHGJTNBGXH-REACT			ERS5755258	ERR5299041	ERZ3681724	8
ARCH-000044C12	210204_NB501819_0188_AHGJTNBGXH-REACT			ERS6047183	ERR5500004	ERZ3689441	8
ARCH-000044C2	210204_NB501819_0188_AHGJTNBGXH-REACT						8
ARCH-000044C3	210204_NB501819_0188_AHGJTNBGXH-REACT						8
ARCH-000044C4	210204_NB501819_0188_AHGJTNBGXH-REACT			ERS5753986	ERR5297732	ERZ3685447	8
ARCH-000044C5	210204_NB501819_0188_AHGJTNBGXH-REACT			ERS5755002	ERR5298784	ERZ3681949	8
ARCH-000044C6	210204_NB501819_0188_AHGJTNBGXH-REACT			ERS5754046	ERR5298290	ERZ3685988	8
ARCH-000044C7	210204_NB501819_0188_AHGJTNBGXH-REACT						8
ARCH-000044C8	210204_NB501819_0188_AHGJTNBGXH-REACT						8
ARCH-000044C9	210204_NB501819_0188_AHGJTNBGXH-REACT			ERS5753522	ERR5299545	ERZ3672506	8
ARCH-000044D1	210204_NB501819_0188_AHGJTNBGXH-REACT			ERS6058867	ERR5510895	ERZ3685478	8
ARCH-000044D10	210204_NB501819_0188_AHGJTNBGXH-REACT						8
ARCH-000044D11	210204_NB501819_0188_AHGJTNBGXH-REACT			ERS5753763	ERR5297502	ERZ3693763	8
ARCH-000044D12	210204_NB501819_0188_AHGJTNBGXH-REACT			ERS6052119	ERR5503868	ERZ3686119	8
ARCH-000044D2	210204_NB501819_0188_AHGJTNBGXH-REACT			ERS6046763	ERR5503908	ERZ3674772	8
ARCH-000044D3	210204_NB501819_0188_AHGJTNBGXH-REACT						8
ARCH-000044D4	210204_NB501819_0188_AHGJTNBGXH-REACT			ERS5755696	ERR5299502	ERZ3681502	8
ARCH-000044D5	210204_NB501819_0188_AHGJTNBGXH-REACT			ERS5755332	ERR5299883	ERZ3681204	8
ARCH-000044D6	210204_NB501819_0188_AHGJTNBGXH-REACT			ERS6054358	ERR5506201	ERZ3679114	8
ARCH-000044D7	210204_NB501819_0188_AHGJTNBGXH-REACT						8
ARCH-000044D8	210204_NB501819_0188_AHGJTNBGXH-REACT			ERS5755671	ERR5301877	ERZ3688537	8
ARCH-000044D9	210204_NB501819_0188_AHGJTNBGXH-REACT			ERS5756173	ERR5402289	ERZ3693354	8
ARCH-000044E1	210204_NB501819_0188_AHGJTNBGXH-REACT						8
ARCH-000044E10	210204_NB501819_0188_AHGJTNBGXH-REACT						8
ARCH-000044E11	210204_NB501819_0188_AHGJTNBGXH-REACT			ERS6046402	ERR5497963	ERZ3687563	8
ARCH-000044E12	210204_NB501819_0188_AHGJTNBGXH-REACT						8
ARCH-000044E2	210204_NB501819_0188_AHGJTNBGXH-REACT						8
ARCH-000044E3	210204_NB501819_0188_AHGJTNBGXH-REACT			ERS6044888	ERR5499485	ERZ3692181	8
ARCH-000044E4	210204_NB501819_0188_AHGJTNBGXH-REACT						8
ARCH-000044E5	210204_NB501819_0188_AHGJTNBGXH-REACT			ERS6058746	ERR5510742	ERZ3687259	8
ARCH-000044E6	210204_NB501819_0188_AHGJTNBGXH-REACT			ERS6043806	ERR5510825	ERZ3691751	8
ARCH-000044E7	210204_NB501819_0188_AHGJTNBGXH-REACT			ERS5754970	ERR5298751	ERZ3682145	8
ARCH-000044E8	210204_NB501819_0188_AHGJTNBGXH-REACT			ERS5754489	ERR5298475	ERZ3679396	8
ARCH-000044E9	210204_NB501819_0188_AHGJTNBGXH-REACT						8
ARCH-000044F1	210204_NB501819_0188_AHGJTNBGXH-REACT			ERS5758449	ERR5302825	ERZ3672697	8
ARCH-000044F10	210204_NB501819_0188_AHGJTNBGXH-REACT						8
ARCH-000044F11	210204_NB501819_0188_AHGJTNBGXH-REACT			ERS5754908	ERR5303256	ERZ3675128	8
ARCH-000044F12	210204_NB501819_0188_AHGJTNBGXH-REACT			ERS6056941	ERR5514701	ERZ3692816	8
ARCH-000044F2	210204_NB501819_0188_AHGJTNBGXH-REACT			ERS6061764	ERR5513877	ERZ3681777	8
ARCH-000044F3	210204_NB501819_0188_AHGJTNBGXH-REACT			ERS6052522	ERR5509024	ERZ3682546	8
ARCH-000044F4	210204_NB501819_0188_AHGJTNBGXH-REACT			ERS5754941	ERR5300524	ERZ3681788	8
ARCH-000044F5	210204_NB501819_0188_AHGJTNBGXH-REACT			ERS6047348	ERR5499157	ERZ3689493	8
ARCH-000044F6	210204_NB501819_0188_AHGJTNBGXH-REACT						8
ARCH-000044F7	210204_NB501819_0188_AHGJTNBGXH-REACT						8
ARCH-000044F8	210204_NB501819_0188_AHGJTNBGXH-REACT			ERS5757598	ERR5301505	ERZ3684509	8
ARCH-000044F9	210204_NB501819_0188_AHGJTNBGXH-REACT			ERS5753234	ERR5302538	ERZ3684152	8
ARCH-000044G1	210204_NB501819_0188_AHGJTNBGXH-REACT			ERS5758215	ERR5303085	ERZ3684489	8
ARCH-000044G10	210204_NB501819_0188_AHGJTNBGXH-REACT						8
ARCH-000044G11	210204_NB501819_0188_AHGJTNBGXH-REACT			ERS5754240	ERR5297989	ERZ3677012	8
ARCH-000044G12	210204_NB501819_0188_AHGJTNBGXH-REACT						8
ARCH-000044G2	210204_NB501819_0188_AHGJTNBGXH-REACT						8
ARCH-000044G3	210204_NB501819_0188_AHGJTNBGXH-REACT						8
ARCH-000044G4	210204_NB501819_0188_AHGJTNBGXH-REACT			ERS5753456	ERR5297196	ERZ3694271	8
ARCH-000044G5	210204_NB501819_0188_AHGJTNBGXH-REACT			ERS5753806	ERR5297545	ERZ3674042	8
ARCH-000044G6	210204_NB501819_0188_AHGJTNBGXH-REACT						8
ARCH-000044G7	210204_NB501819_0188_AHGJTNBGXH-REACT			ERS6055102	ERR5506974	ERZ3675666	8
ARCH-000044G8	210204_NB501819_0188_AHGJTNBGXH-REACT			ERS6052126	ERR5503875	ERZ3672203	8
ARCH-000044G9	210204_NB501819_0188_AHGJTNBGXH-REACT			ERS5754945	ERR5299598	ERZ3683319	8
ARCH-000044H1	210204_NB501819_0188_AHGJTNBGXH-REACT			ERS6048937	ERR5500572	ERZ3680829	8
ARCH-000044H10	210204_NB501819_0188_AHGJTNBGXH-REACT			ERS5753143	ERR5296854	ERZ3685440	8
ARCH-000044H11	210204_NB501819_0188_AHGJTNBGXH-REACT			ERS5758340	ERR5302474	ERZ3683258	8
ARCH-000044H2	210204_NB501819_0188_AHGJTNBGXH-REACT			ERS5757606	ERR5301511	ERZ3682131	8
ARCH-000044H3	210204_NB501819_0188_AHGJTNBGXH-REACT						8
ARCH-000044H4	210204_NB501819_0188_AHGJTNBGXH-REACT			ERS6049455	ERR5501105	ERZ3672140	8
ARCH-000044H5	210204_NB501819_0188_AHGJTNBGXH-REACT			ERS5756939	ERR5300821	ERZ3694163	8
ARCH-000044H6	210204_NB501819_0188_AHGJTNBGXH-REACT			ERS5754817	ERR5298592	ERZ3678090	8
ARCH-000044H7	210204_NB501819_0188_AHGJTNBGXH-REACT			ERS6056532	ERR5508455	ERZ3687813	8
ARCH-000044H8	210204_NB501819_0188_AHGJTNBGXH-REACT			ERS5755160	ERR5303435	ERZ3692344	8
ARCH-000044H9	210204_NB501819_0188_AHGJTNBGXH-REACT			ERS5753277	ERR5297021	ERZ3682100	8
ARCH-000045A1	210204_NB501819_0188_AHGJTNBGXH-REACT			ERS5755218	ERR5299002	ERZ3684870	8
ARCH-000045A10	210204_NB501819_0188_AHGJTNBGXH-REACT						8
ARCH-000045A11	210204_NB501819_0188_AHGJTNBGXH-REACT			ERS6047937	ERR5499533	ERZ3686744	8
ARCH-000045A12	210204_NB501819_0188_AHGJTNBGXH-REACT			ERS6050864	ERR5502566	ERZ3691456	8
ARCH-000045A2	210204_NB501819_0188_AHGJTNBGXH-REACT			ERS5756428	ERR5409204	ERZ3687265	8
ARCH-000045A3	210204_NB501819_0188_AHGJTNBGXH-REACT						8
ARCH-000045A4	210204_NB501819_0188_AHGJTNBGXH-REACT						8
ARCH-000045A5	210204_NB501819_0188_AHGJTNBGXH-REACT						8
ARCH-000045A6	210204_NB501819_0188_AHGJTNBGXH-REACT			ERS5756771	ERR5302580	ERZ3673891	8
ARCH-000045A7	210204_NB501819_0188_AHGJTNBGXH-REACT						8
ARCH-000045A8	210204_NB501819_0188_AHGJTNBGXH-REACT						8
ARCH-000045A9	210204_NB501819_0188_AHGJTNBGXH-REACT			ERS5754363	ERR5298120	ERZ3680419	8
ARCH-000045B1	210204_NB501819_0188_AHGJTNBGXH-REACT			ERS5754012	ERR5297759	ERZ3680155	8
ARCH-000045B10	210204_NB501819_0188_AHGJTNBGXH-REACT			ERS6044649	ERR5507600	ERZ3683862	8
ARCH-000045B11	210204_NB501819_0188_AHGJTNBGXH-REACT			ERS5756453	ERR5404496	ERZ3675174	8
ARCH-000045B12	210204_NB501819_0188_AHGJTNBGXH-REACT			ERS5753507	ERR5302189	ERZ3686526	8
ARCH-000045B2	210204_NB501819_0188_AHGJTNBGXH-REACT						8
ARCH-000045B3	210204_NB501819_0188_AHGJTNBGXH-REACT						8
ARCH-000045B4	210204_NB501819_0188_AHGJTNBGXH-REACT						8
ARCH-000045B5	210204_NB501819_0188_AHGJTNBGXH-REACT			ERS5753960	ERR5297703	ERZ3676971	8
ARCH-000045B6	210204_NB501819_0188_AHGJTNBGXH-REACT						8
ARCH-000045B7	210204_NB501819_0188_AHGJTNBGXH-REACT						8
ARCH-000045B8	210204_NB501819_0188_AHGJTNBGXH-REACT						8
ARCH-000045B9	210204_NB501819_0188_AHGJTNBGXH-REACT			ERS5753724	ERR5301157	ERZ3694079	8
ARCH-000045C1	210204_NB501819_0188_AHGJTNBGXH-REACT						8
ARCH-000045C10	210204_NB501819_0188_AHGJTNBGXH-REACT			ERS6044002	ERR5495529	ERZ3680588	8
ARCH-000045C11	210204_NB501819_0188_AHGJTNBGXH-REACT						8
ARCH-000045C12	210204_NB501819_0188_AHGJTNBGXH-REACT			ERS5756214	ERR5300932	ERZ3673827	8
ARCH-000045C2	210204_NB501819_0188_AHGJTNBGXH-REACT			ERS5753335	ERR5297282	ERZ3685827	8
ARCH-000045C3	210204_NB501819_0188_AHGJTNBGXH-REACT			ERS6062864	ERR5514800	ERZ3686165	8
ARCH-000045C4	210204_NB501819_0188_AHGJTNBGXH-REACT			ERS5757876	ERR5301788	ERZ3673548	8
ARCH-000045C5	210204_NB501819_0188_AHGJTNBGXH-REACT						8
ARCH-000045C6	210204_NB501819_0188_AHGJTNBGXH-REACT			ERS6055629	ERR5507603	ERZ3692560	8
ARCH-000045C7	210204_NB501819_0188_AHGJTNBGXH-REACT						8
ARCH-000045C8	210204_NB501819_0188_AHGJTNBGXH-REACT			ERS6046889	ERR5634280	ERZ3678041	8
ARCH-000045C9	210204_NB501819_0188_AHGJTNBGXH-REACT						8
ARCH-000045D1	210204_NB501819_0188_AHGJTNBGXH-REACT			ERS5755307	ERR5299092	ERZ3685211	8
ARCH-000045D10	210204_NB501819_0188_AHGJTNBGXH-REACT			ERS5755615	ERR5299416	ERZ3687299	8
ARCH-000045D11	210204_NB501819_0188_AHGJTNBGXH-REACT			ERS5757926	ERR5301829	ERZ3688171	8
ARCH-000045D12	210204_NB501819_0188_AHGJTNBGXH-REACT						8
ARCH-000045D2	210204_NB501819_0188_AHGJTNBGXH-REACT			ERS5753490	ERR5297230	ERZ3690480	8
ARCH-000045D3	210204_NB501819_0188_AHGJTNBGXH-REACT			ERS5754277	ERR5300946	ERZ3674563	8
ARCH-000045D4	210204_NB501819_0188_AHGJTNBGXH-REACT						8
ARCH-000045D5	210204_NB501819_0188_AHGJTNBGXH-REACT			ERS6045200	ERR5513596	ERZ3691183	8
ARCH-000045D6	210204_NB501819_0188_AHGJTNBGXH-REACT			ERS6055598	ERR5507483	ERZ3681940	8
ARCH-000045D7	210204_NB501819_0188_AHGJTNBGXH-REACT						8
ARCH-000045D8	210204_NB501819_0188_AHGJTNBGXH-REACT			ERS5759143	ERR5303446	ERZ3686109	8
ARCH-000045D9	210204_NB501819_0188_AHGJTNBGXH-REACT			ERS5755340	ERR5299520	ERZ3676202	8
ARCH-000045E1	210204_NB501819_0188_AHGJTNBGXH-REACT			ERS5755438	ERR5302588	ERZ3680525	8
ARCH-000045E10	210204_NB501819_0188_AHGJTNBGXH-REACT			ERS5753692	ERR5297428	ERZ3689602	8
ARCH-000045E11	210204_NB501819_0188_AHGJTNBGXH-REACT						8
ARCH-000045E12	210204_NB501819_0188_AHGJTNBGXH-REACT			ERS6065180	ERR5517254	ERZ3684692	8
ARCH-000045E2	210204_NB501819_0188_AHGJTNBGXH-REACT			ERS5758963	ERR5303051	ERZ3694002	8
ARCH-000045E3	210204_NB501819_0188_AHGJTNBGXH-REACT			ERS6047134	ERR5498711	ERZ3688632	8
ARCH-000045E4	210204_NB501819_0188_AHGJTNBGXH-REACT			ERS5755697	ERR5299503	ERZ3686258	8
ARCH-000045E5	210204_NB501819_0188_AHGJTNBGXH-REACT						8
ARCH-000045E6	210204_NB501819_0188_AHGJTNBGXH-REACT			ERS6056379	ERR5511064	ERZ3689212	8
ARCH-000045E7	210204_NB501819_0188_AHGJTNBGXH-REACT						8
ARCH-000045E8	210204_NB501819_0188_AHGJTNBGXH-REACT						8
ARCH-000045E9	210204_NB501819_0188_AHGJTNBGXH-REACT			ERS6049521	ERR5501172	ERZ3672115	8
ARCH-000045F1	210204_NB501819_0188_AHGJTNBGXH-REACT			ERS5754760	ERR5298534	ERZ3677111	8
ARCH-000045F10	210204_NB501819_0188_AHGJTNBGXH-REACT						8
ARCH-000045F11	210204_NB501819_0188_AHGJTNBGXH-REACT			ERS5756090	ERR5299925	ERZ3673340	8
ARCH-000045F12	210204_NB501819_0188_AHGJTNBGXH-REACT			ERS6052670	ERR5504441	ERZ3689198	8
ARCH-000045F2	210204_NB501819_0188_AHGJTNBGXH-REACT			ERS5753614	ERR5297354	ERZ3692604	8
ARCH-000045F3	210204_NB501819_0188_AHGJTNBGXH-REACT			ERS5753855	ERR5303319	ERZ3689753	8
ARCH-000045F4	210204_NB501819_0188_AHGJTNBGXH-REACT			ERS5755824	ERR5300771	ERZ3673777	8
ARCH-000045F5	210204_NB501819_0188_AHGJTNBGXH-REACT						8
ARCH-000045F6	210204_NB501819_0188_AHGJTNBGXH-REACT						8
ARCH-000045F7	210204_NB501819_0188_AHGJTNBGXH-REACT						8
ARCH-000045F8	210204_NB501819_0188_AHGJTNBGXH-REACT			ERS6048015	ERR5502021	ERZ3682391	8
ARCH-000045F9	210204_NB501819_0188_AHGJTNBGXH-REACT			ERS5753839	ERR5299896	ERZ3690945	8
ARCH-000045G1	210204_NB501819_0188_AHGJTNBGXH-REACT			ERS5756952	ERR5300839	ERZ3679870	8
ARCH-000045G10	210204_NB501819_0188_AHGJTNBGXH-REACT			ERS5754368	ERR5300953	ERZ3687980	8
ARCH-000045G11	210204_NB501819_0188_AHGJTNBGXH-REACT			ERS5753884	ERR5297626	ERZ3690182	8
ARCH-000045G12	210204_NB501819_0188_AHGJTNBGXH-REACT						8
ARCH-000045G2	210204_NB501819_0188_AHGJTNBGXH-REACT			ERS5753334	ERR5301011	ERZ3675991	8
ARCH-000045G3	210204_NB501819_0188_AHGJTNBGXH-REACT			ERS5754440	ERR5303038	ERZ3680279	8
ARCH-000045G4	210204_NB501819_0188_AHGJTNBGXH-REACT						8
ARCH-000045G5	210204_NB501819_0188_AHGJTNBGXH-REACT			ERS6054022	ERR5505850	ERZ3690546	8
ARCH-000045G6	210204_NB501819_0188_AHGJTNBGXH-REACT						8
ARCH-000045G7	210204_NB501819_0188_AHGJTNBGXH-REACT						8
ARCH-000045G8	210204_NB501819_0188_AHGJTNBGXH-REACT			ERS5756479	ERR5300318	ERZ3674281	8
ARCH-000045G9	210204_NB501819_0188_AHGJTNBGXH-REACT						8
ARCH-000045H1	210204_NB501819_0188_AHGJTNBGXH-REACT			ERS5757601	ERR5301859	ERZ3677985	8
ARCH-000045H10	210204_NB501819_0188_AHGJTNBGXH-REACT						8
ARCH-000045H11	210204_NB501819_0188_AHGJTNBGXH-REACT			ERS5753725	ERR5302766	ERZ3674126	8
ARCH-000045H2	210204_NB501819_0188_AHGJTNBGXH-REACT			ERS5757581	ERR5301488	ERZ3683876	8
ARCH-000045H3	210204_NB501819_0188_AHGJTNBGXH-REACT			ERS6045500	ERR5509627	ERZ3673852	8
ARCH-000045H4	210204_NB501819_0188_AHGJTNBGXH-REACT						8
ARCH-000045H5	210204_NB501819_0188_AHGJTNBGXH-REACT			ERS6049672	ERR5501330	ERZ3687717	8
ARCH-000045H6	210204_NB501819_0188_AHGJTNBGXH-REACT						8
ARCH-000045H7	210204_NB501819_0188_AHGJTNBGXH-REACT						8
ARCH-000045H8	210204_NB501819_0188_AHGJTNBGXH-REACT			ERS6048470	ERR5517281	ERZ3674013	8
ARCH-000045H9	210204_NB501819_0188_AHGJTNBGXH-REACT			ERS5753706	ERR5301088	ERZ3687433	8
ARCH-000046A1	210204_NB501819_0188_AHGJTNBGXH-REACT						8
ARCH-000046A1	210210_NB501819_0189_AHGJ3NBGXH-REACT						8
ARCH-000046A10	210204_NB501819_0188_AHGJTNBGXH-REACT			ERS5754842	ERR5301734	ERZ3677298	8
ARCH-000046A10	210210_NB501819_0189_AHGJ3NBGXH-REACT			ERS5754842	ERR5298620	ERZ3686728	8
ARCH-000046A11	210204_NB501819_0188_AHGJTNBGXH-REACT			ERS5753785	ERR5297522	ERZ3687412	8
ARCH-000046A11	210210_NB501819_0189_AHGJ3NBGXH-REACT			ERS5753785	ERR5301940	ERZ3677737	8
ARCH-000046A12	210204_NB501819_0188_AHGJTNBGXH-REACT						8
ARCH-000046A12	210210_NB501819_0189_AHGJ3NBGXH-REACT						8
ARCH-000046A2	210210_NB501819_0189_AHGJ3NBGXH-REACT						8
ARCH-000046A3	210204_NB501819_0188_AHGJTNBGXH-REACT						8
ARCH-000046A3	210210_NB501819_0189_AHGJ3NBGXH-REACT						8
ARCH-000046A4	210204_NB501819_0188_AHGJTNBGXH-REACT						8
ARCH-000046A4	210210_NB501819_0189_AHGJ3NBGXH-REACT						8
ARCH-000046A5	210204_NB501819_0188_AHGJTNBGXH-REACT			ERS5753303	ERR5297046	ERZ3684165	8
ARCH-000046A5	210210_NB501819_0189_AHGJ3NBGXH-REACT			ERS5753303	ERR5494898	ERZ3677870	8
ARCH-000046A6	210204_NB501819_0188_AHGJTNBGXH-REACT						8
ARCH-000046A6	210210_NB501819_0189_AHGJ3NBGXH-REACT						8
ARCH-000046A7	210204_NB501819_0188_AHGJTNBGXH-REACT						8
ARCH-000046A7	210210_NB501819_0189_AHGJ3NBGXH-REACT						8
ARCH-000046A8	210204_NB501819_0188_AHGJTNBGXH-REACT			ERS6054574	ERR5506428	ERZ3680384	8
ARCH-000046A8	210210_NB501819_0189_AHGJ3NBGXH-REACT						8
ARCH-000046A9	210204_NB501819_0188_AHGJTNBGXH-REACT						8
ARCH-000046A9	210210_NB501819_0189_AHGJ3NBGXH-REACT						8
ARCH-000046B1	210204_NB501819_0188_AHGJTNBGXH-REACT						8
ARCH-000046B1	210210_NB501819_0189_AHGJ3NBGXH-REACT			ERS6052419	ERR5504176	ERZ3671951	8
ARCH-000046B10	210204_NB501819_0188_AHGJTNBGXH-REACT			ERS5753365	ERR5301803	ERZ3688076	8
ARCH-000046B10	210210_NB501819_0189_AHGJ3NBGXH-REACT			ERS5753365	ERR5299091	ERZ3685867	8
ARCH-000046B11	210204_NB501819_0188_AHGJTNBGXH-REACT						8
ARCH-000046B11	210210_NB501819_0189_AHGJ3NBGXH-REACT						8
ARCH-000046B12	210204_NB501819_0188_AHGJTNBGXH-REACT			ERS6046239	ERR5500580	ERZ3685060	8
ARCH-000046B12	210210_NB501819_0189_AHGJ3NBGXH-REACT			ERS6046239	ERR5497796	ERZ3682868	8
ARCH-000046B2	210204_NB501819_0188_AHGJTNBGXH-REACT			ERS6053773	ERR5505588	ERZ3676507	8
ARCH-000046B2	210210_NB501819_0189_AHGJ3NBGXH-REACT			ERS6053773	ERR5505907	ERZ3677795	8
ARCH-000046B3	210204_NB501819_0188_AHGJTNBGXH-REACT						8
ARCH-000046B3	210210_NB501819_0189_AHGJ3NBGXH-REACT						8
ARCH-000046B4	210204_NB501819_0188_AHGJTNBGXH-REACT						8
ARCH-000046B4	210210_NB501819_0189_AHGJ3NBGXH-REACT						8
ARCH-000046B5	210204_NB501819_0188_AHGJTNBGXH-REACT						8
ARCH-000046B5	210210_NB501819_0189_AHGJ3NBGXH-REACT						8
ARCH-000046B6	210204_NB501819_0188_AHGJTNBGXH-REACT						8
ARCH-000046B6	210210_NB501819_0189_AHGJ3NBGXH-REACT						8
ARCH-000046B7	210204_NB501819_0188_AHGJTNBGXH-REACT						8
ARCH-000046B7	210210_NB501819_0189_AHGJ3NBGXH-REACT						8
ARCH-000046B8	210204_NB501819_0188_AHGJTNBGXH-REACT			ERS5754179	ERR5297922	ERZ3686857	8
ARCH-000046B8	210210_NB501819_0189_AHGJ3NBGXH-REACT			ERS5754179	ERR5302218	ERZ3683233	8
ARCH-000046B9	210204_NB501819_0188_AHGJTNBGXH-REACT						8
ARCH-000046B9	210210_NB501819_0189_AHGJ3NBGXH-REACT						8
ARCH-000046C1	210204_NB501819_0188_AHGJTNBGXH-REACT						8
ARCH-000046C1	210210_NB501819_0189_AHGJ3NBGXH-REACT						8
ARCH-000046C10	210204_NB501819_0188_AHGJTNBGXH-REACT			ERS5755380	ERR5302440	ERZ3683659	8
ARCH-000046C10	210210_NB501819_0189_AHGJ3NBGXH-REACT			ERS5755380	ERR5299392	ERZ3680504	8
ARCH-000046C11	210204_NB501819_0188_AHGJTNBGXH-REACT			ERS5753525	ERR5299625	ERZ3690217	8
ARCH-000046C11	210210_NB501819_0189_AHGJ3NBGXH-REACT			ERS5753525	ERR5298070	ERZ3684322	8
ARCH-000046C12	210204_NB501819_0188_AHGJTNBGXH-REACT						8
ARCH-000046C12	210210_NB501819_0189_AHGJ3NBGXH-REACT			ERS6065485	ERR5517566	ERZ3691199	8
ARCH-000046C2	210204_NB501819_0188_AHGJTNBGXH-REACT						8
ARCH-000046C2	210210_NB501819_0189_AHGJ3NBGXH-REACT						8
ARCH-000046C3	210204_NB501819_0188_AHGJTNBGXH-REACT						8
ARCH-000046C3	210210_NB501819_0189_AHGJ3NBGXH-REACT						8
ARCH-000046C4	210204_NB501819_0188_AHGJTNBGXH-REACT			ERS5754507	ERR5302413	ERZ3692716	8
ARCH-000046C4	210210_NB501819_0189_AHGJ3NBGXH-REACT			ERS5754507	ERR5300169	ERZ3686501	8
ARCH-000046C5	210204_NB501819_0188_AHGJTNBGXH-REACT			ERS6015683	ERR5496722	ERZ3680031	8
ARCH-000046C5	210210_NB501819_0189_AHGJ3NBGXH-REACT			ERS6015683	ERR5494674	ERZ3689954	8
ARCH-000046C6	210204_NB501819_0188_AHGJTNBGXH-REACT			ERS5753930	ERR5298249	ERZ3677533	8
ARCH-000046C6	210210_NB501819_0189_AHGJ3NBGXH-REACT			ERS5753930	ERR5297673	ERZ3689084	8
ARCH-000046C7	210204_NB501819_0188_AHGJTNBGXH-REACT			ERS5755104	ERR5298885	ERZ3690098	8
ARCH-000046C7	210210_NB501819_0189_AHGJ3NBGXH-REACT			ERS5755104	ERR5299928	ERZ3681374	8
ARCH-000046C8	210204_NB501819_0188_AHGJTNBGXH-REACT			ERS6050624	ERR5502332	ERZ3680026	8
ARCH-000046C8	210210_NB501819_0189_AHGJ3NBGXH-REACT			ERS6050624	ERR5502317	ERZ3682631	8
ARCH-000046C9	210204_NB501819_0188_AHGJTNBGXH-REACT						8
ARCH-000046C9	210210_NB501819_0189_AHGJ3NBGXH-REACT						8
ARCH-000046D1	210204_NB501819_0188_AHGJTNBGXH-REACT			ERS5757015	ERR5301085	ERZ3691264	8
ARCH-000046D1	210210_NB501819_0189_AHGJ3NBGXH-REACT			ERS5757015	ERR5504913	ERZ3686997	8
ARCH-000046D10	210204_NB501819_0188_AHGJTNBGXH-REACT			ERS5755263	ERR5300777	ERZ3673050	8
ARCH-000046D10	210210_NB501819_0189_AHGJ3NBGXH-REACT			ERS5755263	ERR5299047	ERZ3672044	8
ARCH-000046D11	210204_NB501819_0188_AHGJTNBGXH-REACT			ERS6050223	ERR5501908	ERZ3693438	8
ARCH-000046D11	210210_NB501819_0189_AHGJ3NBGXH-REACT						8
ARCH-000046D12	210204_NB501819_0188_AHGJTNBGXH-REACT			ERS5753223	ERR5301772	ERZ3681646	8
ARCH-000046D12	210210_NB501819_0189_AHGJ3NBGXH-REACT			ERS5753223	ERR5300135	ERZ3688145	8
ARCH-000046D2	210204_NB501819_0188_AHGJTNBGXH-REACT						8
ARCH-000046D2	210210_NB501819_0189_AHGJ3NBGXH-REACT						8
ARCH-000046D3	210204_NB501819_0188_AHGJTNBGXH-REACT						8
ARCH-000046D3	210210_NB501819_0189_AHGJ3NBGXH-REACT						8
ARCH-000046D4	210204_NB501819_0188_AHGJTNBGXH-REACT			ERS5757247	ERR5302922	ERZ3673334	8
ARCH-000046D4	210210_NB501819_0189_AHGJ3NBGXH-REACT						8
ARCH-000046D5	210204_NB501819_0188_AHGJTNBGXH-REACT			ERS5755528	ERR5299507	ERZ3693142	8
ARCH-000046D5	210210_NB501819_0189_AHGJ3NBGXH-REACT			ERS5755528	ERR5301360	ERZ3683645	8
ARCH-000046D6	210204_NB501819_0188_AHGJTNBGXH-REACT			ERS5758725	ERR5302754	ERZ3681365	8
ARCH-000046D6	210210_NB501819_0189_AHGJ3NBGXH-REACT			ERS5758725	ERR5303152	ERZ3692770	8
ARCH-000046D7	210204_NB501819_0188_AHGJTNBGXH-REACT			ERS5757023	ERR5301584	ERZ3682617	8
ARCH-000046D7	210210_NB501819_0189_AHGJ3NBGXH-REACT			ERS5757023	ERR5302847	ERZ3686686	8
ARCH-000046D8	210204_NB501819_0188_AHGJTNBGXH-REACT						8
ARCH-000046D8	210210_NB501819_0189_AHGJ3NBGXH-REACT						8
ARCH-000046D9	210204_NB501819_0188_AHGJTNBGXH-REACT			ERS5755316	ERR5300852	ERZ3680069	8
ARCH-000046D9	210210_NB501819_0189_AHGJ3NBGXH-REACT			ERS5755316	ERR5299102	ERZ3693754	8
ARCH-000046E1	210204_NB501819_0188_AHGJTNBGXH-REACT			ERS6050759	ERR5506229	ERZ3673463	8
ARCH-000046E1	210210_NB501819_0189_AHGJ3NBGXH-REACT			ERS6050759	ERR5502459	ERZ3677653	8
ARCH-000046E10	210204_NB501819_0188_AHGJTNBGXH-REACT			ERS5753316	ERR5507657	ERZ3689648	8
ARCH-000046E10	210210_NB501819_0189_AHGJ3NBGXH-REACT	EPI_ISL_996082	hCoV-19/England/ARCH-000046E10/2021	ERS5753316	ERR5297058	ERZ3692216	8
ARCH-000046E11	210204_NB501819_0188_AHGJTNBGXH-REACT			ERS5756192	ERR5300020	ERZ3692655	8
ARCH-000046E11	210210_NB501819_0189_AHGJ3NBGXH-REACT			ERS5756192	ERR5300908	ERZ3690186	8
ARCH-000046E12	210204_NB501819_0188_AHGJTNBGXH-REACT			ERS5753419	ERR5297976	ERZ3675942	8
ARCH-000046E12	210210_NB501819_0189_AHGJ3NBGXH-REACT			ERS5753419	ERR5297160	ERZ3675815	8
ARCH-000046E2	210204_NB501819_0188_AHGJTNBGXH-REACT						8
ARCH-000046E2	210210_NB501819_0189_AHGJ3NBGXH-REACT						8
ARCH-000046E3	210204_NB501819_0188_AHGJTNBGXH-REACT			ERS5755025	ERR5298807	ERZ3690860	8
ARCH-000046E3	210210_NB501819_0189_AHGJ3NBGXH-REACT			ERS5755025	ERR5300495	ERZ3682010	8
ARCH-000046E4	210204_NB501819_0188_AHGJTNBGXH-REACT						8
ARCH-000046E4	210210_NB501819_0189_AHGJ3NBGXH-REACT						8
ARCH-000046E5	210210_NB501819_0189_AHGJ3NBGXH-REACT						8
ARCH-000046E6	210204_NB501819_0188_AHGJTNBGXH-REACT						8
ARCH-000046E6	210210_NB501819_0189_AHGJ3NBGXH-REACT						8
ARCH-000046E7	210204_NB501819_0188_AHGJTNBGXH-REACT			ERS5754474	ERR5298231	ERZ3675843	8
ARCH-000046E7	210210_NB501819_0189_AHGJ3NBGXH-REACT			ERS5754474	ERR5298614	ERZ3681238	8
ARCH-000046E8	210204_NB501819_0188_AHGJTNBGXH-REACT			ERS5758353	ERR5302314	ERZ3677179	8
ARCH-000046E8	210210_NB501819_0189_AHGJ3NBGXH-REACT			ERS5758353	ERR5302712	ERZ3674791	8
ARCH-000046E9	210204_NB501819_0188_AHGJTNBGXH-REACT						8
ARCH-000046E9	210210_NB501819_0189_AHGJ3NBGXH-REACT						8
ARCH-000046F1	210204_NB501819_0188_AHGJTNBGXH-REACT			ERS5755396	ERR5299183	ERZ3677573	8
ARCH-000046F1	210210_NB501819_0189_AHGJ3NBGXH-REACT			ERS5755396	ERR5503503	ERZ3680958	8
ARCH-000046F10	210204_NB501819_0188_AHGJTNBGXH-REACT			ERS5755482	ERR5299547	ERZ3684204	8
ARCH-000046F10	210210_NB501819_0189_AHGJ3NBGXH-REACT			ERS5755482	ERR5300520	ERZ3684717	8
ARCH-000046F11	210204_NB501819_0188_AHGJTNBGXH-REACT						8
ARCH-000046F11	210210_NB501819_0189_AHGJ3NBGXH-REACT						8
ARCH-000046F12	210204_NB501819_0188_AHGJTNBGXH-REACT						8
ARCH-000046F12	210210_NB501819_0189_AHGJ3NBGXH-REACT						8
ARCH-000046F2	210204_NB501819_0188_AHGJTNBGXH-REACT						8
ARCH-000046F2	210210_NB501819_0189_AHGJ3NBGXH-REACT						8
ARCH-000046F3	210204_NB501819_0188_AHGJTNBGXH-REACT			ERS5753417	ERR5300419	ERZ3682994	8
ARCH-000046F3	210210_NB501819_0189_AHGJ3NBGXH-REACT			ERS5753417	ERR5297158	ERZ3673156	8
ARCH-000046F4	210204_NB501819_0188_AHGJTNBGXH-REACT			ERS5755926	ERR5303384	ERZ3679299	8
ARCH-000046F4	210210_NB501819_0189_AHGJ3NBGXH-REACT			ERS5755926	ERR5303402	ERZ3689934	8
ARCH-000046F5	210204_NB501819_0188_AHGJTNBGXH-REACT						8
ARCH-000046F5	210210_NB501819_0189_AHGJ3NBGXH-REACT						8
ARCH-000046F6	210204_NB501819_0188_AHGJTNBGXH-REACT			ERS5755854	ERR5300671	ERZ3677748	8
ARCH-000046F6	210210_NB501819_0189_AHGJ3NBGXH-REACT			ERS5755854	ERR5299673	ERZ3681970	8
ARCH-000046F7	210204_NB501819_0188_AHGJTNBGXH-REACT			ERS5753286	ERR5297030	ERZ3683474	8
ARCH-000046F7	210210_NB501819_0189_AHGJ3NBGXH-REACT			ERS5753286	ERR5303020	ERZ3683773	8
ARCH-000046F8	210204_NB501819_0188_AHGJTNBGXH-REACT			ERS5754898	ERR5298677	ERZ3694550	8
ARCH-000046F8	210210_NB501819_0189_AHGJ3NBGXH-REACT			ERS5754898	ERR5402582	ERZ3686732	8
ARCH-000046F9	210204_NB501819_0188_AHGJTNBGXH-REACT			ERS5755562	ERR5299357	ERZ3687674	8
ARCH-000046F9	210210_NB501819_0189_AHGJ3NBGXH-REACT			ERS5755562	ERR5302339	ERZ3676632	8
ARCH-000046G1	210204_NB501819_0188_AHGJTNBGXH-REACT						8
ARCH-000046G1	210210_NB501819_0189_AHGJ3NBGXH-REACT						8
ARCH-000046G10	210204_NB501819_0188_AHGJTNBGXH-REACT			ERS6058948	ERR5512985	ERZ3689276	8
ARCH-000046G10	210210_NB501819_0189_AHGJ3NBGXH-REACT						8
ARCH-000046G11	210204_NB501819_0188_AHGJTNBGXH-REACT			ERS5753639	ERR5299838	ERZ3683811	8
ARCH-000046G11	210210_NB501819_0189_AHGJ3NBGXH-REACT			ERS5753639	ERR5297381	ERZ3691748	8
ARCH-000046G12	210210_NB501819_0189_AHGJ3NBGXH-REACT						8
ARCH-000046G2	210204_NB501819_0188_AHGJTNBGXH-REACT						8
ARCH-000046G2	210210_NB501819_0189_AHGJ3NBGXH-REACT						8
ARCH-000046G3	210204_NB501819_0188_AHGJTNBGXH-REACT			ERS5756756	ERR5303310	ERZ3676569	8
ARCH-000046G3	210210_NB501819_0189_AHGJ3NBGXH-REACT			ERS5756756	ERR5302724	ERZ3685648	8
ARCH-000046G4	210204_NB501819_0188_AHGJTNBGXH-REACT			ERS5755714	ERR5302753	ERZ3686103	8
ARCH-000046G4	210210_NB501819_0189_AHGJ3NBGXH-REACT			ERS5755714	ERR5299527	ERZ3688195	8
ARCH-000046G5	210204_NB501819_0188_AHGJTNBGXH-REACT						8
ARCH-000046G5	210210_NB501819_0189_AHGJ3NBGXH-REACT						8
ARCH-000046G6	210204_NB501819_0188_AHGJTNBGXH-REACT			ERS6046414	ERR5503496	ERZ3682482	8
ARCH-000046G6	210210_NB501819_0189_AHGJ3NBGXH-REACT			ERS6046414	ERR5507293	ERZ3682215	8
ARCH-000046G7	210204_NB501819_0188_AHGJTNBGXH-REACT			ERS5754644	ERR5303434	ERZ3687934	8
ARCH-000046G7	210210_NB501819_0189_AHGJ3NBGXH-REACT			ERS5754644	ERR5300179	ERZ3681681	8
ARCH-000046G8	210204_NB501819_0188_AHGJTNBGXH-REACT			ERS6045848	ERR5497397	ERZ3686965	8
ARCH-000046G8	210210_NB501819_0189_AHGJ3NBGXH-REACT						8
ARCH-000046G9	210204_NB501819_0188_AHGJTNBGXH-REACT			ERS5754450	ERR5301783	ERZ3676143	8
ARCH-000046G9	210210_NB501819_0189_AHGJ3NBGXH-REACT			ERS5754450	ERR5298205	ERZ3679052	8
ARCH-000046H1	210204_NB501819_0188_AHGJTNBGXH-REACT			ERS6048847	ERR5516423	ERZ3683321	8
ARCH-000046H1	210210_NB501819_0189_AHGJ3NBGXH-REACT			ERS6048847	ERR5517362	ERZ3677499	8
ARCH-000046H10	210204_NB501819_0188_AHGJTNBGXH-REACT			ERS5753969	ERR5302173	ERZ3676167	8
ARCH-000046H10	210210_NB501819_0189_AHGJ3NBGXH-REACT			ERS5753969	ERR5298038	ERZ3675778	8
ARCH-000046H11	210204_NB501819_0188_AHGJTNBGXH-REACT			ERS5754890	ERR5299583	ERZ3680783	8
ARCH-000046H11	210210_NB501819_0189_AHGJ3NBGXH-REACT			ERS5754890	ERR5298668	ERZ3691153	8
ARCH-000046H2	210204_NB501819_0188_AHGJTNBGXH-REACT						8
ARCH-000046H2	210210_NB501819_0189_AHGJ3NBGXH-REACT						8
ARCH-000046H3	210204_NB501819_0188_AHGJTNBGXH-REACT						8
ARCH-000046H3	210210_NB501819_0189_AHGJ3NBGXH-REACT						8
ARCH-000046H4	210204_NB501819_0188_AHGJTNBGXH-REACT			ERS5754294	ERR5298048	ERZ3687494	8
ARCH-000046H4	210210_NB501819_0189_AHGJ3NBGXH-REACT			ERS5754294	ERR5298112	ERZ3680647	8
ARCH-000046H5	210204_NB501819_0188_AHGJTNBGXH-REACT						8
ARCH-000046H5	210210_NB501819_0189_AHGJ3NBGXH-REACT						8
ARCH-000046H6	210204_NB501819_0188_AHGJTNBGXH-REACT						8
ARCH-000046H6	210210_NB501819_0189_AHGJ3NBGXH-REACT						8
ARCH-000046H7	210204_NB501819_0188_AHGJTNBGXH-REACT			ERS6045657	ERR5497199	ERZ3691100	8
ARCH-000046H7	210210_NB501819_0189_AHGJ3NBGXH-REACT			ERS6045657	ERR5512560	ERZ3687644	8
ARCH-000046H8	210204_NB501819_0188_AHGJTNBGXH-REACT						8
ARCH-000046H8	210210_NB501819_0189_AHGJ3NBGXH-REACT						8
ARCH-000046H9	210204_NB501819_0188_AHGJTNBGXH-REACT						8
ARCH-000046H9	210210_NB501819_0189_AHGJ3NBGXH-REACT						8
ARCH-000047A1	210204_NB501819_0188_AHGJTNBGXH-REACT			ERS5754559	ERR5298321	ERZ3691530	8
ARCH-000047A10	210204_NB501819_0188_AHGJTNBGXH-REACT			ERS5753774	ERR5297513	ERZ3672037	8
ARCH-000047A11	210204_NB501819_0188_AHGJTNBGXH-REACT			ERS5754175	ERR5301651	ERZ3679912	8
ARCH-000047A12	210204_NB501819_0188_AHGJTNBGXH-REACT			ERS5754605	ERR5300442	ERZ3687579	8
ARCH-000047A2	210204_NB501819_0188_AHGJTNBGXH-REACT			ERS6054896	ERR5506762	ERZ3681810	8
ARCH-000047A3	210204_NB501819_0188_AHGJTNBGXH-REACT			ERS5756506	ERR5302506	ERZ3677330	8
ARCH-000047A4	210204_NB501819_0188_AHGJTNBGXH-REACT			ERS5754764	ERR5298537	ERZ3682688	8
ARCH-000047A5	210204_NB501819_0188_AHGJTNBGXH-REACT			ERS5758521	ERR5302519	ERZ3686244	8
ARCH-000047A6	210204_NB501819_0188_AHGJTNBGXH-REACT						8
ARCH-000047A7	210204_NB501819_0188_AHGJTNBGXH-REACT						8
ARCH-000047A8	210204_NB501819_0188_AHGJTNBGXH-REACT			ERS5756313	ERR5300151	ERZ3680618	8
ARCH-000047A9	210204_NB501819_0188_AHGJTNBGXH-REACT						8
ARCH-000047B1	210204_NB501819_0188_AHGJTNBGXH-REACT						8
ARCH-000047B10	210204_NB501819_0188_AHGJTNBGXH-REACT			ERS5754753	ERR5299849	ERZ3691178	8
ARCH-000047B11	210204_NB501819_0188_AHGJTNBGXH-REACT			ERS5755972	ERR5302747	ERZ3675288	8
ARCH-000047B12	210204_NB501819_0188_AHGJTNBGXH-REACT			ERS5754274	ERR5302994	ERZ3689304	8
ARCH-000047B2	210204_NB501819_0188_AHGJTNBGXH-REACT			ERS5758116	ERR5302045	ERZ3692734	8
ARCH-000047B3	210204_NB501819_0188_AHGJTNBGXH-REACT						8
ARCH-000047B4	210204_NB501819_0188_AHGJTNBGXH-REACT						8
ARCH-000047B5	210204_NB501819_0188_AHGJTNBGXH-REACT						8
ARCH-000047B6	210204_NB501819_0188_AHGJTNBGXH-REACT			ERS5753367	ERR5300798	ERZ3687016	8
ARCH-000047B7	210204_NB501819_0188_AHGJTNBGXH-REACT			ERS5754035	ERR5297780	ERZ3694656	8
ARCH-000047B8	210204_NB501819_0188_AHGJTNBGXH-REACT			ERS6057642	ERR5509600	ERZ3694131	8
ARCH-000047B9	210204_NB501819_0188_AHGJTNBGXH-REACT						8
ARCH-000047C1	210204_NB501819_0188_AHGJTNBGXH-REACT						8
ARCH-000047C10	210204_NB501819_0188_AHGJTNBGXH-REACT						8
ARCH-000047C11	210204_NB501819_0188_AHGJTNBGXH-REACT			ERS5755794	ERR5302453	ERZ3692169	8
ARCH-000047C12	210204_NB501819_0188_AHGJTNBGXH-REACT			ERS5753169	ERR5301068	ERZ3672928	8
ARCH-000047C2	210204_NB501819_0188_AHGJTNBGXH-REACT			ERS6043592	ERR5495113	ERZ3689402	8
ARCH-000047C3	210204_NB501819_0188_AHGJTNBGXH-REACT						8
ARCH-000047C4	210204_NB501819_0188_AHGJTNBGXH-REACT						8
ARCH-000047C5	210204_NB501819_0188_AHGJTNBGXH-REACT						8
ARCH-000047C6	210204_NB501819_0188_AHGJTNBGXH-REACT			ERS5759179	ERR5303299	ERZ3680087	8
ARCH-000047C7	210204_NB501819_0188_AHGJTNBGXH-REACT						8
ARCH-000047C8	210204_NB501819_0188_AHGJTNBGXH-REACT						8
ARCH-000047C9	210204_NB501819_0188_AHGJTNBGXH-REACT			ERS5754921	ERR5299361	ERZ3679721	8
ARCH-000047D1	210204_NB501819_0188_AHGJTNBGXH-REACT			ERS6015650	ERR5516865	ERZ3690090	8
ARCH-000047D10	210204_NB501819_0188_AHGJTNBGXH-REACT						8
ARCH-000047D11	210204_NB501819_0188_AHGJTNBGXH-REACT			ERS6047849	ERR5499442	ERZ3678122	8
ARCH-000047D12	210204_NB501819_0188_AHGJTNBGXH-REACT						8
ARCH-000047D2	210204_NB501819_0188_AHGJTNBGXH-REACT						8
ARCH-000047D3	210204_NB501819_0188_AHGJTNBGXH-REACT			ERS6048461	ERR5500082	ERZ3682909	8
ARCH-000047D4	210204_NB501819_0188_AHGJTNBGXH-REACT			ERS5754711	ERR5302257	ERZ3682771	8
ARCH-000047D6	210204_NB501819_0188_AHGJTNBGXH-REACT						8
ARCH-000047D7	210204_NB501819_0188_AHGJTNBGXH-REACT			ERS5753794	ERR5299205	ERZ3679638	8
ARCH-000047D8	210204_NB501819_0188_AHGJTNBGXH-REACT						8
ARCH-000047D9	210204_NB501819_0188_AHGJTNBGXH-REACT						8
ARCH-000047E1	210204_NB501819_0188_AHGJTNBGXH-REACT			ERS5754281	ERR5302174	ERZ3689356	8
ARCH-000047E10	210204_NB501819_0188_AHGJTNBGXH-REACT			ERS5753318	ERR5300568	ERZ3694518	8
ARCH-000047E11	210204_NB501819_0188_AHGJTNBGXH-REACT			ERS6053201	ERR5504991	ERZ3671876	8
ARCH-000047E12	210204_NB501819_0188_AHGJTNBGXH-REACT			ERS5758507	ERR5302504	ERZ3678113	8
ARCH-000047E2	210204_NB501819_0188_AHGJTNBGXH-REACT			ERS6054412	ERR5506827	ERZ3674389	8
ARCH-000047E3	210204_NB501819_0188_AHGJTNBGXH-REACT			ERS6045679	ERR5498246	ERZ3672699	8
ARCH-000047E4	210204_NB501819_0188_AHGJTNBGXH-REACT						8
ARCH-000047E5	210204_NB501819_0188_AHGJTNBGXH-REACT			ERS6048673	ERR5512643	ERZ3687180	8
ARCH-000047E6	210204_NB501819_0188_AHGJTNBGXH-REACT			ERS5755647	ERR5299449	ERZ3685051	8
ARCH-000047E7	210204_NB501819_0188_AHGJTNBGXH-REACT			ERS5753037	ERR5302193	ERZ3694037	8
ARCH-000047E8	210204_NB501819_0188_AHGJTNBGXH-REACT						8
ARCH-000047E9	210204_NB501819_0188_AHGJTNBGXH-REACT						8
ARCH-000047F1	210204_NB501819_0188_AHGJTNBGXH-REACT						8
ARCH-000047F10	210204_NB501819_0188_AHGJTNBGXH-REACT						8
ARCH-000047F11	210204_NB501819_0188_AHGJTNBGXH-REACT			ERS6043920	ERR5497185	ERZ3675927	8
ARCH-000047F12	210204_NB501819_0188_AHGJTNBGXH-REACT			ERS5757130	ERR5301038	ERZ3676888	8
ARCH-000047F2	210204_NB501819_0188_AHGJTNBGXH-REACT						8
ARCH-000047F3	210204_NB501819_0188_AHGJTNBGXH-REACT			ERS5756660	ERR5300539	ERZ3688130	8
ARCH-000047F4	210204_NB501819_0188_AHGJTNBGXH-REACT						8
ARCH-000047F5	210204_NB501819_0188_AHGJTNBGXH-REACT						8
ARCH-000047F6	210204_NB501819_0188_AHGJTNBGXH-REACT						8
ARCH-000047F7	210204_NB501819_0188_AHGJTNBGXH-REACT			ERS5753455	ERR5297194	ERZ3680736	8
ARCH-000047F8	210204_NB501819_0188_AHGJTNBGXH-REACT			ERS6050893	ERR5502596	ERZ3676467	8
ARCH-000047F9	210204_NB501819_0188_AHGJTNBGXH-REACT						8
ARCH-000047G1	210204_NB501819_0188_AHGJTNBGXH-REACT						8
ARCH-000047G10	210204_NB501819_0188_AHGJTNBGXH-REACT			ERS5757763	ERR5301671	ERZ3690837	8
ARCH-000047G11	210204_NB501819_0188_AHGJTNBGXH-REACT			ERS5754672	ERR5298439	ERZ3674982	8
ARCH-000047G12	210204_NB501819_0188_AHGJTNBGXH-REACT						8
ARCH-000047G2	210204_NB501819_0188_AHGJTNBGXH-REACT			ERS5756751	ERR5302756	ERZ3681841	8
ARCH-000047G3	210204_NB501819_0188_AHGJTNBGXH-REACT			ERS6048419	ERR5500041	ERZ3689731	8
ARCH-000047G4	210204_NB501819_0188_AHGJTNBGXH-REACT			ERS6045618	ERR5497157	ERZ3687967	8
ARCH-000047G5	210204_NB501819_0188_AHGJTNBGXH-REACT			ERS6056861	ERR5508794	ERZ3689747	8
ARCH-000047G6	210204_NB501819_0188_AHGJTNBGXH-REACT			ERS5758359	ERR5302322	ERZ3685766	8
ARCH-000047G7	210204_NB501819_0188_AHGJTNBGXH-REACT						8
ARCH-000047G8	210204_NB501819_0188_AHGJTNBGXH-REACT						8
ARCH-000047G9	210204_NB501819_0188_AHGJTNBGXH-REACT						8
ARCH-000047H1	210204_NB501819_0188_AHGJTNBGXH-REACT			ERS5753777	ERR5297514	ERZ3686468	8
ARCH-000047H10	210204_NB501819_0188_AHGJTNBGXH-REACT			ERS6052116	ERR5503865	ERZ3688884	8
ARCH-000047H11	210204_NB501819_0188_AHGJTNBGXH-REACT			ERS5755011	ERR5301398	ERZ3686806	8
ARCH-000047H2	210204_NB501819_0188_AHGJTNBGXH-REACT			ERS5755865	ERR5303026	ERZ3681221	8
ARCH-000047H3	210204_NB501819_0188_AHGJTNBGXH-REACT			ERS5753146	ERR5297102	ERZ3678318	8
ARCH-000047H4	210204_NB501819_0188_AHGJTNBGXH-REACT						8
ARCH-000047H5	210204_NB501819_0188_AHGJTNBGXH-REACT			ERS5754608	ERR5303091	ERZ3694048	8
ARCH-000047H6	210204_NB501819_0188_AHGJTNBGXH-REACT			ERS5756438	ERR5301965	ERZ3673289	8
ARCH-000047H7	210204_NB501819_0188_AHGJTNBGXH-REACT						8
ARCH-000047H8	210204_NB501819_0188_AHGJTNBGXH-REACT			ERS5753711	ERR5405736	ERZ3682694	8
ARCH-000047H9	210204_NB501819_0188_AHGJTNBGXH-REACT			ERS5754200	ERR5302655	ERZ3684413	8
ARCH-000048A1	210204_NB501819_0188_AHGJTNBGXH-REACT						8
ARCH-000048A10	210204_NB501819_0188_AHGJTNBGXH-REACT						8
ARCH-000048A11	210204_NB501819_0188_AHGJTNBGXH-REACT						8
ARCH-000048A12	210204_NB501819_0188_AHGJTNBGXH-REACT						8
ARCH-000048A2	210204_NB501819_0188_AHGJTNBGXH-REACT						8
ARCH-000048A3	210204_NB501819_0188_AHGJTNBGXH-REACT			ERS5756466	ERR5300307	ERZ3683330	8
ARCH-000048A4	210204_NB501819_0188_AHGJTNBGXH-REACT			ERS5753505	ERR5297244	ERZ3684794	8
ARCH-000048A5	210204_NB501819_0188_AHGJTNBGXH-REACT						8
ARCH-000048A6	210204_NB501819_0188_AHGJTNBGXH-REACT			ERS5753951	ERR5302928	ERZ3678511	8
ARCH-000048A7	210204_NB501819_0188_AHGJTNBGXH-REACT			ERS5754075	ERR5302192	ERZ3685536	8
ARCH-000048A8	210204_NB501819_0188_AHGJTNBGXH-REACT						8
ARCH-000048A9	210204_NB501819_0188_AHGJTNBGXH-REACT			ERS5755707	ERR5299518	ERZ3683273	8
ARCH-000048B1	210204_NB501819_0188_AHGJTNBGXH-REACT			ERS6047958	ERR5507723	ERZ3684231	8
ARCH-000048B10	210204_NB501819_0188_AHGJTNBGXH-REACT						8
ARCH-000048B11	210204_NB501819_0188_AHGJTNBGXH-REACT			ERS5754997	ERR5298778	ERZ3688141	8
ARCH-000048B12	210204_NB501819_0188_AHGJTNBGXH-REACT			ERS5755819	ERR5299638	ERZ3686867	8
ARCH-000048B2	210204_NB501819_0188_AHGJTNBGXH-REACT						8
ARCH-000048B3	210204_NB501819_0188_AHGJTNBGXH-REACT			ERS5753486	ERR5297226	ERZ3673808	8
ARCH-000048B4	210204_NB501819_0188_AHGJTNBGXH-REACT						8
ARCH-000048B5	210204_NB501819_0188_AHGJTNBGXH-REACT			ERS5753386	ERR5297219	ERZ3674824	8
ARCH-000048B6	210204_NB501819_0188_AHGJTNBGXH-REACT						8
ARCH-000048B7	210204_NB501819_0188_AHGJTNBGXH-REACT			ERS6045127	ERR5496660	ERZ3692973	8
ARCH-000048B8	210204_NB501819_0188_AHGJTNBGXH-REACT						8
ARCH-000048B9	210204_NB501819_0188_AHGJTNBGXH-REACT						8
ARCH-000048C1	210204_NB501819_0188_AHGJTNBGXH-REACT						8
ARCH-000048C10	210204_NB501819_0188_AHGJTNBGXH-REACT			ERS6061580	ERR5515192	ERZ3683255	8
ARCH-000048C11	210204_NB501819_0188_AHGJTNBGXH-REACT						8
ARCH-000048C12	210204_NB501819_0188_AHGJTNBGXH-REACT			ERS5756778	ERR5302850	ERZ3692343	8
ARCH-000048C2	210204_NB501819_0188_AHGJTNBGXH-REACT						8
ARCH-000048C3	210204_NB501819_0188_AHGJTNBGXH-REACT			ERS6047785	ERR5499376	ERZ3685324	8
ARCH-000048C4	210204_NB501819_0188_AHGJTNBGXH-REACT						8
ARCH-000048C5	210204_NB501819_0188_AHGJTNBGXH-REACT			ERS5753397	ERR5301876	ERZ3673547	8
ARCH-000048C6	210204_NB501819_0188_AHGJTNBGXH-REACT						8
ARCH-000048C7	210204_NB501819_0188_AHGJTNBGXH-REACT						8
ARCH-000048C8	210204_NB501819_0188_AHGJTNBGXH-REACT						8
ARCH-000048C9	210204_NB501819_0188_AHGJTNBGXH-REACT			ERS6051711	ERR5503444	ERZ3692387	8
ARCH-000048D1	210204_NB501819_0188_AHGJTNBGXH-REACT						8
ARCH-000048D10	210204_NB501819_0188_AHGJTNBGXH-REACT			ERS5754289	ERR5299608	ERZ3688870	8
ARCH-000048D11	210204_NB501819_0188_AHGJTNBGXH-REACT						8
ARCH-000048D12	210204_NB501819_0188_AHGJTNBGXH-REACT			ERS6046254	ERR5502989	ERZ3687718	8
ARCH-000048D2	210204_NB501819_0188_AHGJTNBGXH-REACT						8
ARCH-000048D3	210204_NB501819_0188_AHGJTNBGXH-REACT						8
ARCH-000048D4	210204_NB501819_0188_AHGJTNBGXH-REACT			ERS5754018	ERR5297766	ERZ3692780	8
ARCH-000048D5	210204_NB501819_0188_AHGJTNBGXH-REACT						8
ARCH-000048D6	210204_NB501819_0188_AHGJTNBGXH-REACT			ERS6043463	ERR5494985	ERZ3692988	8
ARCH-000048D7	210204_NB501819_0188_AHGJTNBGXH-REACT			ERS5754902	ERR5300306	ERZ3675744	8
ARCH-000048D8	210204_NB501819_0188_AHGJTNBGXH-REACT						8
ARCH-000048D9	210204_NB501819_0188_AHGJTNBGXH-REACT						8
ARCH-000048E1	210204_NB501819_0188_AHGJTNBGXH-REACT						8
ARCH-000048E10	210204_NB501819_0188_AHGJTNBGXH-REACT						8
ARCH-000048E11	210204_NB501819_0188_AHGJTNBGXH-REACT			ERS5753498	ERR5298779	ERZ3673788	8
ARCH-000048E12	210204_NB501819_0188_AHGJTNBGXH-REACT			ERS5756065	ERR5300403	ERZ3691671	8
ARCH-000048E2	210204_NB501819_0188_AHGJTNBGXH-REACT						8
ARCH-000048E3	210204_NB501819_0188_AHGJTNBGXH-REACT			ERS5754845	ERR5302523	ERZ3685193	8
ARCH-000048E4	210204_NB501819_0188_AHGJTNBGXH-REACT						8
ARCH-000048E5	210204_NB501819_0188_AHGJTNBGXH-REACT			ERS5755843	ERR5299659	ERZ3677258	8
ARCH-000048E6	210204_NB501819_0188_AHGJTNBGXH-REACT						8
ARCH-000048E7	210204_NB501819_0188_AHGJTNBGXH-REACT			ERS6055925	ERR5507824	ERZ3684396	8
ARCH-000048E8	210204_NB501819_0188_AHGJTNBGXH-REACT			ERS6054323	ERR5506163	ERZ3691783	8
ARCH-000048E9	210204_NB501819_0188_AHGJTNBGXH-REACT						8
ARCH-000048F1	210204_NB501819_0188_AHGJTNBGXH-REACT			ERS6048766	ERR5500397	ERZ3688838	8
ARCH-000048F10	210204_NB501819_0188_AHGJTNBGXH-REACT			ERS6054940	ERR5506807	ERZ3675626	8
ARCH-000048F11	210204_NB501819_0188_AHGJTNBGXH-REACT			ERS6057695	ERR5512659	ERZ3679715	8
ARCH-000048F12	210204_NB501819_0188_AHGJTNBGXH-REACT						8
ARCH-000048F2	210204_NB501819_0188_AHGJTNBGXH-REACT			ERS6046665	ERR5508204	ERZ3693352	8
ARCH-000048F3	210204_NB501819_0188_AHGJTNBGXH-REACT			ERS6045371	ERR5496907	ERZ3674344	8
ARCH-000048F4	210204_NB501819_0188_AHGJTNBGXH-REACT						8
ARCH-000048F5	210204_NB501819_0188_AHGJTNBGXH-REACT						8
ARCH-000048F6	210204_NB501819_0188_AHGJTNBGXH-REACT						8
ARCH-000048F7	210204_NB501819_0188_AHGJTNBGXH-REACT						8
ARCH-000048F8	210204_NB501819_0188_AHGJTNBGXH-REACT			ERS5753726	ERR5298982	ERZ3679885	8
ARCH-000048F9	210204_NB501819_0188_AHGJTNBGXH-REACT			ERS6046183	ERR5508432	ERZ3681701	8
ARCH-000048G1	210204_NB501819_0188_AHGJTNBGXH-REACT						8
ARCH-000048G10	210204_NB501819_0188_AHGJTNBGXH-REACT						8
ARCH-000048G11	210204_NB501819_0188_AHGJTNBGXH-REACT			ERS5756157	ERR5408925	ERZ3692793	8
ARCH-000048G12	210204_NB501819_0188_AHGJTNBGXH-REACT						8
ARCH-000048G2	210204_NB501819_0188_AHGJTNBGXH-REACT						8
ARCH-000048G4	210204_NB501819_0188_AHGJTNBGXH-REACT			ERS6054392	ERR5506234	ERZ3674434	8
ARCH-000048G5	210204_NB501819_0188_AHGJTNBGXH-REACT						8
ARCH-000048G6	210204_NB501819_0188_AHGJTNBGXH-REACT			ERS6051113	ERR5511000	ERZ3684592	8
ARCH-000048G7	210204_NB501819_0188_AHGJTNBGXH-REACT						8
ARCH-000048G8	210204_NB501819_0188_AHGJTNBGXH-REACT			ERS6044793	ERR5500709	ERZ3688717	8
ARCH-000048G9	210204_NB501819_0188_AHGJTNBGXH-REACT						8
ARCH-000048H1	210204_NB501819_0188_AHGJTNBGXH-REACT						8
ARCH-000048H10	210204_NB501819_0188_AHGJTNBGXH-REACT			ERS6044575	ERR5500716	ERZ3683677	8
ARCH-000048H11	210204_NB501819_0188_AHGJTNBGXH-REACT						8
ARCH-000048H2	210204_NB501819_0188_AHGJTNBGXH-REACT						8
ARCH-000048H3	210204_NB501819_0188_AHGJTNBGXH-REACT						8
ARCH-000048H4	210204_NB501819_0188_AHGJTNBGXH-REACT						8
ARCH-000048H5	210204_NB501819_0188_AHGJTNBGXH-REACT						8
ARCH-000048H6	210204_NB501819_0188_AHGJTNBGXH-REACT			ERS5754565	ERR5299207	ERZ3686228	8
ARCH-000048H7	210204_NB501819_0188_AHGJTNBGXH-REACT			ERS5753345	ERR5300630	ERZ3693064	8
ARCH-000048H8	210204_NB501819_0188_AHGJTNBGXH-REACT			ERS6063508	ERR5515479	ERZ3687677	8
ARCH-000048H9	210204_NB501819_0188_AHGJTNBGXH-REACT			ERS5755156	ERR5303321	ERZ3676254	8
ARCH-000049A1	210204_NB501819_0188_AHGJTNBGXH-REACT						8
ARCH-000049A10	210204_NB501819_0188_AHGJTNBGXH-REACT			ERS5753441	ERR5301722	ERZ3693862	8
ARCH-000049A11	210204_NB501819_0188_AHGJTNBGXH-REACT			ERS6044952	ERR5505203	ERZ3680340	8
ARCH-000049A12	210204_NB501819_0188_AHGJTNBGXH-REACT						8
ARCH-000049A2	210204_NB501819_0188_AHGJTNBGXH-REACT						8
ARCH-000049A3	210204_NB501819_0188_AHGJTNBGXH-REACT			ERS6054676	ERR5513555	ERZ3687583	8
ARCH-000049A4	210204_NB501819_0188_AHGJTNBGXH-REACT						8
ARCH-000049A5	210204_NB501819_0188_AHGJTNBGXH-REACT			ERS5754287	ERR5298040	ERZ3689202	8
ARCH-000049A6	210204_NB501819_0188_AHGJTNBGXH-REACT			ERS5754113	ERR5303314	ERZ3681903	8
ARCH-000049A7	210204_NB501819_0188_AHGJTNBGXH-REACT			ERS5753844	ERR5303449	ERZ3672875	8
ARCH-000049A8	210204_NB501819_0188_AHGJTNBGXH-REACT			ERS6045126	ERR5496659	ERZ3677090	8
ARCH-000049A9	210204_NB501819_0188_AHGJTNBGXH-REACT						8
ARCH-000049B1	210204_NB501819_0188_AHGJTNBGXH-REACT			ERS5754216	ERR5300769	ERZ3672996	8
ARCH-000049B10	210204_NB501819_0188_AHGJTNBGXH-REACT						8
ARCH-000049B11	210204_NB501819_0188_AHGJTNBGXH-REACT						8
ARCH-000049B12	210204_NB501819_0188_AHGJTNBGXH-REACT						8
ARCH-000049B2	210204_NB501819_0188_AHGJTNBGXH-REACT						8
ARCH-000049B3	210204_NB501819_0188_AHGJTNBGXH-REACT			ERS5759093	ERR5407912	ERZ3681837	8
ARCH-000049B4	210204_NB501819_0188_AHGJTNBGXH-REACT			ERS5754101	ERR5298409	ERZ3680062	8
ARCH-000049B5	210204_NB501819_0188_AHGJTNBGXH-REACT			ERS5753867	ERR5297608	ERZ3687007	8
ARCH-000049B6	210204_NB501819_0188_AHGJTNBGXH-REACT						8
ARCH-000049B7	210204_NB501819_0188_AHGJTNBGXH-REACT			ERS5754553	ERR5302208	ERZ3686440	8
ARCH-000049B8	210204_NB501819_0188_AHGJTNBGXH-REACT			ERS6046890	ERR5500685	ERZ3684646	8
ARCH-000049B9	210204_NB501819_0188_AHGJTNBGXH-REACT						8
ARCH-000049C1	210204_NB501819_0188_AHGJTNBGXH-REACT			ERS5753296	ERR5297037	ERZ3694169	8
ARCH-000049C10	210204_NB501819_0188_AHGJTNBGXH-REACT						8
ARCH-000049C11	210204_NB501819_0188_AHGJTNBGXH-REACT						8
ARCH-000049C12	210204_NB501819_0188_AHGJTNBGXH-REACT						8
ARCH-000049C2	210204_NB501819_0188_AHGJTNBGXH-REACT			ERS6047774	ERR5515793	ERZ3683807	8
ARCH-000049C3	210204_NB501819_0188_AHGJTNBGXH-REACT			ERS6043883	ERR5513086	ERZ3691349	8
ARCH-000049C4	210204_NB501819_0188_AHGJTNBGXH-REACT			ERS5756241	ERR5303161	ERZ3673892	8
ARCH-000049C5	210204_NB501819_0188_AHGJTNBGXH-REACT						8
ARCH-000049C6	210204_NB501819_0188_AHGJTNBGXH-REACT						8
ARCH-000049C7	210204_NB501819_0188_AHGJTNBGXH-REACT			ERS5753573	ERR5297312	ERZ3689217	8
ARCH-000049C8	210204_NB501819_0188_AHGJTNBGXH-REACT			ERS5754373	ERR5298130	ERZ3688570	8
ARCH-000049C9	210204_NB501819_0188_AHGJTNBGXH-REACT						8
ARCH-000049D1	210204_NB501819_0188_AHGJTNBGXH-REACT			ERS5753683	ERR5297416	ERZ3673657	8
ARCH-000049D10	210204_NB501819_0188_AHGJTNBGXH-REACT						8
ARCH-000049D11	210204_NB501819_0188_AHGJTNBGXH-REACT						8
ARCH-000049D12	210204_NB501819_0188_AHGJTNBGXH-REACT						8
ARCH-000049D2	210204_NB501819_0188_AHGJTNBGXH-REACT						8
ARCH-000049D3	210204_NB501819_0188_AHGJTNBGXH-REACT			ERS5754745	ERR5298517	ERZ3686640	8
ARCH-000049D4	210204_NB501819_0188_AHGJTNBGXH-REACT			ERS5755498	ERR5299293	ERZ3680624	8
ARCH-000049D5	210204_NB501819_0188_AHGJTNBGXH-REACT			ERS5754571	ERR5298331	ERZ3686012	8
ARCH-000049D6	210204_NB501819_0188_AHGJTNBGXH-REACT			ERS5753432	ERR5301101	ERZ3673781	8
ARCH-000049D7	210204_NB501819_0188_AHGJTNBGXH-REACT						8
ARCH-000049D8	210204_NB501819_0188_AHGJTNBGXH-REACT			ERS6045061	ERR5503359	ERZ3693723	8
ARCH-000049D9	210204_NB501819_0188_AHGJTNBGXH-REACT						8
ARCH-000049E1	210204_NB501819_0188_AHGJTNBGXH-REACT						8
ARCH-000049E10	210204_NB501819_0188_AHGJTNBGXH-REACT			ERS6015643	ERR5505107	ERZ3685498	8
ARCH-000049E11	210204_NB501819_0188_AHGJTNBGXH-REACT						8
ARCH-000049E12	210204_NB501819_0188_AHGJTNBGXH-REACT			ERS5759080	ERR5303188	ERZ3679124	8
ARCH-000049E2	210204_NB501819_0188_AHGJTNBGXH-REACT			ERS5753621	ERR5299772	ERZ3684622	8
ARCH-000049E3	210204_NB501819_0188_AHGJTNBGXH-REACT						8
ARCH-000049E4	210204_NB501819_0188_AHGJTNBGXH-REACT						8
ARCH-000049E5	210204_NB501819_0188_AHGJTNBGXH-REACT			ERS5753772	ERR5297511	ERZ3684521	8
ARCH-000049E6	210204_NB501819_0188_AHGJTNBGXH-REACT			ERS6050929	ERR5502634	ERZ3691662	8
ARCH-000049E7	210204_NB501819_0188_AHGJTNBGXH-REACT						8
ARCH-000049E8	210204_NB501819_0188_AHGJTNBGXH-REACT						8
ARCH-000049E9	210204_NB501819_0188_AHGJTNBGXH-REACT			ERS5753929	ERR5297671	ERZ3683069	8
ARCH-000049F1	210204_NB501819_0188_AHGJTNBGXH-REACT			ERS6043721	ERR5495953	ERZ3690120	8
ARCH-000049F10	210204_NB501819_0188_AHGJTNBGXH-REACT						8
ARCH-000049F11	210204_NB501819_0188_AHGJTNBGXH-REACT			ERS5754069	ERR5302476	ERZ3682629	8
ARCH-000049F12	210204_NB501819_0188_AHGJTNBGXH-REACT			ERS5755512	ERR5299305	ERZ3685841	8
ARCH-000049F2	210204_NB501819_0188_AHGJTNBGXH-REACT						8
ARCH-000049F3	210204_NB501819_0188_AHGJTNBGXH-REACT						8
ARCH-000049F4	210204_NB501819_0188_AHGJTNBGXH-REACT						8
ARCH-000049F5	210204_NB501819_0188_AHGJTNBGXH-REACT						8
ARCH-000049F6	210204_NB501819_0188_AHGJTNBGXH-REACT						8
ARCH-000049F7	210204_NB501819_0188_AHGJTNBGXH-REACT			ERS5753544	ERR5297285	ERZ3676260	8
ARCH-000049F8	210204_NB501819_0188_AHGJTNBGXH-REACT			ERS5754433	ERR5298191	ERZ3693802	8
ARCH-000049F9	210204_NB501819_0188_AHGJTNBGXH-REACT						8
ARCH-000049G1	210204_NB501819_0188_AHGJTNBGXH-REACT			ERS5754361	ERR5300907	ERZ3674437	8
ARCH-000049G10	210204_NB501819_0188_AHGJTNBGXH-REACT			ERS5755667	ERR5299471	ERZ3691950	8
ARCH-000049G11	210204_NB501819_0188_AHGJTNBGXH-REACT			ERS5754578	ERR5298339	ERZ3681927	8
ARCH-000049G12	210204_NB501819_0188_AHGJTNBGXH-REACT						8
ARCH-000049G2	210204_NB501819_0188_AHGJTNBGXH-REACT						8
ARCH-000049G3	210204_NB501819_0188_AHGJTNBGXH-REACT			ERS5756355	ERR5300196	ERZ3675355	8
ARCH-000049G4	210204_NB501819_0188_AHGJTNBGXH-REACT						8
ARCH-000049G5	210204_NB501819_0188_AHGJTNBGXH-REACT			ERS5753469	ERR5297207	ERZ3685022	8
ARCH-000049G6	210204_NB501819_0188_AHGJTNBGXH-REACT			ERS5755621	ERR5299423	ERZ3694471	8
ARCH-000049G7	210204_NB501819_0188_AHGJTNBGXH-REACT						8
ARCH-000049G8	210204_NB501819_0188_AHGJTNBGXH-REACT						8
ARCH-000049G9	210204_NB501819_0188_AHGJTNBGXH-REACT						8
ARCH-000049H1	210204_NB501819_0188_AHGJTNBGXH-REACT			ERS6015548	ERR5499139	ERZ3678608	8
ARCH-000049H10	210204_NB501819_0188_AHGJTNBGXH-REACT						8
ARCH-000049H11	210204_NB501819_0188_AHGJTNBGXH-REACT						8
ARCH-000049H2	210204_NB501819_0188_AHGJTNBGXH-REACT			ERS5753701	ERR5297438	ERZ3686975	8
ARCH-000049H3	210204_NB501819_0188_AHGJTNBGXH-REACT			ERS5758252	ERR5302889	ERZ3692448	8
ARCH-000049H4	210204_NB501819_0188_AHGJTNBGXH-REACT			ERS5755481	ERR5301620	ERZ3693369	8
ARCH-000049H5	210204_NB501819_0188_AHGJTNBGXH-REACT			ERS5754978	ERR5303323	ERZ3694051	8
ARCH-000049H6	210204_NB501819_0188_AHGJTNBGXH-REACT						8
ARCH-000049H7	210204_NB501819_0188_AHGJTNBGXH-REACT			ERS5758300	ERR5302256	ERZ3682429	8
ARCH-000049H8	210204_NB501819_0188_AHGJTNBGXH-REACT						8
ARCH-000049H9	210204_NB501819_0188_AHGJTNBGXH-REACT						8
ARCH-000050A1	210204_NB501819_0188_AHGJTNBGXH-REACT						8
ARCH-000050A10	210204_NB501819_0188_AHGJTNBGXH-REACT			ERS6050745	ERR5502446	ERZ3680883	8
ARCH-000050A11	210204_NB501819_0188_AHGJTNBGXH-REACT						8
ARCH-000050A12	210204_NB501819_0188_AHGJTNBGXH-REACT			ERS5755073	ERR5298856	ERZ3685119	8
ARCH-000050A2	210204_NB501819_0188_AHGJTNBGXH-REACT			ERS6056036	ERR5509705	ERZ3687036	8
ARCH-000050A3	210204_NB501819_0188_AHGJTNBGXH-REACT			ERS6055243	ERR5507117	ERZ3692405	8
ARCH-000050A4	210204_NB501819_0188_AHGJTNBGXH-REACT						8
ARCH-000050A5	210204_NB501819_0188_AHGJTNBGXH-REACT			ERS6050756	ERR5504629	ERZ3674912	8
ARCH-000050A6	210204_NB501819_0188_AHGJTNBGXH-REACT			ERS6048776	ERR5500407	ERZ3681663	8
ARCH-000050A7	210204_NB501819_0188_AHGJTNBGXH-REACT			ERS5758493	ERR5302483	ERZ3688986	8
ARCH-000050A8	210204_NB501819_0188_AHGJTNBGXH-REACT						8
ARCH-000050A9	210204_NB501819_0188_AHGJTNBGXH-REACT						8
ARCH-000050B1	210204_NB501819_0188_AHGJTNBGXH-REACT			ERS6056616	ERR5516627	ERZ3677642	8
ARCH-000050B10	210204_NB501819_0188_AHGJTNBGXH-REACT						8
ARCH-000050B11	210204_NB501819_0188_AHGJTNBGXH-REACT						8
ARCH-000050B12	210204_NB501819_0188_AHGJTNBGXH-REACT			ERS6053251	ERR5505044	ERZ3689502	8
ARCH-000050B2	210204_NB501819_0188_AHGJTNBGXH-REACT						8
ARCH-000050B3	210204_NB501819_0188_AHGJTNBGXH-REACT			ERS5753898	ERR5297641	ERZ3677383	8
ARCH-000050B4	210204_NB501819_0188_AHGJTNBGXH-REACT						8
ARCH-000050B5	210204_NB501819_0188_AHGJTNBGXH-REACT						8
ARCH-000050B6	210204_NB501819_0188_AHGJTNBGXH-REACT						8
ARCH-000050B7	210204_NB501819_0188_AHGJTNBGXH-REACT			ERS5755715	ERR5299843	ERZ3689159	8
ARCH-000050B8	210204_NB501819_0188_AHGJTNBGXH-REACT						8
ARCH-000050B9	210204_NB501819_0188_AHGJTNBGXH-REACT						8
ARCH-000050C1	210204_NB501819_0188_AHGJTNBGXH-REACT						8
ARCH-000050C10	210204_NB501819_0188_AHGJTNBGXH-REACT						8
ARCH-000050C11	210204_NB501819_0188_AHGJTNBGXH-REACT			ERS6060676	ERR5515767	ERZ3682224	8
ARCH-000050C12	210204_NB501819_0188_AHGJTNBGXH-REACT			ERS6064244	ERR5516256	ERZ3675272	8
ARCH-000050C2	210204_NB501819_0188_AHGJTNBGXH-REACT						8
ARCH-000050C3	210204_NB501819_0188_AHGJTNBGXH-REACT			ERS5756125	ERR5301459	ERZ3683907	8
ARCH-000050C4	210204_NB501819_0188_AHGJTNBGXH-REACT			ERS6048788	ERR5500421	ERZ3678700	8
ARCH-000050C5	210204_NB501819_0188_AHGJTNBGXH-REACT						8
ARCH-000050C6	210204_NB501819_0188_AHGJTNBGXH-REACT						8
ARCH-000050C7	210204_NB501819_0188_AHGJTNBGXH-REACT						8
ARCH-000050C8	210204_NB501819_0188_AHGJTNBGXH-REACT			ERS5754232	ERR5302863	ERZ3678558	8
ARCH-000050C9	210204_NB501819_0188_AHGJTNBGXH-REACT			ERS5754332	ERR5298087	ERZ3674620	8
ARCH-000050D1	210204_NB501819_0188_AHGJTNBGXH-REACT			ERS5754308	ERR5298284	ERZ3673881	8
ARCH-000050D10	210204_NB501819_0188_AHGJTNBGXH-REACT						8
ARCH-000050D11	210204_NB501819_0188_AHGJTNBGXH-REACT						8
ARCH-000050D12	210204_NB501819_0188_AHGJTNBGXH-REACT						8
ARCH-000050D2	210204_NB501819_0188_AHGJTNBGXH-REACT						8
ARCH-000050D3	210204_NB501819_0188_AHGJTNBGXH-REACT						8
ARCH-000050D4	210204_NB501819_0188_AHGJTNBGXH-REACT			ERS5753448	ERR5299069	ERZ3677411	8
ARCH-000050D5	210204_NB501819_0188_AHGJTNBGXH-REACT						8
ARCH-000050D6	210204_NB501819_0188_AHGJTNBGXH-REACT						8
ARCH-000050D7	210204_NB501819_0188_AHGJTNBGXH-REACT						8
ARCH-000050D8	210204_NB501819_0188_AHGJTNBGXH-REACT						8
ARCH-000050D9	210204_NB501819_0188_AHGJTNBGXH-REACT						8
ARCH-000050E1	210204_NB501819_0188_AHGJTNBGXH-REACT						8
ARCH-000050E10	210204_NB501819_0188_AHGJTNBGXH-REACT						8
ARCH-000050E11	210204_NB501819_0188_AHGJTNBGXH-REACT						8
ARCH-000050E12	210204_NB501819_0188_AHGJTNBGXH-REACT						8
ARCH-000050E2	210204_NB501819_0188_AHGJTNBGXH-REACT			ERS5756636	ERR5300487	ERZ3691809	8
ARCH-000050E3	210204_NB501819_0188_AHGJTNBGXH-REACT						8
ARCH-000050E4	210204_NB501819_0188_AHGJTNBGXH-REACT						8
ARCH-000050E5	210204_NB501819_0188_AHGJTNBGXH-REACT						8
ARCH-000050E6	210204_NB501819_0188_AHGJTNBGXH-REACT						8
ARCH-000050E7	210204_NB501819_0188_AHGJTNBGXH-REACT						8
ARCH-000050E8	210204_NB501819_0188_AHGJTNBGXH-REACT						8
ARCH-000050E9	210204_NB501819_0188_AHGJTNBGXH-REACT						8
ARCH-000050F1	210204_NB501819_0188_AHGJTNBGXH-REACT						8
ARCH-000050F10	210204_NB501819_0188_AHGJTNBGXH-REACT			ERS5754943	ERR5298723	ERZ3692057	8
ARCH-000050F11	210204_NB501819_0188_AHGJTNBGXH-REACT			ERS5756013	ERR5299834	ERZ3681843	8
ARCH-000050F12	210204_NB501819_0188_AHGJTNBGXH-REACT			ERS6060547	ERR5516053	ERZ3678528	8
ARCH-000050F2	210204_NB501819_0188_AHGJTNBGXH-REACT			ERS6050767	ERR5516688	ERZ3689751	8
ARCH-000050F3	210204_NB501819_0188_AHGJTNBGXH-REACT			ERS6060604	ERR5630723	ERZ3680721	8
ARCH-000050F4	210204_NB501819_0188_AHGJTNBGXH-REACT			ERS5754797	ERR5298570	ERZ3678898	8
ARCH-000050F5	210204_NB501819_0188_AHGJTNBGXH-REACT			ERS6049150	ERR5500794	ERZ3683796	8
ARCH-000050F6	210204_NB501819_0188_AHGJTNBGXH-REACT			ERS6015473	ERR5497043	ERZ3672962	8
ARCH-000050F7	210204_NB501819_0188_AHGJTNBGXH-REACT			ERS5753874	ERR5297614	ERZ3687049	8
ARCH-000050F8	210204_NB501819_0188_AHGJTNBGXH-REACT			ERS5756421	ERR5300607	ERZ3678455	8
ARCH-000050F9	210204_NB501819_0188_AHGJTNBGXH-REACT						8
ARCH-000050G1	210204_NB501819_0188_AHGJTNBGXH-REACT						8
ARCH-000050G10	210204_NB501819_0188_AHGJTNBGXH-REACT			ERS5754026	ERR5297772	ERZ3677838	8
ARCH-000050G11	210204_NB501819_0188_AHGJTNBGXH-REACT						8
ARCH-000050G12	210204_NB501819_0188_AHGJTNBGXH-REACT						8
ARCH-000050G2	210204_NB501819_0188_AHGJTNBGXH-REACT						8
ARCH-000050G3	210204_NB501819_0188_AHGJTNBGXH-REACT						8
ARCH-000050G4	210204_NB501819_0188_AHGJTNBGXH-REACT						8
ARCH-000050G5	210204_NB501819_0188_AHGJTNBGXH-REACT			ERS6029765	ERR5504005	ERZ3674148	8
ARCH-000050G6	210204_NB501819_0188_AHGJTNBGXH-REACT						8
ARCH-000050G7	210204_NB501819_0188_AHGJTNBGXH-REACT			ERS6044657	ERR5502049	ERZ3676255	8
ARCH-000050G8	210204_NB501819_0188_AHGJTNBGXH-REACT						8
ARCH-000050G9	210204_NB501819_0188_AHGJTNBGXH-REACT						8
ARCH-000050H1	210204_NB501819_0188_AHGJTNBGXH-REACT			ERS5757851	ERR5302010	ERZ3672888	8
ARCH-000050H10	210204_NB501819_0188_AHGJTNBGXH-REACT			ERS5753728	ERR5297467	ERZ3677165	8
ARCH-000050H11	210204_NB501819_0188_AHGJTNBGXH-REACT						8
ARCH-000050H2	210204_NB501819_0188_AHGJTNBGXH-REACT			ERS6053253	ERR5508457	ERZ3672073	8
ARCH-000050H3	210204_NB501819_0188_AHGJTNBGXH-REACT						8
ARCH-000050H4	210204_NB501819_0188_AHGJTNBGXH-REACT			ERS5758232	ERR5302177	ERZ3685984	8
ARCH-000050H5	210204_NB501819_0188_AHGJTNBGXH-REACT						8
ARCH-000050H6	210204_NB501819_0188_AHGJTNBGXH-REACT			ERS5758620	ERR5398136	ERZ3687123	8
ARCH-000050H7	210204_NB501819_0188_AHGJTNBGXH-REACT			ERS5753924	ERR5302188	ERZ3681166	8
ARCH-000050H8	210204_NB501819_0188_AHGJTNBGXH-REACT						8
ARCH-000050H9	210204_NB501819_0188_AHGJTNBGXH-REACT						8
ARCH-000051A1	210210_NB501819_0189_AHGJ3NBGXH-REACT	EPI_ISL_996083	hCoV-19/England/ARCH-000051A1/2021	ERS5757935	ERR5301839	ERZ3679941	8
ARCH-000051A10	210210_NB501819_0189_AHGJ3NBGXH-REACT						8
ARCH-000051A11	210210_NB501819_0189_AHGJ3NBGXH-REACT						8
ARCH-000051A12	210210_NB501819_0189_AHGJ3NBGXH-REACT			ERS6064965	ERR5517032	ERZ3688279	8
ARCH-000051A2	210210_NB501819_0189_AHGJ3NBGXH-REACT			ERS6061734	ERR5513845	ERZ3681331	8
ARCH-000051A3	210210_NB501819_0189_AHGJ3NBGXH-REACT						8
ARCH-000051A4	210210_NB501819_0189_AHGJ3NBGXH-REACT	EPI_ISL_996084	hCoV-19/England/ARCH-000051A4/2021	ERS5759204	ERR5303331	ERZ3679785	8
ARCH-000051A5	210210_NB501819_0189_AHGJ3NBGXH-REACT			ERS6063088	ERR5515036	ERZ3676643	8
ARCH-000051A6	210210_NB501819_0189_AHGJ3NBGXH-REACT						8
ARCH-000051A7	210210_NB501819_0189_AHGJ3NBGXH-REACT			ERS6060454	ERR5512529	ERZ3694053	8
ARCH-000051A8	210210_NB501819_0189_AHGJ3NBGXH-REACT						8
ARCH-000051A9	210210_NB501819_0189_AHGJ3NBGXH-REACT						8
ARCH-000051B1	210210_NB501819_0189_AHGJ3NBGXH-REACT	EPI_ISL_996085	hCoV-19/England/ARCH-000051B1/2021	ERS5755524	ERR5299319	ERZ3683723	8
ARCH-000051B10	210210_NB501819_0189_AHGJ3NBGXH-REACT	EPI_ISL_996086	hCoV-19/England/ARCH-000051B10/2021	ERS5757893	ERR5301804	ERZ3679255	8
ARCH-000051B11	210210_NB501819_0189_AHGJ3NBGXH-REACT	EPI_ISL_996087	hCoV-19/England/ARCH-000051B11/2021	ERS5758263	ERR5302214	ERZ3690094	8
ARCH-000051B12	210210_NB501819_0189_AHGJ3NBGXH-REACT			ERS6016703	ERR5494701	ERZ3686586	8
ARCH-000051B2	210210_NB501819_0189_AHGJ3NBGXH-REACT			ERS6062713	ERR5514642	ERZ3694676	8
ARCH-000051B3	210210_NB501819_0189_AHGJ3NBGXH-REACT	EPI_ISL_996088	hCoV-19/England/ARCH-000051B3/2021	ERS5755022	ERR5298804	ERZ3688652	8
ARCH-000051B4	210210_NB501819_0189_AHGJ3NBGXH-REACT						8
ARCH-000051B5	210210_NB501819_0189_AHGJ3NBGXH-REACT			ERS6055906	ERR5507804	ERZ3686152	8
ARCH-000051B6	210210_NB501819_0189_AHGJ3NBGXH-REACT	EPI_ISL_996089	hCoV-19/England/ARCH-000051B6/2021	ERS5755368	ERR5299159	ERZ3692877	8
ARCH-000051B7	210210_NB501819_0189_AHGJ3NBGXH-REACT	EPI_ISL_996090	hCoV-19/England/ARCH-000051B7/2021	ERS5755102	ERR5298884	ERZ3689280	8
ARCH-000051B8	210210_NB501819_0189_AHGJ3NBGXH-REACT						8
ARCH-000051B9	210210_NB501819_0189_AHGJ3NBGXH-REACT	EPI_ISL_996091	hCoV-19/England/ARCH-000051B9/2021	ERS5757808	ERR5301715	ERZ3682921	8
ARCH-000051C1	210210_NB501819_0189_AHGJ3NBGXH-REACT	EPI_ISL_996092	hCoV-19/England/ARCH-000051C1/2021	ERS5754221	ERR5297966	ERZ3672452	8
ARCH-000051C10	210210_NB501819_0189_AHGJ3NBGXH-REACT						8
ARCH-000051C11	210210_NB501819_0189_AHGJ3NBGXH-REACT						8
ARCH-000051C12	210210_NB501819_0189_AHGJ3NBGXH-REACT	EPI_ISL_996093	hCoV-19/England/ARCH-000051C12/2021	ERS5758605	ERR5302616	ERZ3673360	8
ARCH-000051C2	210210_NB501819_0189_AHGJ3NBGXH-REACT						8
ARCH-000051C3	210210_NB501819_0189_AHGJ3NBGXH-REACT	EPI_ISL_996094	hCoV-19/England/ARCH-000051C3/2021	ERS5753170	ERR5296913	ERZ3673860	8
ARCH-000051C4	210210_NB501819_0189_AHGJ3NBGXH-REACT			ERS6058359	ERR5510341	ERZ3678124	8
ARCH-000051C5	210210_NB501819_0189_AHGJ3NBGXH-REACT						8
ARCH-000051C6	210210_NB501819_0189_AHGJ3NBGXH-REACT			ERS6058906	ERR5510916	ERZ3694280	8
ARCH-000051C7	210210_NB501819_0189_AHGJ3NBGXH-REACT						8
ARCH-000051C8	210210_NB501819_0189_AHGJ3NBGXH-REACT			ERS6054799	ERR5506661	ERZ3683961	8
ARCH-000051C9	210210_NB501819_0189_AHGJ3NBGXH-REACT	EPI_ISL_996095	hCoV-19/England/ARCH-000051C9/2021	ERS5753473	ERR5297211	ERZ3693336	8
ARCH-000051D1	210210_NB501819_0189_AHGJ3NBGXH-REACT	EPI_ISL_996096	hCoV-19/England/ARCH-000051D1/2021	ERS5758955	ERR5303040	ERZ3674689	8
ARCH-000051D10	210210_NB501819_0189_AHGJ3NBGXH-REACT			ERS6048979	ERR5500616	ERZ3689010	8
ARCH-000051D11	210210_NB501819_0189_AHGJ3NBGXH-REACT			ERS6057579	ERR5509538	ERZ3690125	8
ARCH-000051D12	210210_NB501819_0189_AHGJ3NBGXH-REACT			ERS6050359	ERR5502046	ERZ3692472	8
ARCH-000051D2	210210_NB501819_0189_AHGJ3NBGXH-REACT	EPI_ISL_996097	hCoV-19/England/ARCH-000051D2/2021	ERS5754946	ERR5298727	ERZ3693156	8
ARCH-000051D3	210210_NB501819_0189_AHGJ3NBGXH-REACT	EPI_ISL_996098	hCoV-19/England/ARCH-000051D3/2021	ERS5755639	ERR5299441	ERZ3688313	8
ARCH-000051D4	210210_NB501819_0189_AHGJ3NBGXH-REACT	EPI_ISL_996099	hCoV-19/England/ARCH-000051D4/2021	ERS5755606	ERR5299406	ERZ3685508	8
ARCH-000051D5	210210_NB501819_0189_AHGJ3NBGXH-REACT			ERS6055915	ERR5507813	ERZ3679550	8
ARCH-000051D6	210210_NB501819_0189_AHGJ3NBGXH-REACT	EPI_ISL_996100	hCoV-19/England/ARCH-000051D6/2021	ERS5758318	ERR5302276	ERZ3692020	8
ARCH-000051D7	210210_NB501819_0189_AHGJ3NBGXH-REACT	EPI_ISL_996101	hCoV-19/England/ARCH-000051D7/2021	ERS5755239	ERR5299023	ERZ3694667	8
ARCH-000051D8	210210_NB501819_0189_AHGJ3NBGXH-REACT			ERS6049725	ERR5501386	ERZ3674065	8
ARCH-000051D9	210210_NB501819_0189_AHGJ3NBGXH-REACT			ERS6054254	ERR5506093	ERZ3684405	8
ARCH-000051E1	210210_NB501819_0189_AHGJ3NBGXH-REACT						8
ARCH-000051E10	210210_NB501819_0189_AHGJ3NBGXH-REACT	EPI_ISL_996102	hCoV-19/England/ARCH-000051E10/2021	ERS5755781	ERR5299595	ERZ3681623	8
ARCH-000051E11	210210_NB501819_0189_AHGJ3NBGXH-REACT						8
ARCH-000051E12	210210_NB501819_0189_AHGJ3NBGXH-REACT			ERS6049194	ERR5500841	ERZ3676174	8
ARCH-000051E2	210210_NB501819_0189_AHGJ3NBGXH-REACT	EPI_ISL_996103	hCoV-19/England/ARCH-000051E2/2021	ERS5755723	ERR5299534	ERZ3674441	8
ARCH-000051E3	210210_NB501819_0189_AHGJ3NBGXH-REACT			ERS6050408	ERR5502098	ERZ3693995	8
ARCH-000051E4	210210_NB501819_0189_AHGJ3NBGXH-REACT	EPI_ISL_996104	hCoV-19/England/ARCH-000051E4/2021	ERS5756608	ERR5300459	ERZ3685624	8
ARCH-000051E5	210210_NB501819_0189_AHGJ3NBGXH-REACT			ERS6056929	ERR5508866	ERZ3682104	8
ARCH-000051E6	210210_NB501819_0189_AHGJ3NBGXH-REACT			ERS6049961	ERR5501638	ERZ3677935	8
ARCH-000051E7	210210_NB501819_0189_AHGJ3NBGXH-REACT			ERS6050507	ERR5502199	ERZ3682222	8
ARCH-000051E8	210210_NB501819_0189_AHGJ3NBGXH-REACT			ERS6047277	ERR5498857	ERZ3679882	8
ARCH-000051E9	210210_NB501819_0189_AHGJ3NBGXH-REACT						8
ARCH-000051F1	210210_NB501819_0189_AHGJ3NBGXH-REACT						8
ARCH-000051F10	210210_NB501819_0189_AHGJ3NBGXH-REACT						8
ARCH-000051F11	210210_NB501819_0189_AHGJ3NBGXH-REACT			ERS6058058	ERR5510026	ERZ3675192	8
ARCH-000051F12	210210_NB501819_0189_AHGJ3NBGXH-REACT						8
ARCH-000051F2	210210_NB501819_0189_AHGJ3NBGXH-REACT						8
ARCH-000051F3	210210_NB501819_0189_AHGJ3NBGXH-REACT						8
ARCH-000051F4	210210_NB501819_0189_AHGJ3NBGXH-REACT	EPI_ISL_996105	hCoV-19/England/ARCH-000051F4/2021	ERS5757026	ERR5300922	ERZ3674822	8
ARCH-000051F5	210210_NB501819_0189_AHGJ3NBGXH-REACT	EPI_ISL_996106	hCoV-19/England/ARCH-000051F5/2021	ERS5755202	ERR5298986	ERZ3680780	8
ARCH-000051F6	210210_NB501819_0189_AHGJ3NBGXH-REACT	EPI_ISL_996107	hCoV-19/England/ARCH-000051F6/2021	ERS5757473	ERR5301385	ERZ3689866	8
ARCH-000051F7	210210_NB501819_0189_AHGJ3NBGXH-REACT						8
ARCH-000051F8	210210_NB501819_0189_AHGJ3NBGXH-REACT						8
ARCH-000051F9	210210_NB501819_0189_AHGJ3NBGXH-REACT						8
ARCH-000051G1	210210_NB501819_0189_AHGJ3NBGXH-REACT						8
ARCH-000051G10	210210_NB501819_0189_AHGJ3NBGXH-REACT						8
ARCH-000051G11	210210_NB501819_0189_AHGJ3NBGXH-REACT			ERS6049232	ERR5500878	ERZ3680252	8
ARCH-000051G12	210210_NB501819_0189_AHGJ3NBGXH-REACT						8
ARCH-000051G2	210210_NB501819_0189_AHGJ3NBGXH-REACT	EPI_ISL_996108	hCoV-19/England/ARCH-000051G2/2021	ERS5759001	ERR5303090	ERZ3685245	8
ARCH-000051G3	210210_NB501819_0189_AHGJ3NBGXH-REACT						8
ARCH-000051G4	210210_NB501819_0189_AHGJ3NBGXH-REACT			ERS6053193	ERR5504984	ERZ3694178	8
ARCH-000051G5	210210_NB501819_0189_AHGJ3NBGXH-REACT	EPI_ISL_996109	hCoV-19/England/ARCH-000051G5/2021	ERS5756015	ERR5299836	ERZ3688706	8
ARCH-000051G6	210210_NB501819_0189_AHGJ3NBGXH-REACT			ERS6043229	ERR5494746	ERZ3694317	8
ARCH-000051G7	210210_NB501819_0189_AHGJ3NBGXH-REACT	EPI_ISL_996110	hCoV-19/England/ARCH-000051G7/2021	ERS5758350	ERR5302311	ERZ3681650	8
ARCH-000051G8	210210_NB501819_0189_AHGJ3NBGXH-REACT			ERS6048289	ERR5499899	ERZ3682281	8
ARCH-000051G9	210210_NB501819_0189_AHGJ3NBGXH-REACT	EPI_ISL_996111	hCoV-19/England/ARCH-000051G9/2021	ERS5755949	ERR5403932	ERZ3694318	8
ARCH-000051H1	210210_NB501819_0189_AHGJ3NBGXH-REACT						8
ARCH-000051H10	210210_NB501819_0189_AHGJ3NBGXH-REACT	EPI_ISL_996112	hCoV-19/England/ARCH-000051H10/2021	ERS5753380	ERR5297120	ERZ3678398	8
ARCH-000051H11	210210_NB501819_0189_AHGJ3NBGXH-REACT	EPI_ISL_996113	hCoV-19/England/ARCH-000051H11/2021	ERS5754094	ERR5297838	ERZ3682417	8
ARCH-000051H2	210210_NB501819_0189_AHGJ3NBGXH-REACT						8
ARCH-000051H3	210210_NB501819_0189_AHGJ3NBGXH-REACT						8
ARCH-000051H4	210210_NB501819_0189_AHGJ3NBGXH-REACT			ERS6064056	ERR5516061	ERZ3685093	8
ARCH-000051H5	210210_NB501819_0189_AHGJ3NBGXH-REACT	EPI_ISL_996114	hCoV-19/England/ARCH-000051H5/2021	ERS5757984	ERR5301898	ERZ3672622	8
ARCH-000051H6	210210_NB501819_0189_AHGJ3NBGXH-REACT						8
ARCH-000051H7	210210_NB501819_0189_AHGJ3NBGXH-REACT						8
ARCH-000051H8	210210_NB501819_0189_AHGJ3NBGXH-REACT			ERS6065136	ERR5517208	ERZ3686444	8
ARCH-000051H9	210210_NB501819_0189_AHGJ3NBGXH-REACT	EPI_ISL_996115	hCoV-19/England/ARCH-000051H9/2021	ERS5754164	ERR5297910	ERZ3692769	8
ARCH-000052A1	210210_NB501819_0189_AHGJ3NBGXH-REACT	EPI_ISL_996116	hCoV-19/England/ARCH-000052A1/2021	ERS5758659	ERR5302674	ERZ3684908	8
ARCH-000052A10	210210_NB501819_0189_AHGJ3NBGXH-REACT	EPI_ISL_996117	hCoV-19/England/ARCH-000052A10/2021	ERS5754009	ERR5297756	ERZ3674974	8
ARCH-000052A11	210210_NB501819_0189_AHGJ3NBGXH-REACT	EPI_ISL_996118	hCoV-19/England/ARCH-000052A11/2021	ERS5756314	ERR5300153	ERZ3683246	8
ARCH-000052A12	210210_NB501819_0189_AHGJ3NBGXH-REACT						8
ARCH-000052A2	210210_NB501819_0189_AHGJ3NBGXH-REACT			ERS6043523	ERR5495045	ERZ3692824	8
ARCH-000052A3	210210_NB501819_0189_AHGJ3NBGXH-REACT	EPI_ISL_996119	hCoV-19/England/ARCH-000052A3/2021	ERS5754293	ERR5298049	ERZ3681667	8
ARCH-000052A4	210210_NB501819_0189_AHGJ3NBGXH-REACT	EPI_ISL_996120	hCoV-19/England/ARCH-000052A4/2021	ERS5757821	ERR5301729	ERZ3685312	8
ARCH-000052A5	210210_NB501819_0189_AHGJ3NBGXH-REACT	EPI_ISL_996121	hCoV-19/England/ARCH-000052A5/2021	ERS5755310	ERR5299096	ERZ3689654	8
ARCH-000052A6	210210_NB501819_0189_AHGJ3NBGXH-REACT			ERS6043711	ERR5495233	ERZ3686550	8
ARCH-000052A7	210210_NB501819_0189_AHGJ3NBGXH-REACT	EPI_ISL_996122	hCoV-19/England/ARCH-000052A7/2021	ERS5754629	ERR5298393	ERZ3683306	8
ARCH-000052A8	210210_NB501819_0189_AHGJ3NBGXH-REACT			ERS6047435	ERR5499017	ERZ3675735	8
ARCH-000052A9	210210_NB501819_0189_AHGJ3NBGXH-REACT			ERS6062880	ERR5514818	ERZ3678533	8
ARCH-000052B1	210210_NB501819_0189_AHGJ3NBGXH-REACT	EPI_ISL_996123	hCoV-19/England/ARCH-000052B1/2021	ERS5755375	ERR5299167	ERZ3678871	8
ARCH-000052B10	210210_NB501819_0189_AHGJ3NBGXH-REACT	EPI_ISL_996124	hCoV-19/England/ARCH-000052B10/2021	ERS5758741	ERR5302778	ERZ3692086	8
ARCH-000052B11	210210_NB501819_0189_AHGJ3NBGXH-REACT	EPI_ISL_996125	hCoV-19/England/ARCH-000052B11/2021	ERS5753415	ERR5297156	ERZ3674719	8
ARCH-000052B12	210210_NB501819_0189_AHGJ3NBGXH-REACT						8
ARCH-000052B2	210210_NB501819_0189_AHGJ3NBGXH-REACT	EPI_ISL_996126	hCoV-19/England/ARCH-000052B2/2021	ERS5753387	ERR5297127	ERZ3672268	8
ARCH-000052B3	210210_NB501819_0189_AHGJ3NBGXH-REACT	EPI_ISL_996127	hCoV-19/England/ARCH-000052B3/2021	ERS5755139	ERR5298923	ERZ3680038	8
ARCH-000052B4	210210_NB501819_0189_AHGJ3NBGXH-REACT	EPI_ISL_996128	hCoV-19/England/ARCH-000052B4/2021	ERS5755566	ERR5299363	ERZ3681235	8
ARCH-000052B5	210210_NB501819_0189_AHGJ3NBGXH-REACT	EPI_ISL_996129	hCoV-19/England/ARCH-000052B5/2021	ERS5757628	ERR5301534	ERZ3682882	8
ARCH-000052B6	210210_NB501819_0189_AHGJ3NBGXH-REACT						8
ARCH-000052B7	210210_NB501819_0189_AHGJ3NBGXH-REACT	EPI_ISL_996130	hCoV-19/England/ARCH-000052B7/2021	ERS5753474	ERR5297213	ERZ3684011	8
ARCH-000052B8	210210_NB501819_0189_AHGJ3NBGXH-REACT						8
ARCH-000052B9	210210_NB501819_0189_AHGJ3NBGXH-REACT						8
ARCH-000052C1	210210_NB501819_0189_AHGJ3NBGXH-REACT	EPI_ISL_996131	hCoV-19/England/ARCH-000052C1/2021	ERS5759169	ERR5303290	ERZ3683565	8
ARCH-000052C10	210210_NB501819_0189_AHGJ3NBGXH-REACT	EPI_ISL_996132	hCoV-19/England/ARCH-000052C10/2021	ERS5756064	ERR5299898	ERZ3694025	8
ARCH-000052C11	210210_NB501819_0189_AHGJ3NBGXH-REACT	EPI_ISL_996133	hCoV-19/England/ARCH-000052C11/2021	ERS5759260	ERR5303394	ERZ3682627	8
ARCH-000052C12	210210_NB501819_0189_AHGJ3NBGXH-REACT						8
ARCH-000052C2	210210_NB501819_0189_AHGJ3NBGXH-REACT	EPI_ISL_996134	hCoV-19/England/ARCH-000052C2/2021	ERS5755553	ERR5299349	ERZ3680110	8
ARCH-000052C3	210210_NB501819_0189_AHGJ3NBGXH-REACT						8
ARCH-000052C4	210210_NB501819_0189_AHGJ3NBGXH-REACT						8
ARCH-000052C5	210210_NB501819_0189_AHGJ3NBGXH-REACT	EPI_ISL_996135	hCoV-19/England/ARCH-000052C5/2021	ERS5757873	ERR5301786	ERZ3678502	8
ARCH-000052C6	210210_NB501819_0189_AHGJ3NBGXH-REACT	EPI_ISL_996136	hCoV-19/England/ARCH-000052C6/2021	ERS5754038	ERR5297784	ERZ3687276	8
ARCH-000052C7	210210_NB501819_0189_AHGJ3NBGXH-REACT	EPI_ISL_996137	hCoV-19/England/ARCH-000052C7/2021	ERS5758746	ERR5302783	ERZ3675041	8
ARCH-000052C8	210210_NB501819_0189_AHGJ3NBGXH-REACT			ERS6054178	ERR5506012	ERZ3685821	8
ARCH-000052C9	210210_NB501819_0189_AHGJ3NBGXH-REACT						8
ARCH-000052D1	210210_NB501819_0189_AHGJ3NBGXH-REACT	EPI_ISL_996138	hCoV-19/England/ARCH-000052D1/2021	ERS5753804	ERR5297543	ERZ3672759	8
ARCH-000052D10	210210_NB501819_0189_AHGJ3NBGXH-REACT	EPI_ISL_996139	hCoV-19/England/ARCH-000052D10/2021	ERS5753294	ERR5402168	ERZ3690770	8
ARCH-000052D11	210210_NB501819_0189_AHGJ3NBGXH-REACT						8
ARCH-000052D12	210210_NB501819_0189_AHGJ3NBGXH-REACT						8
ARCH-000052D2	210210_NB501819_0189_AHGJ3NBGXH-REACT						8
ARCH-000052D3	210210_NB501819_0189_AHGJ3NBGXH-REACT						8
ARCH-000052D4	210210_NB501819_0189_AHGJ3NBGXH-REACT	EPI_ISL_996140	hCoV-19/England/ARCH-000052D4/2021	ERS5757139	ERR5301049	ERZ3679026	8
ARCH-000052D5	210210_NB501819_0189_AHGJ3NBGXH-REACT	EPI_ISL_996141	hCoV-19/England/ARCH-000052D5/2021	ERS5758721	ERR5302748	ERZ3691043	8
ARCH-000052D6	210210_NB501819_0189_AHGJ3NBGXH-REACT						8
ARCH-000052D7	210210_NB501819_0189_AHGJ3NBGXH-REACT	EPI_ISL_996142	hCoV-19/England/ARCH-000052D7/2021	ERS5753626	ERR5297367	ERZ3691923	8
ARCH-000052D8	210210_NB501819_0189_AHGJ3NBGXH-REACT						8
ARCH-000052D9	210210_NB501819_0189_AHGJ3NBGXH-REACT						8
ARCH-000052E1	210210_NB501819_0189_AHGJ3NBGXH-REACT			ERS6045593	ERR5497133	ERZ3679531	8
ARCH-000052E10	210210_NB501819_0189_AHGJ3NBGXH-REACT						8
ARCH-000052E11	210210_NB501819_0189_AHGJ3NBGXH-REACT						8
ARCH-000052E12	210210_NB501819_0189_AHGJ3NBGXH-REACT						8
ARCH-000052E2	210210_NB501819_0189_AHGJ3NBGXH-REACT	EPI_ISL_996143	hCoV-19/England/ARCH-000052E2/2021	ERS5755979	ERR5299799	ERZ3694458	8
ARCH-000052E3	210210_NB501819_0189_AHGJ3NBGXH-REACT						8
ARCH-000052E4	210210_NB501819_0189_AHGJ3NBGXH-REACT						8
ARCH-000052E5	210210_NB501819_0189_AHGJ3NBGXH-REACT	EPI_ISL_996144	hCoV-19/England/ARCH-000052E5/2021	ERS5756914	ERR5300797	ERZ3682179	8
ARCH-000052E6	210210_NB501819_0189_AHGJ3NBGXH-REACT						8
ARCH-000052E7	210210_NB501819_0189_AHGJ3NBGXH-REACT	EPI_ISL_996145	hCoV-19/England/ARCH-000052E7/2021	ERS5758899	ERR5302974	ERZ3684657	8
ARCH-000052E8	210210_NB501819_0189_AHGJ3NBGXH-REACT	EPI_ISL_996146	hCoV-19/England/ARCH-000052E8/2021	ERS5756775	ERR5300643	ERZ3691936	8
ARCH-000052E9	210210_NB501819_0189_AHGJ3NBGXH-REACT			ERS6056522	ERR5508444	ERZ3689768	8
ARCH-000052F1	210210_NB501819_0189_AHGJ3NBGXH-REACT	EPI_ISL_996147	hCoV-19/England/ARCH-000052F1/2021	ERS5756312	ERR5300150	ERZ3682625	8
ARCH-000052F10	210210_NB501819_0189_AHGJ3NBGXH-REACT			ERS6015590	ERR5494580	ERZ3674864	8
ARCH-000052F11	210210_NB501819_0189_AHGJ3NBGXH-REACT	EPI_ISL_996148	hCoV-19/England/ARCH-000052F11/2021	ERS5756411	ERR5300254	ERZ3682562	8
ARCH-000052F12	210210_NB501819_0189_AHGJ3NBGXH-REACT			ERS6050094	ERR5501777	ERZ3672097	8
ARCH-000052F2	210210_NB501819_0189_AHGJ3NBGXH-REACT			ERS6053671	ERR5505482	ERZ3677914	8
ARCH-000052F3	210210_NB501819_0189_AHGJ3NBGXH-REACT						8
ARCH-000052F4	210210_NB501819_0189_AHGJ3NBGXH-REACT						8
ARCH-000052F5	210210_NB501819_0189_AHGJ3NBGXH-REACT	EPI_ISL_996149	hCoV-19/England/ARCH-000052F5/2021	ERS5755634	ERR5299437	ERZ3679743	8
ARCH-000052F6	210210_NB501819_0189_AHGJ3NBGXH-REACT			ERS6048332	ERR5499944	ERZ3673027	8
ARCH-000052F7	210210_NB501819_0189_AHGJ3NBGXH-REACT	EPI_ISL_996150	hCoV-19/England/ARCH-000052F7/2021	ERS5757162	ERR5409962	ERZ3684399	8
ARCH-000052F8	210210_NB501819_0189_AHGJ3NBGXH-REACT	EPI_ISL_996151	hCoV-19/England/ARCH-000052F8/2021	ERS5753709	ERR5297446	ERZ3681290	8
ARCH-000052F9	210210_NB501819_0189_AHGJ3NBGXH-REACT	EPI_ISL_996152	hCoV-19/England/ARCH-000052F9/2021	ERS5758151	ERR5302087	ERZ3688541	8
ARCH-000052G1	210210_NB501819_0189_AHGJ3NBGXH-REACT						8
ARCH-000052G10	210210_NB501819_0189_AHGJ3NBGXH-REACT	EPI_ISL_996153	hCoV-19/England/ARCH-000052G10/2021	ERS5756000	ERR5299821	ERZ3682556	8
ARCH-000052G11	210210_NB501819_0189_AHGJ3NBGXH-REACT						8
ARCH-000052G12	210210_NB501819_0189_AHGJ3NBGXH-REACT						8
ARCH-000052G2	210210_NB501819_0189_AHGJ3NBGXH-REACT	EPI_ISL_996154	hCoV-19/England/ARCH-000052G2/2021	ERS5756628	ERR5300477	ERZ3693022	8
ARCH-000052G3	210210_NB501819_0189_AHGJ3NBGXH-REACT						8
ARCH-000052G4	210210_NB501819_0189_AHGJ3NBGXH-REACT						8
ARCH-000052G5	210210_NB501819_0189_AHGJ3NBGXH-REACT	EPI_ISL_996155	hCoV-19/England/ARCH-000052G5/2021	ERS5756279	ERR5300110	ERZ3679169	8
ARCH-000052G6	210210_NB501819_0189_AHGJ3NBGXH-REACT	EPI_ISL_996156	hCoV-19/England/ARCH-000052G6/2021	ERS5757261	ERR5301367	ERZ3679436	8
ARCH-000052G7	210210_NB501819_0189_AHGJ3NBGXH-REACT	EPI_ISL_996157	hCoV-19/England/ARCH-000052G7/2021	ERS5758022	ERR5301936	ERZ3681453	8
ARCH-000052G8	210210_NB501819_0189_AHGJ3NBGXH-REACT	EPI_ISL_996158	hCoV-19/England/ARCH-000052G8/2021	ERS5756554	ERR5300400	ERZ3681282	8
ARCH-000052G9	210210_NB501819_0189_AHGJ3NBGXH-REACT						8
ARCH-000052H1	210210_NB501819_0189_AHGJ3NBGXH-REACT						8
ARCH-000052H10	210210_NB501819_0189_AHGJ3NBGXH-REACT	EPI_ISL_996159	hCoV-19/England/ARCH-000052H10/2021	ERS5756577	ERR5401327	ERZ3677484	8
ARCH-000052H11	210210_NB501819_0189_AHGJ3NBGXH-REACT						8
ARCH-000052H2	210210_NB501819_0189_AHGJ3NBGXH-REACT	EPI_ISL_996160	hCoV-19/England/ARCH-000052H2/2021	ERS5757913	ERR5301816	ERZ3686669	8
ARCH-000052H3	210210_NB501819_0189_AHGJ3NBGXH-REACT	EPI_ISL_996161	hCoV-19/England/ARCH-000052H3/2021	ERS5759152	ERR5303271	ERZ3684578	8
ARCH-000052H4	210210_NB501819_0189_AHGJ3NBGXH-REACT						8
ARCH-000052H5	210210_NB501819_0189_AHGJ3NBGXH-REACT	EPI_ISL_996162	hCoV-19/England/ARCH-000052H5/2021	ERS5755112	ERR5298894	ERZ3690612	8
ARCH-000052H6	210210_NB501819_0189_AHGJ3NBGXH-REACT			ERS6063757	ERR5515739	ERZ3686224	8
ARCH-000052H7	210210_NB501819_0189_AHGJ3NBGXH-REACT	EPI_ISL_996163	hCoV-19/England/ARCH-000052H7/2021	ERS5755682	ERR5299485	ERZ3681438	8
ARCH-000052H8	210210_NB501819_0189_AHGJ3NBGXH-REACT						8
ARCH-000052H9	210210_NB501819_0189_AHGJ3NBGXH-REACT	EPI_ISL_996164	hCoV-19/England/ARCH-000052H9/2021	ERS5755087	ERR5298870	ERZ3672326	8
ARCH-000053A1	210210_NB501819_0189_AHGJ3NBGXH-REACT						8
ARCH-000053A10	210210_NB501819_0189_AHGJ3NBGXH-REACT	EPI_ISL_996165	hCoV-19/England/ARCH-000053A10/2021	ERS5758225	ERR5302167	ERZ3677352	8
ARCH-000053A11	210210_NB501819_0189_AHGJ3NBGXH-REACT						8
ARCH-000053A12	210210_NB501819_0189_AHGJ3NBGXH-REACT			ERS6043384	ERR5494904	ERZ3681120	8
ARCH-000053A2	210210_NB501819_0189_AHGJ3NBGXH-REACT						8
ARCH-000053A3	210210_NB501819_0189_AHGJ3NBGXH-REACT						8
ARCH-000053A4	210210_NB501819_0189_AHGJ3NBGXH-REACT						8
ARCH-000053A5	210210_NB501819_0189_AHGJ3NBGXH-REACT						8
ARCH-000053A6	210210_NB501819_0189_AHGJ3NBGXH-REACT						8
ARCH-000053A7	210210_NB501819_0189_AHGJ3NBGXH-REACT						8
ARCH-000053A8	210210_NB501819_0189_AHGJ3NBGXH-REACT						8
ARCH-000053A9	210210_NB501819_0189_AHGJ3NBGXH-REACT	EPI_ISL_996166	hCoV-19/England/ARCH-000053A9/2021	ERS5758475	ERR5302457	ERZ3689514	8
ARCH-000053B1	210210_NB501819_0189_AHGJ3NBGXH-REACT						8
ARCH-000053B10	210210_NB501819_0189_AHGJ3NBGXH-REACT			ERS6050657	ERR5502350	ERZ3676867	8
ARCH-000053B11	210210_NB501819_0189_AHGJ3NBGXH-REACT						8
ARCH-000053B12	210210_NB501819_0189_AHGJ3NBGXH-REACT						8
ARCH-000053B2	210210_NB501819_0189_AHGJ3NBGXH-REACT	EPI_ISL_996167	hCoV-19/England/ARCH-000053B2/2021	ERS5756826	ERR5300699	ERZ3694389	8
ARCH-000053B3	210210_NB501819_0189_AHGJ3NBGXH-REACT						8
ARCH-000053B4	210210_NB501819_0189_AHGJ3NBGXH-REACT						8
ARCH-000053B5	210210_NB501819_0189_AHGJ3NBGXH-REACT	EPI_ISL_996168	hCoV-19/England/ARCH-000053B5/2021	ERS5753732	ERR5297470	ERZ3678982	8
ARCH-000053B6	210210_NB501819_0189_AHGJ3NBGXH-REACT						8
ARCH-000053B7	210210_NB501819_0189_AHGJ3NBGXH-REACT			ERS6062669	ERR5514593	ERZ3678870	8
ARCH-000053B8	210210_NB501819_0189_AHGJ3NBGXH-REACT			ERS6045043	ERR5496576	ERZ3685844	8
ARCH-000053B9	210210_NB501819_0189_AHGJ3NBGXH-REACT						8
ARCH-000053C1	210210_NB501819_0189_AHGJ3NBGXH-REACT						8
ARCH-000053C10	210210_NB501819_0189_AHGJ3NBGXH-REACT						8
ARCH-000053C11	210210_NB501819_0189_AHGJ3NBGXH-REACT						8
ARCH-000053C12	210210_NB501819_0189_AHGJ3NBGXH-REACT						8
ARCH-000053C2	210210_NB501819_0189_AHGJ3NBGXH-REACT						8
ARCH-000053C3	210210_NB501819_0189_AHGJ3NBGXH-REACT						8
ARCH-000053C4	210210_NB501819_0189_AHGJ3NBGXH-REACT						8
ARCH-000053C5	210210_NB501819_0189_AHGJ3NBGXH-REACT						8
ARCH-000053C6	210210_NB501819_0189_AHGJ3NBGXH-REACT						8
ARCH-000053C7	210210_NB501819_0189_AHGJ3NBGXH-REACT						8
ARCH-000053C8	210210_NB501819_0189_AHGJ3NBGXH-REACT	EPI_ISL_996169	hCoV-19/England/ARCH-000053C8/2021	ERS5758632	ERR5302644	ERZ3672638	8
ARCH-000053C9	210210_NB501819_0189_AHGJ3NBGXH-REACT						8
ARCH-000053D1	210210_NB501819_0189_AHGJ3NBGXH-REACT						8
ARCH-000053D10	210210_NB501819_0189_AHGJ3NBGXH-REACT			ERS6153787	ERR5634627	ERZ3690154	8
ARCH-000053D11	210210_NB501819_0189_AHGJ3NBGXH-REACT						8
ARCH-000053D12	210210_NB501819_0189_AHGJ3NBGXH-REACT						8
ARCH-000053D2	210210_NB501819_0189_AHGJ3NBGXH-REACT			ERS6050198	ERR5501881	ERZ3685004	8
ARCH-000053D3	210210_NB501819_0189_AHGJ3NBGXH-REACT						8
ARCH-000053D4	210210_NB501819_0189_AHGJ3NBGXH-REACT						8
ARCH-000053D5	210210_NB501819_0189_AHGJ3NBGXH-REACT						8
ARCH-000053D6	210210_NB501819_0189_AHGJ3NBGXH-REACT						8
ARCH-000053D7	210210_NB501819_0189_AHGJ3NBGXH-REACT	EPI_ISL_996170	hCoV-19/England/ARCH-000053D7/2021	ERS5759129	ERR5303244	ERZ3682032	8
ARCH-000053D8	210210_NB501819_0189_AHGJ3NBGXH-REACT						8
ARCH-000053D9	210210_NB501819_0189_AHGJ3NBGXH-REACT						8
ARCH-000053E1	210210_NB501819_0189_AHGJ3NBGXH-REACT						8
ARCH-000053E10	210210_NB501819_0189_AHGJ3NBGXH-REACT			ERS6064947	ERR5517012	ERZ3677741	8
ARCH-000053E11	210210_NB501819_0189_AHGJ3NBGXH-REACT						8
ARCH-000053E12	210210_NB501819_0189_AHGJ3NBGXH-REACT						8
ARCH-000053E2	210210_NB501819_0189_AHGJ3NBGXH-REACT						8
ARCH-000053E3	210210_NB501819_0189_AHGJ3NBGXH-REACT						8
ARCH-000053E4	210210_NB501819_0189_AHGJ3NBGXH-REACT						8
ARCH-000053E5	210210_NB501819_0189_AHGJ3NBGXH-REACT						8
ARCH-000053E6	210210_NB501819_0189_AHGJ3NBGXH-REACT			ERS6057087	ERR5509032	ERZ3683168	8
ARCH-000053E7	210210_NB501819_0189_AHGJ3NBGXH-REACT						8
ARCH-000053E8	210210_NB501819_0189_AHGJ3NBGXH-REACT						8
ARCH-000053E9	210210_NB501819_0189_AHGJ3NBGXH-REACT						8
ARCH-000053F1	210210_NB501819_0189_AHGJ3NBGXH-REACT			ERS6054510	ERR5506360	ERZ3678424	8
ARCH-000053F10	210210_NB501819_0189_AHGJ3NBGXH-REACT	EPI_ISL_996171	hCoV-19/England/ARCH-000053F10/2021	ERS5756160	ERR5299986	ERZ3680451	8
ARCH-000053F11	210210_NB501819_0189_AHGJ3NBGXH-REACT						8
ARCH-000053F12	210210_NB501819_0189_AHGJ3NBGXH-REACT						8
ARCH-000053F2	210210_NB501819_0189_AHGJ3NBGXH-REACT	EPI_ISL_996172	hCoV-19/England/ARCH-000053F2/2021	ERS5756991	ERR5300885	ERZ3681416	8
ARCH-000053F3	210210_NB501819_0189_AHGJ3NBGXH-REACT						8
ARCH-000053F4	210210_NB501819_0189_AHGJ3NBGXH-REACT	EPI_ISL_996173	hCoV-19/England/ARCH-000053F4/2021	ERS5755041	ERR5298823	ERZ3690250	8
ARCH-000053F5	210210_NB501819_0189_AHGJ3NBGXH-REACT						8
ARCH-000053F6	210210_NB501819_0189_AHGJ3NBGXH-REACT			ERS6050230	ERR5501916	ERZ3691501	8
ARCH-000053F7	210210_NB501819_0189_AHGJ3NBGXH-REACT						8
ARCH-000053F8	210210_NB501819_0189_AHGJ3NBGXH-REACT	EPI_ISL_996174	hCoV-19/England/ARCH-000053F8/2021	ERS5754750	ERR5298522	ERZ3688212	8
ARCH-000053F9	210210_NB501819_0189_AHGJ3NBGXH-REACT						8
ARCH-000053G1	210210_NB501819_0189_AHGJ3NBGXH-REACT						8
ARCH-000053G10	210210_NB501819_0189_AHGJ3NBGXH-REACT			ERS6054141	ERR5505974	ERZ3685286	8
ARCH-000053G11	210210_NB501819_0189_AHGJ3NBGXH-REACT						8
ARCH-000053G12	210210_NB501819_0189_AHGJ3NBGXH-REACT						8
ARCH-000053G2	210210_NB501819_0189_AHGJ3NBGXH-REACT			ERS6045773	ERR5497317	ERZ3675125	8
ARCH-000053G3	210210_NB501819_0189_AHGJ3NBGXH-REACT						8
ARCH-000053G4	210210_NB501819_0189_AHGJ3NBGXH-REACT	EPI_ISL_996175	hCoV-19/England/ARCH-000053G4/2021	ERS5758622	ERR5302634	ERZ3672602	8
ARCH-000053G5	210210_NB501819_0189_AHGJ3NBGXH-REACT						8
ARCH-000053G6	210210_NB501819_0189_AHGJ3NBGXH-REACT	EPI_ISL_996176	hCoV-19/England/ARCH-000053G6/2021	ERS5758591	ERR5302601	ERZ3686278	8
ARCH-000053G7	210210_NB501819_0189_AHGJ3NBGXH-REACT						8
ARCH-000053G8	210210_NB501819_0189_AHGJ3NBGXH-REACT			ERS6147427	ERR5627986	ERZ3694250	8
ARCH-000053G9	210210_NB501819_0189_AHGJ3NBGXH-REACT						8
ARCH-000053H1	210210_NB501819_0189_AHGJ3NBGXH-REACT	EPI_ISL_996177	hCoV-19/England/ARCH-000053H1/2021	ERS5753328	ERR5297071	ERZ3686802	8
ARCH-000053H10	210210_NB501819_0189_AHGJ3NBGXH-REACT						8
ARCH-000053H11	210210_NB501819_0189_AHGJ3NBGXH-REACT						8
ARCH-000053H2	210210_NB501819_0189_AHGJ3NBGXH-REACT						8
ARCH-000053H3	210210_NB501819_0189_AHGJ3NBGXH-REACT						8
ARCH-000053H4	210210_NB501819_0189_AHGJ3NBGXH-REACT						8
ARCH-000053H5	210210_NB501819_0189_AHGJ3NBGXH-REACT						8
ARCH-000053H6	210210_NB501819_0189_AHGJ3NBGXH-REACT			ERS6049550	ERR5501203	ERZ3688075	8
ARCH-000053H7	210210_NB501819_0189_AHGJ3NBGXH-REACT						8
ARCH-000053H8	210210_NB501819_0189_AHGJ3NBGXH-REACT						8
ARCH-000053H9	210210_NB501819_0189_AHGJ3NBGXH-REACT						8
ARCH-000054A1	210210_NB501819_0189_AHGJ3NBGXH-REACT			ERS6065455	ERR5517537	ERZ3676397	8
ARCH-000054A10	210210_NB501819_0189_AHGJ3NBGXH-REACT						8
ARCH-000054A11	210210_NB501819_0189_AHGJ3NBGXH-REACT						8
ARCH-000054A12	210210_NB501819_0189_AHGJ3NBGXH-REACT						8
ARCH-000054A2	210210_NB501819_0189_AHGJ3NBGXH-REACT	EPI_ISL_996178	hCoV-19/England/ARCH-000054A2/2021	ERS5756307	ERR5300146	ERZ3686925	8
ARCH-000054A3	210210_NB501819_0189_AHGJ3NBGXH-REACT	EPI_ISL_996179	hCoV-19/England/ARCH-000054A3/2021	ERS5757662	ERR5409855	ERZ3678439	8
ARCH-000054A4	210210_NB501819_0189_AHGJ3NBGXH-REACT			ERS6151721	ERR5632312	ERZ3694371	8
ARCH-000054A5	210210_NB501819_0189_AHGJ3NBGXH-REACT						8
ARCH-000054A6	210210_NB501819_0189_AHGJ3NBGXH-REACT						8
ARCH-000054A7	210210_NB501819_0189_AHGJ3NBGXH-REACT						8
ARCH-000054A8	210210_NB501819_0189_AHGJ3NBGXH-REACT			ERS6050933	ERR5502640	ERZ3688780	8
ARCH-000054A9	210210_NB501819_0189_AHGJ3NBGXH-REACT	EPI_ISL_996180	hCoV-19/England/ARCH-000054A9/2021	ERS5756383	ERR5300222	ERZ3691495	8
ARCH-000054B1	210210_NB501819_0189_AHGJ3NBGXH-REACT			ERS6058307	ERR5510287	ERZ3692750	8
ARCH-000054B10	210210_NB501819_0189_AHGJ3NBGXH-REACT			ERS6062063	ERR5514189	ERZ3679842	8
ARCH-000054B11	210210_NB501819_0189_AHGJ3NBGXH-REACT						8
ARCH-000054B12	210210_NB501819_0189_AHGJ3NBGXH-REACT			ERS6056277	ERR5508193	ERZ3686438	8
ARCH-000054B2	210210_NB501819_0189_AHGJ3NBGXH-REACT						8
ARCH-000054B3	210210_NB501819_0189_AHGJ3NBGXH-REACT			ERS6063538	ERR5515511	ERZ3688868	8
ARCH-000054B4	210210_NB501819_0189_AHGJ3NBGXH-REACT	EPI_ISL_996181	hCoV-19/England/ARCH-000054B4/2021	ERS5755445	ERR5299236	ERZ3675833	8
ARCH-000054B5	210210_NB501819_0189_AHGJ3NBGXH-REACT	EPI_ISL_996182	hCoV-19/England/ARCH-000054B5/2021	ERS5755907	ERR5299729	ERZ3690100	8
ARCH-000054B6	210210_NB501819_0189_AHGJ3NBGXH-REACT						8
ARCH-000054B7	210210_NB501819_0189_AHGJ3NBGXH-REACT						8
ARCH-000054B8	210210_NB501819_0189_AHGJ3NBGXH-REACT	EPI_ISL_996183	hCoV-19/England/ARCH-000054B8/2021	ERS5754250	ERR5297999	ERZ3683128	8
ARCH-000054B9	210210_NB501819_0189_AHGJ3NBGXH-REACT	EPI_ISL_996184	hCoV-19/England/ARCH-000054B9/2021	ERS5757152	ERR5403256	ERZ3674015	8
ARCH-000054C1	210210_NB501819_0189_AHGJ3NBGXH-REACT						8
ARCH-000054C10	210210_NB501819_0189_AHGJ3NBGXH-REACT	EPI_ISL_996185	hCoV-19/England/ARCH-000054C10/2021	ERS5754104	ERR5297848	ERZ3689447	8
ARCH-000054C11	210210_NB501819_0189_AHGJ3NBGXH-REACT			ERS6057942	ERR5509909	ERZ3678539	8
ARCH-000054C12	210210_NB501819_0189_AHGJ3NBGXH-REACT	EPI_ISL_996186	hCoV-19/England/ARCH-000054C12/2021	ERS5756639	ERR5300492	ERZ3681979	8
ARCH-000054C2	210210_NB501819_0189_AHGJ3NBGXH-REACT						8
ARCH-000054C3	210210_NB501819_0189_AHGJ3NBGXH-REACT	EPI_ISL_996187	hCoV-19/England/ARCH-000054C3/2021	ERS5757283	ERR5301374	ERZ3686613	8
ARCH-000054C4	210210_NB501819_0189_AHGJ3NBGXH-REACT						8
ARCH-000054C5	210210_NB501819_0189_AHGJ3NBGXH-REACT						8
ARCH-000054C6	210210_NB501819_0189_AHGJ3NBGXH-REACT						8
ARCH-000054C7	210210_NB501819_0189_AHGJ3NBGXH-REACT	EPI_ISL_996188	hCoV-19/England/ARCH-000054C7/2021	ERS5756572	ERR5300417	ERZ3739067	8
ARCH-000054C8	210210_NB501819_0189_AHGJ3NBGXH-REACT						8
ARCH-000054C9	210210_NB501819_0189_AHGJ3NBGXH-REACT	EPI_ISL_996189	hCoV-19/England/ARCH-000054C9/2021	ERS5756616	ERR5300469	ERZ3690006	8
ARCH-000054D1	210210_NB501819_0189_AHGJ3NBGXH-REACT			ERS6056108	ERR5508014	ERZ3694438	8
ARCH-000054D10	210210_NB501819_0189_AHGJ3NBGXH-REACT	EPI_ISL_996190	hCoV-19/England/ARCH-000054D10/2021	ERS5754676	ERR5298444	ERZ3678386	8
ARCH-000054D11	210210_NB501819_0189_AHGJ3NBGXH-REACT						8
ARCH-000054D12	210210_NB501819_0189_AHGJ3NBGXH-REACT	EPI_ISL_996191	hCoV-19/England/ARCH-000054D12/2021	ERS5754043	ERR5297789	ERZ3673010	8
ARCH-000054D2	210210_NB501819_0189_AHGJ3NBGXH-REACT	EPI_ISL_996192	hCoV-19/England/ARCH-000054D2/2021	ERS5755474	ERR5299267	ERZ3678757	8
ARCH-000054D3	210210_NB501819_0189_AHGJ3NBGXH-REACT						8
ARCH-000054D4	210210_NB501819_0189_AHGJ3NBGXH-REACT						8
ARCH-000054D5	210210_NB501819_0189_AHGJ3NBGXH-REACT	EPI_ISL_996193	hCoV-19/England/ARCH-000054D5/2021	ERS5755259	ERR5299042	ERZ3689872	8
ARCH-000054D6	210210_NB501819_0189_AHGJ3NBGXH-REACT						8
ARCH-000054D7	210210_NB501819_0189_AHGJ3NBGXH-REACT			ERS6052573	ERR5504339	ERZ3676534	8
ARCH-000054D8	210210_NB501819_0189_AHGJ3NBGXH-REACT						8
ARCH-000054D9	210210_NB501819_0189_AHGJ3NBGXH-REACT	EPI_ISL_996194	hCoV-19/England/ARCH-000054D9/2021	ERS5757570	ERR5301476	ERZ3694296	8
ARCH-000054E1	210210_NB501819_0189_AHGJ3NBGXH-REACT						8
ARCH-000054E10	210210_NB501819_0189_AHGJ3NBGXH-REACT	EPI_ISL_996195	hCoV-19/England/ARCH-000054E10/2021	ERS5753329	ERR5297070	ERZ3685843	8
ARCH-000054E11	210210_NB501819_0189_AHGJ3NBGXH-REACT	EPI_ISL_996196	hCoV-19/England/ARCH-000054E11/2021	ERS5755056	ERR5298838	ERZ3682737	8
ARCH-000054E12	210210_NB501819_0189_AHGJ3NBGXH-REACT	EPI_ISL_996197	hCoV-19/England/ARCH-000054E12/2021	ERS5758435	ERR5302409	ERZ3690482	8
ARCH-000054E2	210210_NB501819_0189_AHGJ3NBGXH-REACT						8
ARCH-000054E3	210210_NB501819_0189_AHGJ3NBGXH-REACT	EPI_ISL_996198	hCoV-19/England/ARCH-000054E3/2021	ERS5756296	ERR5300133	ERZ3694507	8
ARCH-000054E4	210210_NB501819_0189_AHGJ3NBGXH-REACT	EPI_ISL_996199	hCoV-19/England/ARCH-000054E4/2021	ERS5758320	ERR5302279	ERZ3680801	8
ARCH-000054E5	210210_NB501819_0189_AHGJ3NBGXH-REACT	EPI_ISL_996200	hCoV-19/England/ARCH-000054E5/2021	ERS5753819	ERR5297558	ERZ3674507	8
ARCH-000054E6	210210_NB501819_0189_AHGJ3NBGXH-REACT			ERS6053156	ERR5504945	ERZ3672885	8
ARCH-000054E7	210210_NB501819_0189_AHGJ3NBGXH-REACT			ERS6061049	ERR5513143	ERZ3674519	8
ARCH-000054E8	210210_NB501819_0189_AHGJ3NBGXH-REACT						8
ARCH-000054E9	210210_NB501819_0189_AHGJ3NBGXH-REACT	EPI_ISL_996201	hCoV-19/England/ARCH-000054E9/2021	ERS5759271	ERR5303406	ERZ3680517	8
ARCH-000054F1	210210_NB501819_0189_AHGJ3NBGXH-REACT						8
ARCH-000054F10	210210_NB501819_0189_AHGJ3NBGXH-REACT			ERS6152868	ERR5633715	ERZ3682130	8
ARCH-000054F11	210210_NB501819_0189_AHGJ3NBGXH-REACT	EPI_ISL_996202	hCoV-19/England/ARCH-000054F11/2021	ERS5756806	ERR5300677	ERZ3693239	8
ARCH-000054F12	210210_NB501819_0189_AHGJ3NBGXH-REACT						8
ARCH-000054F2	210210_NB501819_0189_AHGJ3NBGXH-REACT						8
ARCH-000054F3	210210_NB501819_0189_AHGJ3NBGXH-REACT						8
ARCH-000054F4	210210_NB501819_0189_AHGJ3NBGXH-REACT						8
ARCH-000054F5	210210_NB501819_0189_AHGJ3NBGXH-REACT						8
ARCH-000054F6	210210_NB501819_0189_AHGJ3NBGXH-REACT	EPI_ISL_996203	hCoV-19/England/ARCH-000054F6/2021	ERS5753368	ERR5297107	ERZ3680768	8
ARCH-000054F7	210210_NB501819_0189_AHGJ3NBGXH-REACT	EPI_ISL_996204	hCoV-19/England/ARCH-000054F7/2021	ERS5759125	ERR5303238	ERZ3690371	8
ARCH-000054F8	210210_NB501819_0189_AHGJ3NBGXH-REACT						8
ARCH-000054F9	210210_NB501819_0189_AHGJ3NBGXH-REACT	EPI_ISL_996205	hCoV-19/England/ARCH-000054F9/2021	ERS5875358	ERR5407585	ERZ3672563	8
ARCH-000054G1	210210_NB501819_0189_AHGJ3NBGXH-REACT						8
ARCH-000054G10	210210_NB501819_0189_AHGJ3NBGXH-REACT	EPI_ISL_996206	hCoV-19/England/ARCH-000054G10/2021	ERS5753301	ERR5297043	ERZ3677065	8
ARCH-000054G11	210210_NB501819_0189_AHGJ3NBGXH-REACT						8
ARCH-000054G12	210210_NB501819_0189_AHGJ3NBGXH-REACT						8
ARCH-000054G2	210210_NB501819_0189_AHGJ3NBGXH-REACT						8
ARCH-000054G3	210210_NB501819_0189_AHGJ3NBGXH-REACT						8
ARCH-000054G4	210210_NB501819_0189_AHGJ3NBGXH-REACT						8
ARCH-000054G5	210210_NB501819_0189_AHGJ3NBGXH-REACT			ERS6153582	ERR5634437	ERZ3681186	8
ARCH-000054G6	210210_NB501819_0189_AHGJ3NBGXH-REACT	EPI_ISL_996207	hCoV-19/England/ARCH-000054G6/2021	ERS5756114	ERR5299952	ERZ3675018	8
ARCH-000054G7	210210_NB501819_0189_AHGJ3NBGXH-REACT	EPI_ISL_996208	hCoV-19/England/ARCH-000054G7/2021	ERS5753307	ERR5297050	ERZ3683135	8
ARCH-000054G8	210210_NB501819_0189_AHGJ3NBGXH-REACT			ERS6053615	ERR5505418	ERZ3682181	8
ARCH-000054G9	210210_NB501819_0189_AHGJ3NBGXH-REACT			ERS6060498	ERR5512576	ERZ3672924	8
ARCH-000054H1	210210_NB501819_0189_AHGJ3NBGXH-REACT						8
ARCH-000054H10	210210_NB501819_0189_AHGJ3NBGXH-REACT	EPI_ISL_996209	hCoV-19/England/ARCH-000054H10/2021	ERS5756814	ERR5300685	ERZ3686572	8
ARCH-000054H11	210210_NB501819_0189_AHGJ3NBGXH-REACT	EPI_ISL_996210	hCoV-19/England/ARCH-000054H11/2021	ERS5758523	ERR5302522	ERZ3679213	8
ARCH-000054H2	210210_NB501819_0189_AHGJ3NBGXH-REACT	EPI_ISL_996211	hCoV-19/England/ARCH-000054H2/2021	ERS5755748	ERR5299563	ERZ3690306	8
ARCH-000054H3	210210_NB501819_0189_AHGJ3NBGXH-REACT						8
ARCH-000054H4	210210_NB501819_0189_AHGJ3NBGXH-REACT						8
ARCH-000054H5	210210_NB501819_0189_AHGJ3NBGXH-REACT	EPI_ISL_996212	hCoV-19/England/ARCH-000054H5/2021	ERS5758342	ERR5302300	ERZ3677563	8
ARCH-000054H6	210210_NB501819_0189_AHGJ3NBGXH-REACT						8
ARCH-000054H7	210210_NB501819_0189_AHGJ3NBGXH-REACT	EPI_ISL_996213	hCoV-19/England/ARCH-000054H7/2021	ERS5753759	ERR5297497	ERZ3672863	8
ARCH-000054H8	210210_NB501819_0189_AHGJ3NBGXH-REACT	EPI_ISL_996214	hCoV-19/England/ARCH-000054H8/2021	ERS5757133	ERR5301042	ERZ3673005	8
ARCH-000054H9	210210_NB501819_0189_AHGJ3NBGXH-REACT						8
ARCH-000055A1	210210_NB501819_0189_AHGJ3NBGXH-REACT			ERS6055586	ERR5507470	ERZ3691598	8
ARCH-000055A10	210210_NB501819_0189_AHGJ3NBGXH-REACT			ERS6059436	ERR5511463	ERZ3691921	8
ARCH-000055A11	210210_NB501819_0189_AHGJ3NBGXH-REACT	EPI_ISL_996215	hCoV-19/England/ARCH-000055A11/2021	ERS5754534	ERR5298295	ERZ3685845	8
ARCH-000055A12	210210_NB501819_0189_AHGJ3NBGXH-REACT	EPI_ISL_996216	hCoV-19/England/ARCH-000055A12/2021	ERS5758623	ERR5302635	ERZ3679253	8
ARCH-000055A2	210210_NB501819_0189_AHGJ3NBGXH-REACT						8
ARCH-000055A3	210210_NB501819_0189_AHGJ3NBGXH-REACT	EPI_ISL_996217	hCoV-19/England/ARCH-000055A3/2021	ERS5758773	ERR5302814	ERZ3676919	8
ARCH-000055A4	210210_NB501819_0189_AHGJ3NBGXH-REACT						8
ARCH-000055A5	210210_NB501819_0189_AHGJ3NBGXH-REACT	EPI_ISL_996218	hCoV-19/England/ARCH-000055A5/2021	ERS5755637	ERR5299439	ERZ3692380	8
ARCH-000055A6	210210_NB501819_0189_AHGJ3NBGXH-REACT	EPI_ISL_996219	hCoV-19/England/ARCH-000055A6/2021	ERS5755096	ERR5298877	ERZ3691893	8
ARCH-000055A7	210210_NB501819_0189_AHGJ3NBGXH-REACT						8
ARCH-000055A8	210210_NB501819_0189_AHGJ3NBGXH-REACT			ERS6064872	ERR5516931	ERZ3676516	8
ARCH-000055A9	210210_NB501819_0189_AHGJ3NBGXH-REACT						8
ARCH-000055B1	210210_NB501819_0189_AHGJ3NBGXH-REACT						8
ARCH-000055B10	210210_NB501819_0189_AHGJ3NBGXH-REACT			ERS6056389	ERR5508305	ERZ3681661	8
ARCH-000055B11	210210_NB501819_0189_AHGJ3NBGXH-REACT						8
ARCH-000055B12	210210_NB501819_0189_AHGJ3NBGXH-REACT						8
ARCH-000055B2	210210_NB501819_0189_AHGJ3NBGXH-REACT						8
ARCH-000055B3	210210_NB501819_0189_AHGJ3NBGXH-REACT			ERS6053331	ERR5505127	ERZ3671811	8
ARCH-000055B4	210210_NB501819_0189_AHGJ3NBGXH-REACT						8
ARCH-000055B5	210210_NB501819_0189_AHGJ3NBGXH-REACT	EPI_ISL_996220	hCoV-19/England/ARCH-000055B5/2021	ERS5757538	ERR5301443	ERZ3681595	8
ARCH-000055B6	210210_NB501819_0189_AHGJ3NBGXH-REACT						8
ARCH-000055B7	210210_NB501819_0189_AHGJ3NBGXH-REACT						8
ARCH-000055B8	210210_NB501819_0189_AHGJ3NBGXH-REACT						8
ARCH-000055B9	210210_NB501819_0189_AHGJ3NBGXH-REACT						8
ARCH-000055C1	210210_NB501819_0189_AHGJ3NBGXH-REACT	EPI_ISL_996221	hCoV-19/England/ARCH-000055C1/2021	ERS5759100	ERR5303210	ERZ3682190	8
ARCH-000055C10	210210_NB501819_0189_AHGJ3NBGXH-REACT			ERS6042626	ERR5494743	ERZ3685635	8
ARCH-000055C11	210210_NB501819_0189_AHGJ3NBGXH-REACT						8
ARCH-000055C12	210210_NB501819_0189_AHGJ3NBGXH-REACT	EPI_ISL_996222	hCoV-19/England/ARCH-000055C12/2021	ERS5756604	ERR5300453	ERZ3693126	8
ARCH-000055C2	210210_NB501819_0189_AHGJ3NBGXH-REACT	EPI_ISL_996223	hCoV-19/England/ARCH-000055C2/2021	ERS5754593	ERR5298354	ERZ3687385	8
ARCH-000055C3	210210_NB501819_0189_AHGJ3NBGXH-REACT	EPI_ISL_996224	hCoV-19/England/ARCH-000055C3/2021	ERS5755354	ERR5299144	ERZ3691920	8
ARCH-000055C4	210210_NB501819_0189_AHGJ3NBGXH-REACT			ERS6052586	ERR5504352	ERZ3683449	8
ARCH-000055C5	210210_NB501819_0189_AHGJ3NBGXH-REACT						8
ARCH-000055C6	210210_NB501819_0189_AHGJ3NBGXH-REACT						8
ARCH-000055C7	210210_NB501819_0189_AHGJ3NBGXH-REACT						8
ARCH-000055C8	210210_NB501819_0189_AHGJ3NBGXH-REACT	EPI_ISL_996225	hCoV-19/England/ARCH-000055C8/2021	ERS5755485	ERR5406854	ERZ3689515	8
ARCH-000055C9	210210_NB501819_0189_AHGJ3NBGXH-REACT						8
ARCH-000055D1	210210_NB501819_0189_AHGJ3NBGXH-REACT						8
ARCH-000055D10	210210_NB501819_0189_AHGJ3NBGXH-REACT	EPI_ISL_996226	hCoV-19/England/ARCH-000055D10/2021	ERS5756025	ERR5299848	ERZ3679945	8
ARCH-000055D11	210210_NB501819_0189_AHGJ3NBGXH-REACT						8
ARCH-000055D12	210210_NB501819_0189_AHGJ3NBGXH-REACT						8
ARCH-000055D2	210210_NB501819_0189_AHGJ3NBGXH-REACT						8
ARCH-000055D3	210210_NB501819_0189_AHGJ3NBGXH-REACT						8
ARCH-000055D4	210210_NB501819_0189_AHGJ3NBGXH-REACT						8
ARCH-000055D5	210210_NB501819_0189_AHGJ3NBGXH-REACT						8
ARCH-000055D6	210210_NB501819_0189_AHGJ3NBGXH-REACT						8
ARCH-000055D7	210210_NB501819_0189_AHGJ3NBGXH-REACT						8
ARCH-000055D8	210210_NB501819_0189_AHGJ3NBGXH-REACT	EPI_ISL_996227	hCoV-19/England/ARCH-000055D8/2021	ERS5755185	ERR5298969	ERZ3682317	8
ARCH-000055D9	210210_NB501819_0189_AHGJ3NBGXH-REACT	EPI_ISL_996228	hCoV-19/England/ARCH-000055D9/2021	ERS5754429	ERR5298186	ERZ3692759	8
ARCH-000055E1	210210_NB501819_0189_AHGJ3NBGXH-REACT						8
ARCH-000055E10	210210_NB501819_0189_AHGJ3NBGXH-REACT	EPI_ISL_996229	hCoV-19/England/ARCH-000055E10/2021	ERS5759276	ERR5303412	ERZ3689773	8
ARCH-000055E11	210210_NB501819_0189_AHGJ3NBGXH-REACT						8
ARCH-000055E12	210210_NB501819_0189_AHGJ3NBGXH-REACT						8
ARCH-000055E2	210210_NB501819_0189_AHGJ3NBGXH-REACT						8
ARCH-000055E3	210210_NB501819_0189_AHGJ3NBGXH-REACT						8
ARCH-000055E4	210210_NB501819_0189_AHGJ3NBGXH-REACT						8
ARCH-000055E5	210210_NB501819_0189_AHGJ3NBGXH-REACT						8
ARCH-000055E6	210210_NB501819_0189_AHGJ3NBGXH-REACT						8
ARCH-000055E7	210210_NB501819_0189_AHGJ3NBGXH-REACT	EPI_ISL_996230	hCoV-19/England/ARCH-000055E7/2021	ERS5753500	ERR5297240	ERZ3672270	8
ARCH-000055E8	210210_NB501819_0189_AHGJ3NBGXH-REACT	EPI_ISL_996231	hCoV-19/England/ARCH-000055E8/2021	ERS5753493	ERR5400243	ERZ3688485	8
ARCH-000055E9	210210_NB501819_0189_AHGJ3NBGXH-REACT						8
ARCH-000055F1	210210_NB501819_0189_AHGJ3NBGXH-REACT						8
ARCH-000055F10	210210_NB501819_0189_AHGJ3NBGXH-REACT	EPI_ISL_996232	hCoV-19/England/ARCH-000055F10/2021	ERS5756716	ERR5300575	ERZ3677142	8
ARCH-000055F11	210210_NB501819_0189_AHGJ3NBGXH-REACT	EPI_ISL_996233	hCoV-19/England/ARCH-000055F11/2021	ERS5756252	ERR5300084	ERZ3687928	8
ARCH-000055F12	210210_NB501819_0189_AHGJ3NBGXH-REACT						8
ARCH-000055F2	210210_NB501819_0189_AHGJ3NBGXH-REACT						8
ARCH-000055F3	210210_NB501819_0189_AHGJ3NBGXH-REACT						8
ARCH-000055F4	210210_NB501819_0189_AHGJ3NBGXH-REACT						8
ARCH-000055F5	210210_NB501819_0189_AHGJ3NBGXH-REACT						8
ARCH-000055F6	210210_NB501819_0189_AHGJ3NBGXH-REACT			ERS6057094	ERR5509039	ERZ3679545	8
ARCH-000055F7	210210_NB501819_0189_AHGJ3NBGXH-REACT						8
ARCH-000055F8	210210_NB501819_0189_AHGJ3NBGXH-REACT	EPI_ISL_996234	hCoV-19/England/ARCH-000055F8/2021	ERS5756216	ERR5300048	ERZ3674884	8
ARCH-000055F9	210210_NB501819_0189_AHGJ3NBGXH-REACT						8
ARCH-000055G1	210210_NB501819_0189_AHGJ3NBGXH-REACT						8
ARCH-000055G10	210210_NB501819_0189_AHGJ3NBGXH-REACT						8
ARCH-000055G11	210210_NB501819_0189_AHGJ3NBGXH-REACT						8
ARCH-000055G12	210210_NB501819_0189_AHGJ3NBGXH-REACT						8
ARCH-000055G2	210210_NB501819_0189_AHGJ3NBGXH-REACT						8
ARCH-000055G3	210210_NB501819_0189_AHGJ3NBGXH-REACT						8
ARCH-000055G4	210210_NB501819_0189_AHGJ3NBGXH-REACT						8
ARCH-000055G5	210210_NB501819_0189_AHGJ3NBGXH-REACT						8
ARCH-000055G6	210210_NB501819_0189_AHGJ3NBGXH-REACT						8
ARCH-000055G7	210210_NB501819_0189_AHGJ3NBGXH-REACT						8
ARCH-000055G8	210210_NB501819_0189_AHGJ3NBGXH-REACT			ERS6050476	ERR5502168	ERZ3685709	8
ARCH-000055G9	210210_NB501819_0189_AHGJ3NBGXH-REACT						8
ARCH-000055H1	210210_NB501819_0189_AHGJ3NBGXH-REACT						8
ARCH-000055H10	210210_NB501819_0189_AHGJ3NBGXH-REACT	EPI_ISL_996235	hCoV-19/England/ARCH-000055H10/2021	ERS5755090	ERR5298873	ERZ3672592	8
ARCH-000055H11	210210_NB501819_0189_AHGJ3NBGXH-REACT						8
ARCH-000055H2	210210_NB501819_0189_AHGJ3NBGXH-REACT						8
ARCH-000055H3	210210_NB501819_0189_AHGJ3NBGXH-REACT						8
ARCH-000055H4	210210_NB501819_0189_AHGJ3NBGXH-REACT	EPI_ISL_996236	hCoV-19/England/ARCH-000055H4/2021	ERS5754848	ERR5298628	ERZ3683667	8
ARCH-000055H5	210210_NB501819_0189_AHGJ3NBGXH-REACT	EPI_ISL_996237	hCoV-19/England/ARCH-000055H5/2021	ERS5756300	ERR5300139	ERZ3678710	8
ARCH-000055H6	210210_NB501819_0189_AHGJ3NBGXH-REACT						8
ARCH-000055H7	210210_NB501819_0189_AHGJ3NBGXH-REACT						8
ARCH-000055H8	210210_NB501819_0189_AHGJ3NBGXH-REACT	EPI_ISL_996238	hCoV-19/England/ARCH-000055H8/2021	ERS5758703	ERR5302727	ERZ3680528	8
ARCH-000055H9	210210_NB501819_0189_AHGJ3NBGXH-REACT	EPI_ISL_996239	hCoV-19/England/ARCH-000055H9/2021	ERS5870740	ERR5402946	ERZ3676303	8
ARCH-000056A1	210210_NB501819_0189_AHGJ3NBGXH-REACT			ERS6058995	ERR5511006	ERZ3682102	8
ARCH-000056A10	210210_NB501819_0189_AHGJ3NBGXH-REACT						8
ARCH-000056A11	210210_NB501819_0189_AHGJ3NBGXH-REACT			ERS6043309	ERR5494827	ERZ3680258	8
ARCH-000056A12	210210_NB501819_0189_AHGJ3NBGXH-REACT	EPI_ISL_996240	hCoV-19/England/ARCH-000056A12/2021	ERS5876107	ERR5408468	ERZ3683151	8
ARCH-000056A2	210210_NB501819_0189_AHGJ3NBGXH-REACT	EPI_ISL_996241	hCoV-19/England/ARCH-000056A2/2021	ERS5756978	ERR5300871	ERZ3691615	8
ARCH-000056A3	210210_NB501819_0189_AHGJ3NBGXH-REACT						8
ARCH-000056A4	210210_NB501819_0189_AHGJ3NBGXH-REACT						8
ARCH-000056A5	210210_NB501819_0189_AHGJ3NBGXH-REACT			ERS6056056	ERR5507960	ERZ3692967	8
ARCH-000056A6	210210_NB501819_0189_AHGJ3NBGXH-REACT			ERS6046269	ERR5497824	ERZ3685737	8
ARCH-000056A7	210210_NB501819_0189_AHGJ3NBGXH-REACT			ERS6064096	ERR5516098	ERZ3686655	8
ARCH-000056A8	210210_NB501819_0189_AHGJ3NBGXH-REACT	EPI_ISL_996242	hCoV-19/England/ARCH-000056A8/2021	ERS5754288	ERR5298041	ERZ3679898	8
ARCH-000056A9	210210_NB501819_0189_AHGJ3NBGXH-REACT						8
ARCH-000056B1	210210_NB501819_0189_AHGJ3NBGXH-REACT			ERS6061798	ERR5513911	ERZ3683285	8
ARCH-000056B10	210210_NB501819_0189_AHGJ3NBGXH-REACT						8
ARCH-000056B11	210210_NB501819_0189_AHGJ3NBGXH-REACT	EPI_ISL_996243	hCoV-19/England/ARCH-000056B11/2021	ERS5758162	ERR5302098	ERZ3691202	8
ARCH-000056B12	210210_NB501819_0189_AHGJ3NBGXH-REACT						8
ARCH-000056B2	210210_NB501819_0189_AHGJ3NBGXH-REACT	EPI_ISL_996244	hCoV-19/England/ARCH-000056B2/2021	ERS5758625	ERR5302637	ERZ3686577	8
ARCH-000056B3	210210_NB501819_0189_AHGJ3NBGXH-REACT						8
ARCH-000056B4	210210_NB501819_0189_AHGJ3NBGXH-REACT	EPI_ISL_996245	hCoV-19/England/ARCH-000056B4/2021	ERS5757660	ERR5301570	ERZ3680440	8
ARCH-000056B5	210210_NB501819_0189_AHGJ3NBGXH-REACT						8
ARCH-000056B6	210210_NB501819_0189_AHGJ3NBGXH-REACT						8
ARCH-000056B7	210210_NB501819_0189_AHGJ3NBGXH-REACT						8
ARCH-000056B8	210210_NB501819_0189_AHGJ3NBGXH-REACT						8
ARCH-000056B9	210210_NB501819_0189_AHGJ3NBGXH-REACT						8
ARCH-000056C1	210210_NB501819_0189_AHGJ3NBGXH-REACT						8
ARCH-000056C10	210210_NB501819_0189_AHGJ3NBGXH-REACT						8
ARCH-000056C11	210210_NB501819_0189_AHGJ3NBGXH-REACT						8
ARCH-000056C12	210210_NB501819_0189_AHGJ3NBGXH-REACT						8
ARCH-000056C2	210210_NB501819_0189_AHGJ3NBGXH-REACT						8
ARCH-000056C3	210210_NB501819_0189_AHGJ3NBGXH-REACT	EPI_ISL_996246	hCoV-19/England/ARCH-000056C3/2021	ERS5758302	ERR5302259	ERZ3687238	8
ARCH-000056C4	210210_NB501819_0189_AHGJ3NBGXH-REACT	EPI_ISL_996247	hCoV-19/England/ARCH-000056C4/2021	ERS5755213	ERR5298997	ERZ3680198	8
ARCH-000056C5	210210_NB501819_0189_AHGJ3NBGXH-REACT						8
ARCH-000056C6	210210_NB501819_0189_AHGJ3NBGXH-REACT	EPI_ISL_996248	hCoV-19/England/ARCH-000056C6/2021	ERS5756946	ERR5300832	ERZ3684951	8
ARCH-000056C7	210210_NB501819_0189_AHGJ3NBGXH-REACT			ERS6061346	ERR5513449	ERZ3683886	8
ARCH-000056C8	210210_NB501819_0189_AHGJ3NBGXH-REACT						8
ARCH-000056C9	210210_NB501819_0189_AHGJ3NBGXH-REACT						8
ARCH-000056D1	210210_NB501819_0189_AHGJ3NBGXH-REACT	EPI_ISL_996249	hCoV-19/England/ARCH-000056D1/2021	ERS5758599	ERR5302610	ERZ3679034	8
ARCH-000056D10	210210_NB501819_0189_AHGJ3NBGXH-REACT	EPI_ISL_996250	hCoV-19/England/ARCH-000056D10/2021	ERS5755544	ERR5299340	ERZ3692699	8
ARCH-000056D11	210210_NB501819_0189_AHGJ3NBGXH-REACT						8
ARCH-000056D12	210210_NB501819_0189_AHGJ3NBGXH-REACT						8
ARCH-000056D2	210210_NB501819_0189_AHGJ3NBGXH-REACT			ERS6052717	ERR5504489	ERZ3673373	8
ARCH-000056D3	210210_NB501819_0189_AHGJ3NBGXH-REACT	EPI_ISL_996251	hCoV-19/England/ARCH-000056D3/2021	ERS5759258	ERR5303392	ERZ3671903	8
ARCH-000056D4	210210_NB501819_0189_AHGJ3NBGXH-REACT						8
ARCH-000056D5	210210_NB501819_0189_AHGJ3NBGXH-REACT	EPI_ISL_996252	hCoV-19/England/ARCH-000056D5/2021	ERS5754655	ERR5298422	ERZ3690599	8
ARCH-000056D6	210210_NB501819_0189_AHGJ3NBGXH-REACT						8
ARCH-000056D7	210210_NB501819_0189_AHGJ3NBGXH-REACT						8
ARCH-000056D8	210210_NB501819_0189_AHGJ3NBGXH-REACT						8
ARCH-000056D9	210210_NB501819_0189_AHGJ3NBGXH-REACT						8
ARCH-000056E1	210210_NB501819_0189_AHGJ3NBGXH-REACT	EPI_ISL_996253	hCoV-19/England/ARCH-000056E1/2021	ERS5754683	ERR5298451	ERZ3684770	8
ARCH-000056E10	210210_NB501819_0189_AHGJ3NBGXH-REACT	EPI_ISL_996254	hCoV-19/England/ARCH-000056E10/2021	ERS5755816	ERR5299634	ERZ3680096	8
ARCH-000056E11	210210_NB501819_0189_AHGJ3NBGXH-REACT						8
ARCH-000056E12	210210_NB501819_0189_AHGJ3NBGXH-REACT						8
ARCH-000056E2	210210_NB501819_0189_AHGJ3NBGXH-REACT						8
ARCH-000056E3	210210_NB501819_0189_AHGJ3NBGXH-REACT	EPI_ISL_996255	hCoV-19/England/ARCH-000056E3/2021	ERS5754085	ERR5297825	ERZ3675697	8
ARCH-000056E4	210210_NB501819_0189_AHGJ3NBGXH-REACT						8
ARCH-000056E5	210210_NB501819_0189_AHGJ3NBGXH-REACT						8
ARCH-000056E6	210210_NB501819_0189_AHGJ3NBGXH-REACT						8
ARCH-000056E7	210210_NB501819_0189_AHGJ3NBGXH-REACT						8
ARCH-000056E8	210210_NB501819_0189_AHGJ3NBGXH-REACT	EPI_ISL_996256	hCoV-19/England/ARCH-000056E8/2021	ERS5759294	ERR5303433	ERZ3674837	8
ARCH-000056E9	210210_NB501819_0189_AHGJ3NBGXH-REACT						8
ARCH-000056F1	210210_NB501819_0189_AHGJ3NBGXH-REACT	EPI_ISL_996257	hCoV-19/England/ARCH-000056F1/2021	ERS5755804	ERR5299620	ERZ3688060	8
ARCH-000056F10	210210_NB501819_0189_AHGJ3NBGXH-REACT						8
ARCH-000056F11	210210_NB501819_0189_AHGJ3NBGXH-REACT	EPI_ISL_996258	hCoV-19/England/ARCH-000056F11/2021	ERS5757154	ERR5397676	ERZ3693768	8
ARCH-000056F12	210210_NB501819_0189_AHGJ3NBGXH-REACT			ERS6058589	ERR5510579	ERZ3687486	8
ARCH-000056F2	210210_NB501819_0189_AHGJ3NBGXH-REACT	EPI_ISL_996259	hCoV-19/England/ARCH-000056F2/2021	ERS5757167	ERR5301063	ERZ3672806	8
ARCH-000056F3	210210_NB501819_0189_AHGJ3NBGXH-REACT						8
ARCH-000056F4	210210_NB501819_0189_AHGJ3NBGXH-REACT	EPI_ISL_996260	hCoV-19/England/ARCH-000056F4/2021	ERS5758922	ERR5303002	ERZ3674251	8
ARCH-000056F5	210210_NB501819_0189_AHGJ3NBGXH-REACT	EPI_ISL_996261	hCoV-19/England/ARCH-000056F5/2021	ERS5756590	ERR5300433	ERZ3680987	8
ARCH-000056F6	210210_NB501819_0189_AHGJ3NBGXH-REACT	EPI_ISL_996262	hCoV-19/England/ARCH-000056F6/2021	ERS5758194	ERR5302135	ERZ3674315	8
ARCH-000056F7	210210_NB501819_0189_AHGJ3NBGXH-REACT	EPI_ISL_996263	hCoV-19/England/ARCH-000056F7/2021	ERS5758238	ERR5302183	ERZ3676576	8
ARCH-000056F8	210210_NB501819_0189_AHGJ3NBGXH-REACT	EPI_ISL_996264	hCoV-19/England/ARCH-000056F8/2021	ERS5757896	ERR5400295	ERZ3677993	8
ARCH-000056F9	210210_NB501819_0189_AHGJ3NBGXH-REACT	EPI_ISL_996265	hCoV-19/England/ARCH-000056F9/2021	ERS5757704	ERR5301610	ERZ3693212	8
ARCH-000056G1	210210_NB501819_0189_AHGJ3NBGXH-REACT	EPI_ISL_996266	hCoV-19/England/ARCH-000056G1/2021	ERS5759160	ERR5403472	ERZ3684212	8
ARCH-000056G10	210210_NB501819_0189_AHGJ3NBGXH-REACT						8
ARCH-000056G11	210210_NB501819_0189_AHGJ3NBGXH-REACT						8
ARCH-000056G12	210210_NB501819_0189_AHGJ3NBGXH-REACT						8
ARCH-000056G2	210210_NB501819_0189_AHGJ3NBGXH-REACT						8
ARCH-000056G3	210210_NB501819_0189_AHGJ3NBGXH-REACT						8
ARCH-000056G4	210210_NB501819_0189_AHGJ3NBGXH-REACT						8
ARCH-000056G5	210210_NB501819_0189_AHGJ3NBGXH-REACT						8
ARCH-000056G6	210210_NB501819_0189_AHGJ3NBGXH-REACT						8
ARCH-000056G7	210210_NB501819_0189_AHGJ3NBGXH-REACT						8
ARCH-000056G8	210210_NB501819_0189_AHGJ3NBGXH-REACT			ERS6059708	ERR5511748	ERZ3671871	8
ARCH-000056G9	210210_NB501819_0189_AHGJ3NBGXH-REACT						8
ARCH-000056H1	210210_NB501819_0189_AHGJ3NBGXH-REACT						8
ARCH-000056H10	210210_NB501819_0189_AHGJ3NBGXH-REACT						8
ARCH-000056H11	210210_NB501819_0189_AHGJ3NBGXH-REACT						8
ARCH-000056H2	210210_NB501819_0189_AHGJ3NBGXH-REACT	EPI_ISL_996267	hCoV-19/England/ARCH-000056H2/2021	ERS5754264	ERR5298014	ERZ3690880	8
ARCH-000056H3	210210_NB501819_0189_AHGJ3NBGXH-REACT	EPI_ISL_996268	hCoV-19/England/ARCH-000056H3/2021	ERS5756463	ERR5300295	ERZ3689366	8
ARCH-000056H4	210210_NB501819_0189_AHGJ3NBGXH-REACT						8
ARCH-000056H5	210210_NB501819_0189_AHGJ3NBGXH-REACT						8
ARCH-000056H6	210210_NB501819_0189_AHGJ3NBGXH-REACT	EPI_ISL_996269	hCoV-19/England/ARCH-000056H6/2021	ERS5755089	ERR5298872	ERZ3692462	8
ARCH-000056H7	210210_NB501819_0189_AHGJ3NBGXH-REACT	EPI_ISL_996270	hCoV-19/England/ARCH-000056H7/2021	ERS5756753	ERR5300617	ERZ3683972	8
ARCH-000056H8	210210_NB501819_0189_AHGJ3NBGXH-REACT			ERS6205002	ERR5670694	ERZ3693048	8
ARCH-000056H9	210210_NB501819_0189_AHGJ3NBGXH-REACT			ERS6051528	ERR5503257	ERZ3676267	8
ARCH-000057A1	210210_NB501819_0189_AHGJ3NBGXH-REACT						8
ARCH-000057A10	210210_NB501819_0189_AHGJ3NBGXH-REACT	EPI_ISL_996271	hCoV-19/England/ARCH-000057A10/2021	ERS5757757	ERR5301672	ERZ3673868	8
ARCH-000057A11	210210_NB501819_0189_AHGJ3NBGXH-REACT	EPI_ISL_996272	hCoV-19/England/ARCH-000057A11/2021	ERS5753258	ERR5297002	ERZ3682843	8
ARCH-000057A12	210210_NB501819_0189_AHGJ3NBGXH-REACT			ERS6053406	ERR5505208	ERZ3690567	8
ARCH-000057A2	210210_NB501819_0189_AHGJ3NBGXH-REACT						8
ARCH-000057A3	210210_NB501819_0189_AHGJ3NBGXH-REACT						8
ARCH-000057A4	210210_NB501819_0189_AHGJ3NBGXH-REACT						8
ARCH-000057A5	210210_NB501819_0189_AHGJ3NBGXH-REACT						8
ARCH-000057A6	210210_NB501819_0189_AHGJ3NBGXH-REACT	EPI_ISL_996273	hCoV-19/England/ARCH-000057A6/2021	ERS5755483	ERR5299276	ERZ3682972	8
ARCH-000057A7	210210_NB501819_0189_AHGJ3NBGXH-REACT						8
[truncated: 14,884 more rows]
