# Supplementary material for: Dynamics of competing SARS-CoV-2 variants during the Omicron epidemic in England
Source: Nat Commun. 2022 Jul 28;13:4375. doi: 10.1038/s41467-022-32096-4 (PMC9330949; doi:10.1038/s41467-022-32096-4)
Supplement: Supplementary file 5 — Supplementary Data 2 [file 41467_2022_32096_MOESM5_ESM.csv]

## We gratefully acknowledge the following Originating laboratories responsible for obtaining the specimens and the Submitting laboratories where genetic sequence data were generated and shared via the GISAID Initiative	on which this research is based. All submitters of data may be contacted directly via www.gisaid.org
strain	gisaid_epi_isl	date	originating_lab	submitting_lab	authors	url	title	paper_url
AmericanSamoa/AS-CDC-2-5343532/2021	EPI_ISL_8682172	2021-12-09	Tafuna Health Center	Centers for Disease Control and Prevention Division of Viral Diseases	Pathogen Discovery	Mili Sheth et al	?	?	?
Argentina/INEI114745/2021	EPI_ISL_9189511	2021-12-06	Servicio Virosis Respiratorias-Departamento Virología-INEI	Instituto Nacional Enfermedades Infecciosas C.G.Malbran	Baumeister E. et al	?	?	?
Argentina/INEI115088/2021	EPI_ISL_8422334	2021-12-12	Servicio Virosis Respiratorias-Departamento Virología-INEI	Instituto Nacional Enfermedades Infecciosas C.G.Malbran	Baumeister E. et al	?	?	?
Argentina/INEI115594/2021	EPI_ISL_9189292	2021-12-17	Servicio Virosis Respiratorias-Departamento Virología-INEI	Instituto Nacional Enfermedades Infecciosas C.G.Malbran	Baumeister E. et al	?	?	?
Argentina/INEI115603/2021	EPI_ISL_9189293	2021-12-13	Servicio Virosis Respiratorias-Departamento Virología-INEI	Instituto Nacional Enfermedades Infecciosas C.G.Malbran	Baumeister E. et al	?	?	?
Argentina/INEI115651/2021	EPI_ISL_10705316	2021-12-15	Servicio Virosis Respiratorias-Departamento Virología-INEI	Instituto Nacional Enfermedades Infecciosas C.G.Malbran	Baumeister E. et al	?	?	?
Argentina/INEI115652/2021	EPI_ISL_9189294	2021-12-15	Servicio Virosis Respiratorias-Departamento Virología-INEI	Instituto Nacional Enfermedades Infecciosas C.G.Malbran	Baumeister E. et al	?	?	?
Argentina/INEI115653/2021	EPI_ISL_9189295	2021-12-15	Servicio Virosis Respiratorias-Departamento Virología-INEI	Instituto Nacional Enfermedades Infecciosas C.G.Malbran	Baumeister E. et al	?	?	?
Argentina/INEI115654/2021	EPI_ISL_9189296	2021-12-15	Servicio Virosis Respiratorias-Departamento Virología-INEI	Instituto Nacional Enfermedades Infecciosas C.G.Malbran	Baumeister E. et al	?	?	?
Argentina/INEI115686/2021	EPI_ISL_9189297	2021-12-09	Servicio Virosis Respiratorias-Departamento Virología-INEI	Instituto Nacional Enfermedades Infecciosas C.G.Malbran	Baumeister E. et al	?	?	?
Argentina/INEI115717/2021	EPI_ISL_10705346	2021-12-18	Servicio Virosis Respiratorias-Departamento Virología-INEI	Instituto Nacional Enfermedades Infecciosas C.G.Malbran	Baumeister E. et al	?	?	?
Argentina/INEI115731/2021	EPI_ISL_9189260	2021-12-17	Servicio Virosis Respiratorias-Departamento Virología-INEI	Instituto Nacional Enfermedades Infecciosas C.G.Malbran	Baumeister E. et al	?	?	?
Argentina/INEI115829/2021	EPI_ISL_9189699	2021-12-13	Servicio Virosis Respiratorias-Departamento Virología-INEI	Instituto Nacional Enfermedades Infecciosas C.G.Malbran	Baumeister E. et al	?	?	?
Argentina/INEI115833/2021	EPI_ISL_9189703	2021-12-15	Servicio Virosis Respiratorias-Departamento Virología-INEI	Instituto Nacional Enfermedades Infecciosas C.G.Malbran	Baumeister E. et al	?	?	?
Argentina/INEI115862/2021	EPI_ISL_9189302	2021-12-16	Servicio Virosis Respiratorias-Departamento Virología-INEI	Instituto Nacional Enfermedades Infecciosas C.G.Malbran	Baumeister E. et al	?	?	?
Argentina/INEI115895/2021	EPI_ISL_9189307	2021-12-18	Servicio Virosis Respiratorias-Departamento Virología-INEI	Instituto Nacional Enfermedades Infecciosas C.G.Malbran	Baumeister E. et al	?	?	?
Argentina/INEI115989/2021	EPI_ISL_9189314	2021-12-20	Servicio Virosis Respiratorias-Departamento Virología-INEI	Instituto Nacional Enfermedades Infecciosas C.G.Malbran	Baumeister E. et al	?	?	?
Argentina/INEI115991/2021	EPI_ISL_9189315	2021-12-20	Servicio Virosis Respiratorias-Departamento Virología-INEI	Instituto Nacional Enfermedades Infecciosas C.G.Malbran	Baumeister E. et al	?	?	?
Argentina/INEI116004/2021	EPI_ISL_9189319	2021-12-21	Servicio Virosis Respiratorias-Departamento Virología-INEI	Instituto Nacional Enfermedades Infecciosas C.G.Malbran	Baumeister E. et al	?	?	?
Argentina/INEI116007/2021	EPI_ISL_9189320	2021-12-21	Servicio Virosis Respiratorias-Departamento Virología-INEI	Instituto Nacional Enfermedades Infecciosas C.G.Malbran	Baumeister E. et al	?	?	?
Argentina/INEI116103/2021	EPI_ISL_9189323	2021-12-16	Servicio Virosis Respiratorias-Departamento Virología-INEI	Instituto Nacional Enfermedades Infecciosas C.G.Malbran	Baumeister E. et al	?	?	?
Argentina/INEI116107/2021	EPI_ISL_9189325	2021-12-15	Servicio Virosis Respiratorias-Departamento Virología-INEI	Instituto Nacional Enfermedades Infecciosas C.G.Malbran	Baumeister E. et al	?	?	?
Argentina/INEI116181/2021	EPI_ISL_9189344	2021-12-24	Servicio Virosis Respiratorias-Departamento Virología-INEI	Instituto Nacional Enfermedades Infecciosas C.G.Malbran	Baumeister E. et al	?	?	?
Argentina/INEI116244/2021	EPI_ISL_9191891	2021-12-20	Servicio Virosis Respiratorias-Departamento Virología-INEI	Instituto Nacional Enfermedades Infecciosas C.G.Malbran	Baumeister E. et al	?	?	?
Argentina/INEI116245/2021	EPI_ISL_9191892	2021-12-20	Servicio Virosis Respiratorias-Departamento Virología-INEI	Instituto Nacional Enfermedades Infecciosas C.G.Malbran	Baumeister E. et al	?	?	?
Argentina/INEI116274/2021	EPI_ISL_9192051	2021-12-26	Servicio Virosis Respiratorias-Departamento Virología-INEI	Instituto Nacional Enfermedades Infecciosas C.G.Malbran	Baumeister E. et al	?	?	?
Argentina/INEI116278/2021	EPI_ISL_9192052	2021-12-17	Servicio Virosis Respiratorias-Departamento Virología-INEI	Instituto Nacional Enfermedades Infecciosas C.G.Malbran	Baumeister E. et al	?	?	?
Argentina/INEI116280/2021	EPI_ISL_9192053	2021-12-26	Servicio Virosis Respiratorias-Departamento Virología-INEI	Instituto Nacional Enfermedades Infecciosas C.G.Malbran	Baumeister E. et al	?	?	?
Argentina/INEI116300/2021	EPI_ISL_9192006	2021-12-21	Servicio Virosis Respiratorias-Departamento Virología-INEI	Instituto Nacional Enfermedades Infecciosas C.G.Malbran	Baumeister E. et al	?	?	?
Argentina/INEI116303/2021	EPI_ISL_9192008	2021-12-21	Servicio Virosis Respiratorias-Departamento Virología-INEI	Instituto Nacional Enfermedades Infecciosas C.G.Malbran	Baumeister E. et al	?	?	?
Argentina/INEI116323/2021	EPI_ISL_9191935	2021-12-22	Servicio Virosis Respiratorias-Departamento Virología-INEI	Instituto Nacional Enfermedades Infecciosas C.G.Malbran	Baumeister E. et al	?	?	?
Argentina/INEI116326/2021	EPI_ISL_9191938	2021-12-21	Servicio Virosis Respiratorias-Departamento Virología-INEI	Instituto Nacional Enfermedades Infecciosas C.G.Malbran	Baumeister E. et al	?	?	?
Argentina/INEI116329/2021	EPI_ISL_9191955	2021-12-18	Servicio Virosis Respiratorias-Departamento Virología-INEI	Instituto Nacional Enfermedades Infecciosas C.G.Malbran	Baumeister E. et al	?	?	?
Argentina/INEI116336/2021	EPI_ISL_10705390	2021-12-27	Servicio Virosis Respiratorias-Departamento Virología-INEI	Instituto Nacional Enfermedades Infecciosas C.G.Malbran	Baumeister E. et al	?	?	?
Argentina/INEI116342/2021	EPI_ISL_9191887	2021-12-21	Servicio Virosis Respiratorias-Departamento Virología-INEI	Instituto Nacional Enfermedades Infecciosas C.G.Malbran	Baumeister E. et al	?	?	?
Argentina/INEI116386/2021	EPI_ISL_9192100	2021-12-23	Servicio Virosis Respiratorias-Departamento Virología-INEI	Instituto Nacional Enfermedades Infecciosas C.G.Malbran	Baumeister E. et al	?	?	?
Argentina/INEI116387/2021	EPI_ISL_9192034	2021-12-21	Servicio Virosis Respiratorias-Departamento Virología-INEI	Instituto Nacional Enfermedades Infecciosas C.G.Malbran	Baumeister E. et al	?	?	?
Argentina/INEI116412/2021	EPI_ISL_9192106	2021-12-28	Servicio Virosis Respiratorias-Departamento Virología-INEI	Instituto Nacional Enfermedades Infecciosas C.G.Malbran	Baumeister E. et al	?	?	?
Argentina/INEI116419/2021	EPI_ISL_9192112	2021-12-28	Servicio Virosis Respiratorias-Departamento Virología-INEI	Instituto Nacional Enfermedades Infecciosas C.G.Malbran	Baumeister E. et al	?	?	?
Argentina/INEI116420/2021	EPI_ISL_9192113	2021-12-29	Servicio Virosis Respiratorias-Departamento Virología-INEI	Instituto Nacional Enfermedades Infecciosas C.G.Malbran	Baumeister E. et al	?	?	?
Argentina/INEI116437/2021	EPI_ISL_9192118	2021-12-27	Servicio Virosis Respiratorias-Departamento Virología-INEI	Instituto Nacional Enfermedades Infecciosas C.G.Malbran	Baumeister E. et al	?	?	?
Argentina/INEI116440/2021	EPI_ISL_9192120	2021-12-27	Servicio Virosis Respiratorias-Departamento Virología-INEI	Instituto Nacional Enfermedades Infecciosas C.G.Malbran	Baumeister E. et al	?	?	?
Argentina/INEI116443/2021	EPI_ISL_9192121	2021-12-27	Servicio Virosis Respiratorias-Departamento Virología-INEI	Instituto Nacional Enfermedades Infecciosas C.G.Malbran	Baumeister E. et al	?	?	?
Argentina/INEI116456/2021	EPI_ISL_9191845	2021-12-27	Servicio Virosis Respiratorias-Departamento Virología-INEI	Instituto Nacional Enfermedades Infecciosas C.G.Malbran	Baumeister E. et al	?	?	?
Argentina/INEI116462/2021	EPI_ISL_9192128	2021-12-27	Servicio Virosis Respiratorias-Departamento Virología-INEI	Instituto Nacional Enfermedades Infecciosas C.G.Malbran	Baumeister E. et al	?	?	?
Argentina/INEI116779/2021	EPI_ISL_9191966	2021-12-27	Servicio Virosis Respiratorias-Departamento Virología-INEI	Instituto Nacional Enfermedades Infecciosas C.G.Malbran	Baumeister E. et al	?	?	?
Argentina/INEI116789/2021	EPI_ISL_9191968	2021-12-27	Servicio Virosis Respiratorias-Departamento Virología-INEI	Instituto Nacional Enfermedades Infecciosas C.G.Malbran	Baumeister E. et al	?	?	?
Argentina/INEI116856/2021	EPI_ISL_9192138	2021-12-28	Servicio Virosis Respiratorias-Departamento Virología-INEI	Instituto Nacional Enfermedades Infecciosas C.G.Malbran	Baumeister E. et al	?	?	?
Argentina/INEI116864/2021	EPI_ISL_9191842	2021-12-27	Servicio Virosis Respiratorias-Departamento Virología-INEI	Instituto Nacional Enfermedades Infecciosas C.G.Malbran	Baumeister E. et al	?	?	?
Argentina/INEI116877/2021	EPI_ISL_9191870	2021-12-23	Servicio Virosis Respiratorias-Departamento Virología-INEI	Instituto Nacional Enfermedades Infecciosas C.G.Malbran	Baumeister E. et al	?	?	?
Argentina/INEI116879/2021	EPI_ISL_9192056	2021-12-24	Servicio Virosis Respiratorias-Departamento Virología-INEI	Instituto Nacional Enfermedades Infecciosas C.G.Malbran	Baumeister E. et al	?	?	?
Argentina/INEI116880/2021	EPI_ISL_9192140	2021-12-25	Servicio Virosis Respiratorias-Departamento Virología-INEI	Instituto Nacional Enfermedades Infecciosas C.G.Malbran	Baumeister E. et al	?	?	?
Argentina/INEI116888/2022	EPI_ISL_9192057	2022-01-03	Servicio Virosis Respiratorias-Departamento Virología-INEI	Instituto Nacional Enfermedades Infecciosas C.G.Malbran	Baumeister E. et al	?	?	?
Argentina/INEI116923/2021	EPI_ISL_9191906	2021-12-28	Servicio Virosis Respiratorias-Departamento Virología-INEI	Instituto Nacional Enfermedades Infecciosas C.G.Malbran	Baumeister E. et al	?	?	?
Argentina/INEI116964/2021	EPI_ISL_9192045	2021-12-30	Servicio Virosis Respiratorias-Departamento Virología-INEI	Instituto Nacional Enfermedades Infecciosas C.G.Malbran	Baumeister E. et al	?	?	?
Argentina/INEI116980/2021	EPI_ISL_9192047	2021-12-27	Servicio Virosis Respiratorias-Departamento Virología-INEI	Instituto Nacional Enfermedades Infecciosas C.G.Malbran	Baumeister E. et al	?	?	?
Argentina/INEI116997/2022	EPI_ISL_9192060	2022-01-04	Servicio Virosis Respiratorias-Departamento Virología-INEI	Instituto Nacional Enfermedades Infecciosas C.G.Malbran	Baumeister E. et al	?	?	?
Argentina/INEI117004/2021	EPI_ISL_9192063	2021-12-26	Servicio Virosis Respiratorias-Departamento Virología-INEI	Instituto Nacional Enfermedades Infecciosas C.G.Malbran	Baumeister E. et al	?	?	?
Argentina/INEI117062/2021	EPI_ISL_9191941	2021-12-26	Servicio Virosis Respiratorias-Departamento Virología-INEI	Instituto Nacional Enfermedades Infecciosas C.G.Malbran	Baumeister E. et al	?	?	?
Argentina/INEI117064/2021	EPI_ISL_9191943	2021-12-27	Servicio Virosis Respiratorias-Departamento Virología-INEI	Instituto Nacional Enfermedades Infecciosas C.G.Malbran	Baumeister E. et al	?	?	?
Argentina/INEI117066/2021	EPI_ISL_9191945	2021-12-28	Servicio Virosis Respiratorias-Departamento Virología-INEI	Instituto Nacional Enfermedades Infecciosas C.G.Malbran	Baumeister E. et al	?	?	?
Argentina/INEI117081/2021	EPI_ISL_9191948	2021-12-29	Servicio Virosis Respiratorias-Departamento Virología-INEI	Instituto Nacional Enfermedades Infecciosas C.G.Malbran	Baumeister E. et al	?	?	?
Argentina/INEI117087/2021	EPI_ISL_9191985	2021-12-16	Servicio Virosis Respiratorias-Departamento Virología-INEI	Instituto Nacional Enfermedades Infecciosas C.G.Malbran	Baumeister E. et al	?	?	?
Argentina/INEI117106/2021	EPI_ISL_9191996	2021-12-24	Servicio Virosis Respiratorias-Departamento Virología-INEI	Instituto Nacional Enfermedades Infecciosas C.G.Malbran	Baumeister E. et al	?	?	?
Argentina/INEI117120/2021	EPI_ISL_9192149	2021-12-27	Servicio Virosis Respiratorias-Departamento Virología-INEI	Instituto Nacional Enfermedades Infecciosas C.G.Malbran	Baumeister E. et al	?	?	?
Argentina/INEI117125/2021	EPI_ISL_9192150	2021-12-29	Servicio Virosis Respiratorias-Departamento Virología-INEI	Instituto Nacional Enfermedades Infecciosas C.G.Malbran	Baumeister E. et al	?	?	?
Argentina/INEI117131/2021	EPI_ISL_9192153	2021-12-31	Servicio Virosis Respiratorias-Departamento Virología-INEI	Instituto Nacional Enfermedades Infecciosas C.G.Malbran	Baumeister E. et al	?	?	?
Argentina/INEI117133/2022	EPI_ISL_9192068	2022-01-02	Servicio Virosis Respiratorias-Departamento Virología-INEI	Instituto Nacional Enfermedades Infecciosas C.G.Malbran	Baumeister E. et al	?	?	?
Argentina/INEI117134/2021	EPI_ISL_9192016	2021-12-23	Servicio Virosis Respiratorias-Departamento Virología-INEI	Instituto Nacional Enfermedades Infecciosas C.G.Malbran	Baumeister E. et al	?	?	?
Argentina/INEI117147/2021	EPI_ISL_9192206	2021-12-29	Servicio Virosis Respiratorias-Departamento Virología-INEI	Instituto Nacional Enfermedades Infecciosas C.G.Malbran	Baumeister E. et al	?	?	?
Argentina/INEI117149/2021	EPI_ISL_9192208	2021-12-31	Servicio Virosis Respiratorias-Departamento Virología-INEI	Instituto Nacional Enfermedades Infecciosas C.G.Malbran	Baumeister E. et al	?	?	?
Argentina/INEI117160/2022	EPI_ISL_9192021	2022-01-04	Servicio Virosis Respiratorias-Departamento Virología-INEI	Instituto Nacional Enfermedades Infecciosas C.G.Malbran	Baumeister E. et al	?	?	?
Argentina/INEI117161/2022	EPI_ISL_9192022	2022-01-04	Servicio Virosis Respiratorias-Departamento Virología-INEI	Instituto Nacional Enfermedades Infecciosas C.G.Malbran	Baumeister E. et al	?	?	?
Argentina/INEI117179/2022	EPI_ISL_9192071	2022-01-05	Servicio Virosis Respiratorias-Departamento Virología-INEI	Instituto Nacional Enfermedades Infecciosas C.G.Malbran	Baumeister E. et al	?	?	?
Argentina/INEI117188/2021	EPI_ISL_9192073	2021-12-26	Servicio Virosis Respiratorias-Departamento Virología-INEI	Instituto Nacional Enfermedades Infecciosas C.G.Malbran	Baumeister E. et al	?	?	?
Argentina/INEI117210/2021	EPI_ISL_9191921	2021-12-22	Servicio Virosis Respiratorias-Departamento Virología-INEI	Instituto Nacional Enfermedades Infecciosas C.G.Malbran	Baumeister E. et al	?	?	?
Argentina/INEI117229/2021	EPI_ISL_9191973	2021-12-22	Servicio Virosis Respiratorias-Departamento Virología-INEI	Instituto Nacional Enfermedades Infecciosas C.G.Malbran	Baumeister E. et al	?	?	?
Argentina/INEI117240/2021	EPI_ISL_9191951	2021-12-22	Servicio Virosis Respiratorias-Departamento Virología-INEI	Instituto Nacional Enfermedades Infecciosas C.G.Malbran	Baumeister E. et al	?	?	?
Argentina/INEI117248/2021	EPI_ISL_9192155	2021-12-19	Servicio Virosis Respiratorias-Departamento Virología-INEI	Instituto Nacional Enfermedades Infecciosas C.G.Malbran	Baumeister E. et al	?	?	?
Argentina/INEI117267/2021	EPI_ISL_9192156	2021-12-22	Servicio Virosis Respiratorias-Departamento Virología-INEI	Instituto Nacional Enfermedades Infecciosas C.G.Malbran	Baumeister E. et al	?	?	?
Argentina/INEI117300/2021	EPI_ISL_9192040	2021-12-29	Servicio Virosis Respiratorias-Departamento Virología-INEI	Instituto Nacional Enfermedades Infecciosas C.G.Malbran	Baumeister E. et al	?	?	?
Argentina/INEI117317/2021	EPI_ISL_9192167	2021-12-19	Servicio Virosis Respiratorias-Departamento Virología-INEI	Instituto Nacional Enfermedades Infecciosas C.G.Malbran	Baumeister E. et al	?	?	?
Argentina/INEI117321/2021	EPI_ISL_9192168	2021-12-22	Servicio Virosis Respiratorias-Departamento Virología-INEI	Instituto Nacional Enfermedades Infecciosas C.G.Malbran	Baumeister E. et al	?	?	?
Argentina/INEI117356/2022	EPI_ISL_9192176	2022-01-01	Servicio Virosis Respiratorias-Departamento Virología-INEI	Instituto Nacional Enfermedades Infecciosas C.G.Malbran	Baumeister E. et al	?	?	?
Argentina/INEI117358/2022	EPI_ISL_9192075	2022-01-04	Servicio Virosis Respiratorias-Departamento Virología-INEI	Instituto Nacional Enfermedades Infecciosas C.G.Malbran	Baumeister E. et al	?	?	?
Argentina/INEI117360/2022	EPI_ISL_9192076	2022-01-04	Servicio Virosis Respiratorias-Departamento Virología-INEI	Instituto Nacional Enfermedades Infecciosas C.G.Malbran	Baumeister E. et al	?	?	?
Argentina/INEI117362/2022	EPI_ISL_9192077	2022-01-04	Servicio Virosis Respiratorias-Departamento Virología-INEI	Instituto Nacional Enfermedades Infecciosas C.G.Malbran	Baumeister E. et al	?	?	?
Argentina/INEI117363/2022	EPI_ISL_9192078	2022-01-04	Servicio Virosis Respiratorias-Departamento Virología-INEI	Instituto Nacional Enfermedades Infecciosas C.G.Malbran	Baumeister E. et al	?	?	?
Argentina/INEI117366/2022	EPI_ISL_9192079	2022-01-04	Servicio Virosis Respiratorias-Departamento Virología-INEI	Instituto Nacional Enfermedades Infecciosas C.G.Malbran	Baumeister E. et al	?	?	?
Argentina/INEI117371/2022	EPI_ISL_9192177	2022-01-04	Servicio Virosis Respiratorias-Departamento Virología-INEI	Instituto Nacional Enfermedades Infecciosas C.G.Malbran	Baumeister E. et al	?	?	?
Argentina/INEI117373/2022	EPI_ISL_9192082	2022-01-04	Servicio Virosis Respiratorias-Departamento Virología-INEI	Instituto Nacional Enfermedades Infecciosas C.G.Malbran	Baumeister E. et al	?	?	?
Argentina/INEI117389/2021	EPI_ISL_9192179	2021-12-21	Servicio Virosis Respiratorias-Departamento Virología-INEI	Instituto Nacional Enfermedades Infecciosas C.G.Malbran	Baumeister E. et al	?	?	?
Argentina/INEI117411/2021	EPI_ISL_9191873	2021-12-28	Servicio Virosis Respiratorias-Departamento Virología-INEI	Instituto Nacional Enfermedades Infecciosas C.G.Malbran	Baumeister E. et al	?	?	?
Argentina/INEI117413/2021	EPI_ISL_9191874	2021-12-31	Servicio Virosis Respiratorias-Departamento Virología-INEI	Instituto Nacional Enfermedades Infecciosas C.G.Malbran	Baumeister E. et al	?	?	?
Argentina/INEI117414/2022	EPI_ISL_9191875	2022-01-02	Servicio Virosis Respiratorias-Departamento Virología-INEI	Instituto Nacional Enfermedades Infecciosas C.G.Malbran	Baumeister E. et al	?	?	?
Argentina/INEI117420/2021	EPI_ISL_9191880	2021-12-28	Servicio Virosis Respiratorias-Departamento Virología-INEI	Instituto Nacional Enfermedades Infecciosas C.G.Malbran	Baumeister E. et al	?	?	?
Argentina/INEI117421/2021	EPI_ISL_9191881	2021-12-29	Servicio Virosis Respiratorias-Departamento Virología-INEI	Instituto Nacional Enfermedades Infecciosas C.G.Malbran	Baumeister E. et al	?	?	?
Argentina/INEI117446/2022	EPI_ISL_9192187	2022-01-04	Servicio Virosis Respiratorias-Departamento Virología-INEI	Instituto Nacional Enfermedades Infecciosas C.G.Malbran	Baumeister E. et al	?	?	?
Argentina/INEI117472/2022	EPI_ISL_9192086	2022-01-05	Servicio Virosis Respiratorias-Departamento Virología-INEI	Instituto Nacional Enfermedades Infecciosas C.G.Malbran	Baumeister E. et al	?	?	?
Argentina/INEI118112/2022	EPI_ISL_9261675	2022-01-18	Servicio Virosis Respiratorias-Departamento Virología-INEI	Instituto Nacional Enfermedades Infecciosas C.G.Malbran	Baumeister E. et al	?	?	?
Argentina/INEI118459/2022	EPI_ISL_9571489	2022-01-21	Servicio Virosis Respiratorias-Departamento Virología-INEI	Instituto Nacional Enfermedades Infecciosas C.G.Malbran	Baumeister E. et al	?	?	?
Argentina/INEI118468/2022	EPI_ISL_9571495	2022-01-21	Servicio Virosis Respiratorias-Departamento Virología-INEI	Instituto Nacional Enfermedades Infecciosas C.G.Malbran	Baumeister E. et al	?	?	?
Argentina/INEI118774/2022	EPI_ISL_9861196	2022-01-25	Servicio Virosis Respiratorias-Departamento Virología-INEI	Instituto Nacional Enfermedades Infecciosas C.G.Malbran	Baumeister E. et al	?	?	?
Argentina/INEI119216/2022	EPI_ISL_10080950	2022-02-04	Servicio Virosis Respiratorias-Departamento Virología-INEI	Instituto Nacional Enfermedades Infecciosas C.G.Malbran	Baumeister E. et al	?	?	?
Argentina/INEI119245/2022	EPI_ISL_10320320	2022-02-07	Servicio Virosis Respiratorias-Departamento Virología-INEI	Instituto Nacional Enfermedades Infecciosas C.G.Malbran	Baumeister E. et al	?	?	?
Argentina/INEI119271/2022	EPI_ISL_10320329	2022-02-01	Servicio Virosis Respiratorias-Departamento Virología-INEI	Instituto Nacional Enfermedades Infecciosas C.G.Malbran	Baumeister E. et al	?	?	?
Argentina/INEI119528/2022	EPI_ISL_10705613	2022-02-09	Servicio Virosis Respiratorias-Departamento Virología-INEI	Instituto Nacional Enfermedades Infecciosas C.G.Malbran	Baumeister E. et al	?	?	?
Aruba/AW-RIVM-77664/2021	EPI_ISL_8586711	2021-12-16	Dutch COVID-19 response team	National Institute for Public Health and the Environment (RIVM)	Adam Meijer et al	?	?	?
Aruba/AW-RIVM-77669/2021	EPI_ISL_8586716	2021-12-17	Dutch COVID-19 response team	National Institute for Public Health and the Environment (RIVM)	Adam Meijer et al	?	?	?
Aruba/AW-RIVM-77672/2021	EPI_ISL_8586719	2021-12-17	Dutch COVID-19 response team	National Institute for Public Health and the Environment (RIVM)	Adam Meijer et al	?	?	?
Aruba/AW-RIVM-77676/2021	EPI_ISL_8586723	2021-12-17	Dutch COVID-19 response team	National Institute for Public Health and the Environment (RIVM)	Adam Meijer et al	?	?	?
Aruba/AW-RIVM-77678/2021	EPI_ISL_8586725	2021-12-17	Dutch COVID-19 response team	National Institute for Public Health and the Environment (RIVM)	Adam Meijer et al	?	?	?
Aruba/AW-RIVM-77682/2021	EPI_ISL_8586729	2021-12-18	Dutch COVID-19 response team	National Institute for Public Health and the Environment (RIVM)	Adam Meijer et al	?	?	?
Aruba/AW-RIVM-77686/2021	EPI_ISL_8586733	2021-12-18	Dutch COVID-19 response team	National Institute for Public Health and the Environment (RIVM)	Adam Meijer et al	?	?	?
Aruba/AW-RIVM-77689/2021	EPI_ISL_8586736	2021-12-18	Dutch COVID-19 response team	National Institute for Public Health and the Environment (RIVM)	Adam Meijer et al	?	?	?
Aruba/AW-RIVM-77690/2021	EPI_ISL_8586737	2021-12-18	Dutch COVID-19 response team	National Institute for Public Health and the Environment (RIVM)	Adam Meijer et al	?	?	?
Aruba/AW-RIVM-77695/2021	EPI_ISL_8586742	2021-12-17	Dutch COVID-19 response team	National Institute for Public Health and the Environment (RIVM)	Adam Meijer et al	?	?	?
Aruba/AW-RIVM-77696/2021	EPI_ISL_8586743	2021-12-18	Dutch COVID-19 response team	National Institute for Public Health and the Environment (RIVM)	Adam Meijer et al	?	?	?
Aruba/AW-RIVM-82598/2022	EPI_ISL_9184723	2022-01-08	Dutch COVID-19 response team	National Institute for Public Health and the Environment (RIVM)	Adam Meijer et al	?	?	?
Aruba/AW-RIVM-82608/2022	EPI_ISL_9184733	2022-01-08	Dutch COVID-19 response team	National Institute for Public Health and the Environment (RIVM)	Adam Meijer et al	?	?	?
Aruba/AW-RIVM-82611/2022	EPI_ISL_9184736	2022-01-08	Dutch COVID-19 response team	National Institute for Public Health and the Environment (RIVM)	Adam Meijer et al	?	?	?
Aruba/AW-RIVM-82612/2022	EPI_ISL_9184737	2022-01-08	Dutch COVID-19 response team	National Institute for Public Health and the Environment (RIVM)	Adam Meijer et al	?	?	?
Aruba/AW-RIVM-82617/2022	EPI_ISL_9184742	2022-01-08	Dutch COVID-19 response team	National Institute for Public Health and the Environment (RIVM)	Adam Meijer et al	?	?	?
Australia/ACT-2094/2021	EPI_ISL_8331482	2021-12-15	Capital Pathology	Schwessinger Lab	Austin Bird et al	?	?	?
Australia/ACT-2112/2021	EPI_ISL_8331499	2021-12-16	Capital Pathology	Schwessinger Lab	Austin Bird et al	?	?	?
Australia/ACT-2122/2021	EPI_ISL_8331507	2021-12-17	ACT Pathology	Schwessinger Lab	Austin Bird et al	?	?	?
Australia/ACT-2140/2021	EPI_ISL_8331523	2021-12-18	ACT Pathology	Schwessinger Lab	Austin Bird et al	?	?	?
Australia/ACT-2148/2021	EPI_ISL_8331531	2021-12-18	ACT Pathology	Schwessinger Lab	Austin Bird et al	?	?	?
Australia/ACT-2167/2021	EPI_ISL_8331549	2021-12-19	ACT Pathology	Schwessinger Lab	Austin Bird et al	?	?	?
Australia/ACT-2178/2021	EPI_ISL_8331560	2021-12-21	ACT Pathology	Schwessinger Lab	Austin Bird et al	?	?	?
Australia/ACT-2206/2021	EPI_ISL_8331586	2021-12-22	ACT Pathology	Schwessinger Lab	Austin Bird et al	?	?	?
Australia/ACT-2210/2021	EPI_ISL_8331591	2021-12-22	ACT Pathology	Schwessinger Lab	Austin Bird et al	?	?	?
Australia/ACT-2212/2021	EPI_ISL_8331593	2021-12-22	ACT Pathology	Schwessinger Lab	Austin Bird et al	?	?	?
Australia/ACT-2228/2021	EPI_ISL_8331607	2021-12-22	ACT Pathology	Schwessinger Lab	Austin Bird et al	?	?	?
Australia/ACT-2239/2021	EPI_ISL_8331617	2021-12-22	ACT Pathology	Schwessinger Lab	Austin Bird et al	?	?	?
Australia/ACT-2247/2021	EPI_ISL_8331625	2021-12-22	ACT Pathology	Schwessinger Lab	Austin Bird et al	?	?	?
Australia/ACT-2249/2021	EPI_ISL_8331627	2021-12-22	ACT Pathology	Schwessinger Lab	Austin Bird et al	?	?	?
Australia/ACT-2251/2021	EPI_ISL_8331629	2021-12-22	ACT Pathology	Schwessinger Lab	Austin Bird et al	?	?	?
Australia/ACT-2253/2021	EPI_ISL_8331631	2021-12-22	ACT Pathology	Schwessinger Lab	Austin Bird et al	?	?	?
Australia/ACT-2267/2021	EPI_ISL_8331642	2021-12-23	Capital Pathology	Schwessinger Lab	Austin Bird et al	?	?	?
Australia/ACT-2278/2021	EPI_ISL_8331649	2021-12-23	Capital Pathology	Schwessinger Lab	Austin Bird et al	?	?	?
Australia/ACT-2287/2021	EPI_ISL_8331658	2021-12-23	ACT Pathology	Schwessinger Lab	Austin Bird et al	?	?	?
Australia/ACT-2295/2021	EPI_ISL_8331666	2021-12-23	ACT Pathology	Schwessinger Lab	Austin Bird et al	?	?	?
Australia/ACT-2300/2021	EPI_ISL_8331671	2021-12-23	ACT Pathology	Schwessinger Lab	Austin Bird et al	?	?	?
Australia/ACT-2308/2021	EPI_ISL_8331679	2021-12-23	ACT Pathology	Schwessinger Lab	Austin Bird et al	?	?	?
Australia/ACT-2312/2021	EPI_ISL_8331682	2021-12-23	ACT Pathology	Schwessinger Lab	Austin Bird et al	?	?	?
Australia/ACT-2313/2021	EPI_ISL_8331683	2021-12-23	ACT Pathology	Schwessinger Lab	Austin Bird et al	?	?	?
Australia/ACT-2315/2021	EPI_ISL_8331685	2021-12-23	ACT Pathology	Schwessinger Lab	Austin Bird et al	?	?	?
Australia/ACT-2323/2021	EPI_ISL_8331691	2021-12-23	ACT Pathology	Schwessinger Lab	Austin Bird et al	?	?	?
Australia/ACT-2330/2021	EPI_ISL_8331698	2021-12-23	ACT Pathology	Schwessinger Lab	Austin Bird et al	?	?	?
Australia/ACT-2335/2021	EPI_ISL_8331703	2021-12-23	ACT Pathology	Schwessinger Lab	Austin Bird et al	?	?	?
Australia/ACT-2346/2021	EPI_ISL_8331711	2021-12-23	ACT Pathology	Schwessinger Lab	Austin Bird et al	?	?	?
Australia/ACT-2348/2021	EPI_ISL_8331713	2021-12-23	ACT Pathology	Schwessinger Lab	Austin Bird et al	?	?	?
Australia/ACT-2383/2021	EPI_ISL_8331739	2021-12-26	Capital Pathology	Schwessinger Lab	Austin Bird et al	?	?	?
Australia/ACT-2385/2021	EPI_ISL_8331741	2021-12-26	Capital Pathology	Schwessinger Lab	Austin Bird et al	?	?	?
Australia/ACT-2422/2021	EPI_ISL_8331768	2021-12-26	ACT Pathology	Schwessinger Lab	Austin Bird et al	?	?	?
Australia/ACT-2431/2021	EPI_ISL_8331777	2021-12-26	ACT Pathology	Schwessinger Lab	Austin Bird et al	?	?	?
Australia/ACT-2440/2021	EPI_ISL_8331786	2021-12-28	ACT Pathology	Schwessinger Lab	Austin Bird et al	?	?	?
Australia/ACT-2450/2021	EPI_ISL_8331796	2021-12-28	ACT Pathology	Schwessinger Lab	Austin Bird et al	?	?	?
Australia/ACT-2452/2021	EPI_ISL_8331798	2021-12-28	ACT Pathology	Schwessinger Lab	Austin Bird et al	?	?	?
Australia/ACT-2453/2021	EPI_ISL_8331799	2021-12-28	ACT Pathology	Schwessinger Lab	Austin Bird et al	?	?	?
Australia/ACT-2455/2021	EPI_ISL_8331801	2021-12-28	ACT Pathology	Schwessinger Lab	Austin Bird et al	?	?	?
Australia/ACT-2459/2021	EPI_ISL_8331805	2021-12-28	ACT Pathology	Schwessinger Lab	Austin Bird et al	?	?	?
Australia/ACT-2461/2021	EPI_ISL_8331807	2021-12-28	ACT Pathology	Schwessinger Lab	Austin Bird et al	?	?	?
Australia/ACT-2465/2021	EPI_ISL_8331811	2021-12-28	ACT Pathology	Schwessinger Lab	Austin Bird et al	?	?	?
Australia/ACT-2468/2021	EPI_ISL_8331814	2021-12-28	ACT Pathology	Schwessinger Lab	Austin Bird et al	?	?	?
Australia/ACT-2511/2021	EPI_ISL_8331851	2021-12-30	ACT Pathology	Schwessinger Lab	Austin Bird et al	?	?	?
Australia/ACT-2519/2021	EPI_ISL_8331859	2021-12-30	ACT Pathology	Schwessinger Lab	Austin Bird et al	?	?	?
Australia/ACT-2533/2021	EPI_ISL_8331872	2021-12-30	ACT Pathology	Schwessinger Lab	Austin Bird et al	?	?	?
Australia/ACT-2539/2021	EPI_ISL_8331877	2021-12-30	ACT Pathology	Schwessinger Lab	Austin Bird et al	?	?	?
Australia/ACT-2555/2021	EPI_ISL_8331890	2021-12-30	Capital Pathology	Schwessinger Lab	Austin Bird et al	?	?	?
Australia/ACT-2562/2021	EPI_ISL_8331895	2021-12-30	Capital Pathology	Schwessinger Lab	Austin Bird et al	?	?	?
Australia/ACT2577/2022	EPI_ISL_8768408	2022-01-02	ACT Pathology	Schwessinger Lab	Austin Bird et al	?	?	?
Australia/ACT2609/2022	EPI_ISL_8768433	2022-01-02	ACT Pathology	Schwessinger Lab	Austin Bird et al	?	?	?
Australia/ACT2610/2022	EPI_ISL_8768434	2022-01-02	ACT Pathology	Schwessinger Lab	Austin Bird et al	?	?	?
Australia/ACT2616/2022	EPI_ISL_8768440	2022-01-02	ACT Pathology	Schwessinger Lab	Austin Bird et al	?	?	?
Australia/ACT2622/2022	EPI_ISL_8768446	2022-01-02	ACT Pathology	Schwessinger Lab	Austin Bird et al	?	?	?
Australia/ACT2625/2022	EPI_ISL_8768449	2022-01-02	ACT Pathology	Schwessinger Lab	Austin Bird et al	?	?	?
Australia/ACT2626/2022	EPI_ISL_8768450	2022-01-02	ACT Pathology	Schwessinger Lab	Austin Bird et al	?	?	?
Australia/ACT2645/2022	EPI_ISL_10009929	2022-01-04	ACT Pathology	Schwessinger Lab	Austin Bird et al	?	?	?
Australia/ACT2650/2022	EPI_ISL_10009934	2022-01-04	ACT Pathology	Schwessinger Lab	Austin Bird et al	?	?	?
Australia/ACT2654/2022	EPI_ISL_10009937	2022-01-04	ACT Pathology	Schwessinger Lab	Austin Bird et al	?	?	?
Australia/ACT2666/2022	EPI_ISL_10009945	2022-01-04	ACT Pathology	Schwessinger Lab	Austin Bird et al	?	?	?
Australia/ACT2764/2022	EPI_ISL_8768531	2022-01-13	ACT Pathology	Schwessinger Lab	Austin Bird et al	?	?	?
Australia/ACT2765/2022	EPI_ISL_8768532	2022-01-13	ACT Pathology	Schwessinger Lab	Austin Bird et al	?	?	?
Australia/ACT2820/2022	EPI_ISL_10009968	2022-01-15	ACT Pathology	Schwessinger Lab	Austin Bird et al	?	?	?
Australia/ACT2825/2022	EPI_ISL_10009971	2022-01-15	ACT Pathology	Schwessinger Lab	Austin Bird et al	?	?	?
Australia/ACT2830/2022	EPI_ISL_10009975	2022-01-15	ACT Pathology	Schwessinger Lab	Austin Bird et al	?	?	?
Australia/ACT2841/2022	EPI_ISL_10009985	2022-01-15	ACT Pathology	Schwessinger Lab	Austin Bird et al	?	?	?
Australia/ACT2861/2022	EPI_ISL_10010002	2022-01-15	ACT Pathology	Schwessinger Lab	Austin Bird et al	?	?	?
Australia/ACT2865/2022	EPI_ISL_10010006	2022-01-15	ACT Pathology	Schwessinger Lab	Austin Bird et al	?	?	?
Australia/ACT2867/2022	EPI_ISL_10010008	2022-01-15	ACT Pathology	Schwessinger Lab	Austin Bird et al	?	?	?
Australia/ACT2868/2022	EPI_ISL_10010009	2022-01-16	ACT Pathology	Schwessinger Lab	Austin Bird et al	?	?	?
Australia/ACT2878/2022	EPI_ISL_10010018	2022-01-15	ACT Pathology	Schwessinger Lab	Austin Bird et al	?	?	?
Australia/ACT2881/2022	EPI_ISL_10010020	2022-01-16	ACT Pathology	Schwessinger Lab	Austin Bird et al	?	?	?
Australia/ACT2882/2022	EPI_ISL_10010021	2022-01-16	ACT Pathology	Schwessinger Lab	Austin Bird et al	?	?	?
Australia/ACT2883/2022	EPI_ISL_10010022	2022-01-16	ACT Pathology	Schwessinger Lab	Austin Bird et al	?	?	?
Australia/ACT2889/2022	EPI_ISL_10010027	2022-01-16	ACT Pathology	Schwessinger Lab	Austin Bird et al	?	?	?
Australia/ACT2895/2022	EPI_ISL_10010033	2022-01-16	ACT Pathology	Schwessinger Lab	Austin Bird et al	?	?	?
Australia/ACT2897/2022	EPI_ISL_10010035	2022-01-16	ACT Pathology	Schwessinger Lab	Austin Bird et al	?	?	?
Australia/ACT2914/2022	EPI_ISL_10010050	2022-01-18	ACT Pathology	Schwessinger Lab	Austin Bird et al	?	?	?
Australia/ACT2916/2022	EPI_ISL_10010051	2022-01-18	ACT Pathology	Schwessinger Lab	Austin Bird et al	?	?	?
Australia/ACT2932/2022	EPI_ISL_10010067	2022-01-18	ACT Pathology	Schwessinger Lab	Austin Bird et al	?	?	?
Australia/ACT2945/2022	EPI_ISL_10010079	2022-01-18	ACT Pathology	Schwessinger Lab	Austin Bird et al	?	?	?
Australia/ACT2946/2022	EPI_ISL_10010080	2022-01-18	ACT Pathology	Schwessinger Lab	Austin Bird et al	?	?	?
Australia/ACT2952/2022	EPI_ISL_10010086	2022-01-18	ACT Pathology	Schwessinger Lab	Austin Bird et al	?	?	?
Australia/ACT2954/2022	EPI_ISL_10010088	2022-01-18	ACT Pathology	Schwessinger Lab	Austin Bird et al	?	?	?
Australia/ACT2970/2022	EPI_ISL_10010103	2022-01-20	ACT Pathology	Schwessinger Lab	Austin Bird et al	?	?	?
Australia/ACT2972/2022	EPI_ISL_10010105	2022-01-20	ACT Pathology	Schwessinger Lab	Austin Bird et al	?	?	?
Australia/ACT2973/2022	EPI_ISL_10010106	2022-01-20	ACT Pathology	Schwessinger Lab	Austin Bird et al	?	?	?
Australia/ACT2983/2022	EPI_ISL_10010115	2022-01-20	ACT Pathology	Schwessinger Lab	Austin Bird et al	?	?	?
Australia/ACT2984/2022	EPI_ISL_10010116	2022-01-20	ACT Pathology	Schwessinger Lab	Austin Bird et al	?	?	?
Australia/ACT2988/2022	EPI_ISL_10010119	2022-01-20	ACT Pathology	Schwessinger Lab	Austin Bird et al	?	?	?
Australia/ACT3006/2022	EPI_ISL_10010136	2022-01-21	ACT Pathology	Schwessinger Lab	Austin Bird et al	?	?	?
Australia/ACT3012/2022	EPI_ISL_10010141	2022-01-21	ACT Pathology	Schwessinger Lab	Austin Bird et al	?	?	?
Australia/ACT3043/2022	EPI_ISL_10010168	2022-01-23	ACT Pathology	Schwessinger Lab	Austin Bird et al	?	?	?
Australia/ACT3051/2022	EPI_ISL_10010174	2022-01-23	ACT Pathology	Schwessinger Lab	Austin Bird et al	?	?	?
Australia/ACT3052/2022	EPI_ISL_10010175	2022-01-23	ACT Pathology	Schwessinger Lab	Austin Bird et al	?	?	?
Australia/ACT3053/2022	EPI_ISL_10010176	2022-01-23	ACT Pathology	Schwessinger Lab	Austin Bird et al	?	?	?
Australia/ACT3054/2022	EPI_ISL_10010177	2022-01-23	ACT Pathology	Schwessinger Lab	Austin Bird et al	?	?	?
Australia/ACT3077/2022	EPI_ISL_10010197	2022-01-23	ACT Pathology	Schwessinger Lab	Austin Bird et al	?	?	?
Australia/ACT3120/2022	EPI_ISL_10010233	2022-01-25	ACT Pathology	Schwessinger Lab	Austin Bird et al	?	?	?
Australia/ACT3131/2022	EPI_ISL_10010240	2022-01-27	ACT Pathology	Schwessinger Lab	Austin Bird et al	?	?	?
Australia/ACT3145/2022	EPI_ISL_10010250	2022-01-27	ACT Pathology	Schwessinger Lab	Austin Bird et al	?	?	?
Australia/ACT3158/2022	EPI_ISL_10010261	2022-01-27	ACT Pathology	Schwessinger Lab	Austin Bird et al	?	?	?
Australia/ACT3188/2022	EPI_ISL_10010286	2022-01-30	ACT Pathology	Schwessinger Lab	Austin Bird et al	?	?	?
Australia/ACT3284/2022	EPI_ISL_10010361	2022-02-03	Capital Pathology	Schwessinger Lab	Austin Bird et al	?	?	?
Australia/ACT3285/2022	EPI_ISL_10010362	2022-02-03	ACT Pathology	Schwessinger Lab	Austin Bird et al	?	?	?
Australia/ACT3317/2022	EPI_ISL_10010385	2022-02-03	ACT Pathology	Schwessinger Lab	Austin Bird et al	?	?	?
Australia/ACT3318/2022	EPI_ISL_10010386	2022-02-03	ACT Pathology	Schwessinger Lab	Austin Bird et al	?	?	?
Australia/ACT3426/2022	EPI_ISL_10010480	2022-02-08	ACT Pathology	Schwessinger Lab	Austin Bird et al	?	?	?
Australia/ACT3460/2022	EPI_ISL_10010511	2022-02-08	ACT Pathology	Schwessinger Lab	Austin Bird et al	?	?	?
Australia/ACT3462/2022	EPI_ISL_10010513	2022-02-08	ACT Pathology	Schwessinger Lab	Austin Bird et al	?	?	?
Australia/ACT3466/2022	EPI_ISL_10010516	2022-02-08	ACT Pathology	Schwessinger Lab	Austin Bird et al	?	?	?
Australia/ACT3467/2022	EPI_ISL_10010517	2022-02-08	ACT Pathology	Schwessinger Lab	Austin Bird et al	?	?	?
Australia/NSW-RPAH-2053/2021	EPI_ISL_7162072	2021-12-03	New South Wales Health Pathology Royal Prince Alfred Hospital	Microbiology RPAH	Foster et al	?	?	?
Australia/NSW-RPAH-2365/2022	EPI_ISL_8917263	2022-01-18	New South Wales Health Pathology Royal Prince Alfred Hospital	Microbiology RPAH	Foster et al	?	?	?
Australia/NSW-RPAH-2387/2022	EPI_ISL_9059111	2022-01-22	New South Wales Health Pathology Royal Prince Alfred Hospital	Microbiology RPAH	Foster et al	?	?	?
Australia/NSW-SAVID-7884/2021	EPI_ISL_9003897	2021-12-21	Area of Virology	Serology and Virology Division (SAViD)	New South Wales Health Pathology Randwick	Virology Research Laboratory; Area of Virology	Serology and Virology Division (SAViD)	New South Wales Health Pathology Randwick	Foster et al	?	?	?
Australia/NSW-SAVID-7895/2021	EPI_ISL_9003905	2021-12-21	Area of Virology	Serology and Virology Division (SAViD)	New South Wales Health Pathology Randwick	Virology Research Laboratory; Area of Virology	Serology and Virology Division (SAViD)	New South Wales Health Pathology Randwick	Foster et al	?	?	?
Australia/NSW-SAVID-7896/2021	EPI_ISL_9003906	2021-12-21	Area of Virology	Serology and Virology Division (SAViD)	New South Wales Health Pathology Randwick	Virology Research Laboratory; Area of Virology	Serology and Virology Division (SAViD)	New South Wales Health Pathology Randwick	Foster et al	?	?	?
Australia/NT-RDH-03/2021	EPI_ISL_7141554	2021-09-20	Territory Pathology	Territory Pathology	Ella Meumann et al	?	?	?
Australia/NT-RDH-117/2022	EPI_ISL_10093226	2022-01-15	Territory Pathology	Territory Pathology	Dimitrios Menouhos et al	?	?	?
Australia/NT-RDH-119/2022	EPI_ISL_10093228	2022-01-13	Territory Pathology	Territory Pathology	Dimitrios Menouhos et al	?	?	?
Australia/NT-RDH-162/2022	EPI_ISL_10093269	2022-02-04	Territory Pathology	Territory Pathology	Dimitrios Menouhos et al	?	?	?
Australia/QLD0x00C364/2022	EPI_ISL_10263603	2022-01-18	Pathology Queensland and Forensic Scientific Services	PHV-FSS	Chenwei Wang on behalf of Q-PHIRE Genomics et al	?	?	?
Australia/QLD0x00C36E/2022	EPI_ISL_10263359	2022-01-09	Pathology Queensland and Forensic Scientific Services	PHV-FSS	Chenwei Wang on behalf of Q-PHIRE Genomics et al	?	?	?
Australia/QLD0x00C378/2022	EPI_ISL_10263356	2022-01-09	Pathology Queensland and Forensic Scientific Services	PHV-FSS	Chenwei Wang on behalf of Q-PHIRE Genomics et al	?	?	?
Australia/QLD0x00C38D/2022	EPI_ISL_10263607	2022-01-17	Pathology Queensland and Forensic Scientific Services	PHV-FSS	Chenwei Wang on behalf of Q-PHIRE Genomics et al	?	?	?
Australia/QLD0x00C39D/2022	EPI_ISL_10263822	2022-01-17	Pathology Queensland and Forensic Scientific Services	PHV-FSS	Chenwei Wang on behalf of Q-PHIRE Genomics et al	?	?	?
Australia/QLD0x00C39E/2022	EPI_ISL_10263598	2022-01-11	Pathology Queensland and Forensic Scientific Services	PHV-FSS	Chenwei Wang on behalf of Q-PHIRE Genomics et al	?	?	?
Australia/QLD0x00C3B1/2022	EPI_ISL_10263357	2022-01-19	Pathology Queensland and Forensic Scientific Services	PHV-FSS	Chenwei Wang on behalf of Q-PHIRE Genomics et al	?	?	?
Australia/QLD0x00C3B4/2022	EPI_ISL_10263820	2022-01-18	Pathology Queensland and Forensic Scientific Services	PHV-FSS	Chenwei Wang on behalf of Q-PHIRE Genomics et al	?	?	?
Australia/QLD0x00C3BC/2022	EPI_ISL_10263633	2022-01-19	Sullivan Nicolaides Pathology	PHV-FSS	Chenwei Wang on behalf of Q-PHIRE Genomics et al	?	?	?
Australia/QLD0x00C3CC/2022	EPI_ISL_10263104	2022-01-19	Sullivan Nicolaides Pathology	PHV-FSS	Chenwei Wang on behalf of Q-PHIRE Genomics et al	?	?	?
Australia/QLD0x00C3DB/2022	EPI_ISL_10263638	2022-01-21	Sullivan Nicolaides Pathology	PHV-FSS	Chenwei Wang on behalf of Q-PHIRE Genomics et al	?	?	?
Australia/QLD0x00C3E5/2022	EPI_ISL_10262563	2022-01-19	Sullivan Nicolaides Pathology	PHV-FSS	Chenwei Wang on behalf of Q-PHIRE Genomics et al	?	?	?
Australia/QLD0x00C406/2022	EPI_ISL_10263630	2022-01-19	Sullivan Nicolaides Pathology	PHV-FSS	Chenwei Wang on behalf of Q-PHIRE Genomics et al	?	?	?
Australia/QLD0x00C407/2022	EPI_ISL_10263618	2022-01-24	Sullivan Nicolaides Pathology	PHV-FSS	Chenwei Wang on behalf of Q-PHIRE Genomics et al	?	?	?
Australia/QLD0x00C40A/2022	EPI_ISL_10262559	2022-01-24	Sullivan Nicolaides Pathology	PHV-FSS	Chenwei Wang on behalf of Q-PHIRE Genomics et al	?	?	?
Australia/QLD0x00C444/2022	EPI_ISL_10263689	2022-01-07	Pathology Queensland and Forensic Scientific Services	PHV-FSS	Chenwei Wang on behalf of Q-PHIRE Genomics et al	?	?	?
Australia/QLD0x00C454/2022	EPI_ISL_10263674	2022-01-04	Pathology Queensland and Forensic Scientific Services	PHV-FSS	Chenwei Wang on behalf of Q-PHIRE Genomics et al	?	?	?
Australia/QLD0x00C459/2022	EPI_ISL_10263678	2022-01-17	Pathology Queensland and Forensic Scientific Services	PHV-FSS	Chenwei Wang on behalf of Q-PHIRE Genomics et al	?	?	?
Australia/QLD0x00C45F/2022	EPI_ISL_10263673	2022-01-04	Pathology Queensland and Forensic Scientific Services	PHV-FSS	Chenwei Wang on behalf of Q-PHIRE Genomics et al	?	?	?
Australia/QLD0x00C461/2022	EPI_ISL_10263679	2022-01-04	Pathology Queensland and Forensic Scientific Services	PHV-FSS	Chenwei Wang on behalf of Q-PHIRE Genomics et al	?	?	?
Australia/QLD0x00C47D/2022	EPI_ISL_10263694	2022-01-24	Sullivan Nicolaides Pathology	PHV-FSS	Chenwei Wang on behalf of Q-PHIRE Genomics et al	?	?	?
Australia/QLD0x00C490/2022	EPI_ISL_10262643	2022-01-20	Sullivan Nicolaides Pathology	PHV-FSS	Chenwei Wang on behalf of Q-PHIRE Genomics et al	?	?	?
Australia/QLD0x00C4A2/2022	EPI_ISL_10263700	2022-01-25	Sullivan Nicolaides Pathology	PHV-FSS	Chenwei Wang on behalf of Q-PHIRE Genomics et al	?	?	?
Australia/QLD0x00C4C0/2022	EPI_ISL_10263105	2022-01-19	Sullivan Nicolaides Pathology	PHV-FSS	Chenwei Wang on behalf of Q-PHIRE Genomics et al	?	?	?
Australia/QLD0x00C4C5/2022	EPI_ISL_10263146	2022-01-24	Sullivan Nicolaides Pathology	PHV-FSS	Chenwei Wang on behalf of Q-PHIRE Genomics et al	?	?	?
Australia/QLD0x00C4F7/2022	EPI_ISL_10263383	2022-01-18	Pathology Queensland and Forensic Scientific Services	PHV-FSS	Chenwei Wang on behalf of Q-PHIRE Genomics et al	?	?	?
Australia/QLD0x00C500/2022	EPI_ISL_10263710	2022-01-14	Pathology Queensland and Forensic Scientific Services	PHV-FSS	Chenwei Wang on behalf of Q-PHIRE Genomics et al	?	?	?
Australia/QLD0x00C501/2022	EPI_ISL_10263732	2022-01-15	Pathology Queensland and Forensic Scientific Services	PHV-FSS	Chenwei Wang on behalf of Q-PHIRE Genomics et al	?	?	?
Australia/QLD0x00C510/2022	EPI_ISL_10263706	2022-01-19	Pathology Queensland and Forensic Scientific Services	PHV-FSS	Chenwei Wang on behalf of Q-PHIRE Genomics et al	?	?	?
Australia/QLD0x00C515/2022	EPI_ISL_10263709	2022-01-14	Pathology Queensland and Forensic Scientific Services	PHV-FSS	Chenwei Wang on behalf of Q-PHIRE Genomics et al	?	?	?
Australia/QLD0x00C51A/2022	EPI_ISL_10263722	2022-01-15	Pathology Queensland and Forensic Scientific Services	PHV-FSS	Chenwei Wang on behalf of Q-PHIRE Genomics et al	?	?	?
Australia/QLD0x00C529/2022	EPI_ISL_10263374	2022-01-12	Pathology Queensland and Forensic Scientific Services	PHV-FSS	Chenwei Wang on behalf of Q-PHIRE Genomics et al	?	?	?
Australia/QLD0x00C52A/2022	EPI_ISL_10263718	2022-01-11	Pathology Queensland and Forensic Scientific Services	PHV-FSS	Chenwei Wang on behalf of Q-PHIRE Genomics et al	?	?	?
Australia/QLD0x00C56B/2022	EPI_ISL_10305526	2022-01-08	PHV-FSS	PHV-FSS	Chenwei Wang on behalf of Q-PHIRE Genomics et al	?	?	?
Australia/QLD0x00C56D/2022	EPI_ISL_10305677	2022-01-04	PHV-FSS	PHV-FSS	Chenwei Wang on behalf of Q-PHIRE Genomics et al	?	?	?
Australia/QLD0x00C577/2022	EPI_ISL_10305535	2022-01-04	PHV-FSS	PHV-FSS	Chenwei Wang on behalf of Q-PHIRE Genomics et al	?	?	?
Australia/QLD0x00C592/2022	EPI_ISL_10305530	2022-01-28	PHV-FSS	PHV-FSS	Chenwei Wang on behalf of Q-PHIRE Genomics et al	?	?	?
Australia/QLD0x00C597/2022	EPI_ISL_10305503	2022-02-07	Pathology Queensland and Forensic Scientific Services	PHV-FSS	Chenwei Wang on behalf of Q-PHIRE Genomics et al	?	?	?
Australia/QLD0x00C5B2/2022	EPI_ISL_10305606	2022-01-04	PHV-FSS	PHV-FSS	Chenwei Wang on behalf of Q-PHIRE Genomics et al	?	?	?
Australia/QLD0x00C5B6/2022	EPI_ISL_10305608	2022-01-04	PHV-FSS	PHV-FSS	Chenwei Wang on behalf of Q-PHIRE Genomics et al	?	?	?
Australia/QLD0x00C5BA/2022	EPI_ISL_10305614	2022-01-04	PHV-FSS	PHV-FSS	Chenwei Wang on behalf of Q-PHIRE Genomics et al	?	?	?
Australia/QLD0x00C5BE/2022	EPI_ISL_10305616	2022-01-04	PHV-FSS	PHV-FSS	Chenwei Wang on behalf of Q-PHIRE Genomics et al	?	?	?
Australia/QLD0x00C5C0/2022	EPI_ISL_10305621	2022-01-04	PHV-FSS	PHV-FSS	Chenwei Wang on behalf of Q-PHIRE Genomics et al	?	?	?
Australia/QLD0x00C5C3/2022	EPI_ISL_10305624	2022-01-04	PHV-FSS	PHV-FSS	Chenwei Wang on behalf of Q-PHIRE Genomics et al	?	?	?
Australia/QLD0x00C5C5/2022	EPI_ISL_10305626	2022-01-03	PHV-FSS	PHV-FSS	Chenwei Wang on behalf of Q-PHIRE Genomics et al	?	?	?
Australia/QLD0x00C5CC/2022	EPI_ISL_10305633	2022-01-04	PHV-FSS	PHV-FSS	Chenwei Wang on behalf of Q-PHIRE Genomics et al	?	?	?
Australia/QLD0x00C5DA/2022	EPI_ISL_10305648	2022-01-04	PHV-FSS	PHV-FSS	Chenwei Wang on behalf of Q-PHIRE Genomics et al	?	?	?
Australia/QLD0x00C5DE/2022	EPI_ISL_10305651	2022-01-05	PHV-FSS	PHV-FSS	Chenwei Wang on behalf of Q-PHIRE Genomics et al	?	?	?
Australia/QLD0x00C5EA/2022	EPI_ISL_10305740	2022-01-04	PHV-FSS	PHV-FSS	Chenwei Wang on behalf of Q-PHIRE Genomics et al	?	?	?
Australia/QLD0x00C5EB/2022	EPI_ISL_10305663	2022-01-04	PHV-FSS	PHV-FSS	Chenwei Wang on behalf of Q-PHIRE Genomics et al	?	?	?
Australia/QLD0x00C606/2022	EPI_ISL_10305559	2022-01-05	Kirby Institute	PHV-FSS	Chenwei Wang on behalf of Q-PHIRE Genomics et al	?	?	?
Australia/QLD0x00C60B/2022	EPI_ISL_10305564	2022-01-09	Kirby Institute	PHV-FSS	Chenwei Wang on behalf of Q-PHIRE Genomics et al	?	?	?
Australia/QLD0x00C61A/2022	EPI_ISL_10305739	2022-01-08	PHV-FSS	PHV-FSS	Chenwei Wang on behalf of Q-PHIRE Genomics et al	?	?	?
Australia/QLD0x00C61E/2022	EPI_ISL_10305569	2022-01-10	Kirby Institute	PHV-FSS	Chenwei Wang on behalf of Q-PHIRE Genomics et al	?	?	?
Australia/QLD0x00C639/2022	EPI_ISL_10305579	2022-01-10	Kirby Institute	PHV-FSS	Chenwei Wang on behalf of Q-PHIRE Genomics et al	?	?	?
Australia/QLD0x00C63F/2022	EPI_ISL_10305733	2022-01-03	Kirby Institute	PHV-FSS	Chenwei Wang on behalf of Q-PHIRE Genomics et al	?	?	?
Australia/QLD0x00C66A/2022	EPI_ISL_10305556	2022-01-11	Kirby Institute	PHV-FSS	Chenwei Wang on behalf of Q-PHIRE Genomics et al	?	?	?
Australia/QLD0x00C66E/2022	EPI_ISL_10305611	2022-01-30	PHV-FSS	PHV-FSS	Chenwei Wang on behalf of Q-PHIRE Genomics et al	?	?	?
Australia/QLD0x00C677/2022	EPI_ISL_10305619	2022-01-30	PHV-FSS	PHV-FSS	Chenwei Wang on behalf of Q-PHIRE Genomics et al	?	?	?
Australia/QLD0x00C678/2022	EPI_ISL_10305620	2022-01-31	PHV-FSS	PHV-FSS	Chenwei Wang on behalf of Q-PHIRE Genomics et al	?	?	?
Australia/QLD0x00C694/2022	EPI_ISL_10305654	2022-01-26	PHV-FSS	PHV-FSS	Chenwei Wang on behalf of Q-PHIRE Genomics et al	?	?	?
Australia/QLD0x00C69C/2022	EPI_ISL_10305659	2022-01-31	PHV-FSS	PHV-FSS	Chenwei Wang on behalf of Q-PHIRE Genomics et al	?	?	?
Australia/QLD0x00C6C4/2022	EPI_ISL_10305699	2022-01-18	Pathology Queensland and Forensic Scientific Services	PHV-FSS	Chenwei Wang on behalf of Q-PHIRE Genomics et al	?	?	?
Australia/QLD0x00C6C7/2022	EPI_ISL_10305702	2022-01-17	Pathology Queensland and Forensic Scientific Services	PHV-FSS	Chenwei Wang on behalf of Q-PHIRE Genomics et al	?	?	?
Australia/QLD0x00C6D1/2022	EPI_ISL_10305542	2022-01-18	Pathology Queensland and Forensic Scientific Services	PHV-FSS	Chenwei Wang on behalf of Q-PHIRE Genomics et al	?	?	?
Australia/QLD0x00C6E3/2022	EPI_ISL_10305715	2022-01-18	Pathology Queensland and Forensic Scientific Services	PHV-FSS	Chenwei Wang on behalf of Q-PHIRE Genomics et al	?	?	?
Australia/QLD0x00C6E4/2022	EPI_ISL_10305534	2022-01-18	Pathology Queensland and Forensic Scientific Services	PHV-FSS	Chenwei Wang on behalf of Q-PHIRE Genomics et al	?	?	?
Australia/QLD0x00C6F6/2022	EPI_ISL_10305525	2022-01-17	Pathology Queensland and Forensic Scientific Services	PHV-FSS	Chenwei Wang on behalf of Q-PHIRE Genomics et al	?	?	?
Australia/QLD0x00C717/2022	EPI_ISL_10305505	2022-02-09	Pathology Queensland and Forensic Scientific Services	PHV-FSS	Chenwei Wang on behalf of Q-PHIRE Genomics et al	?	?	?
Australia/QLD0x00C718/2022	EPI_ISL_10305506	2022-02-10	Pathology Queensland and Forensic Scientific Services	PHV-FSS	Chenwei Wang on behalf of Q-PHIRE Genomics et al	?	?	?
Australia/QLD0x00C723/2022	EPI_ISL_10305512	2022-02-12	Pathology Queensland and Forensic Scientific Services	PHV-FSS	Chenwei Wang on behalf of Q-PHIRE Genomics et al	?	?	?
Australia/QLD11398/2021	EPI_ISL_9639098	2021-12-29	PHV-FSS	PHV-FSS	Chenwei Wang on behalf of Q-PHIRE Genomics et al	?	?	?
Australia/QLD13310/2021	EPI_ISL_10262671	2021-12-31	Pathology Queensland and Forensic Scientific Services	PHV-FSS	Chenwei Wang on behalf of Q-PHIRE Genomics et al	?	?	?
Australia/QLD13724/2021	EPI_ISL_10262678	2021-12-31	Pathology Queensland and Forensic Scientific Services	PHV-FSS	Chenwei Wang on behalf of Q-PHIRE Genomics et al	?	?	?
Australia/QLD14195/2021	EPI_ISL_8438436	2021-12-28	PHV-FSS	PHV-FSS	Chenwei Wang on behalf of Q-PHIRE Genomics et al	?	?	?
Australia/QLD14216/2021	EPI_ISL_8438432	2021-12-28	PHV-FSS	PHV-FSS	Chenwei Wang on behalf of Q-PHIRE Genomics et al	?	?	?
Australia/QLD14263/2021	EPI_ISL_9638755	2021-12-28	PHV-FSS	PHV-FSS	Chenwei Wang on behalf of Q-PHIRE Genomics et al	?	?	?
Australia/QLD14284/2021	EPI_ISL_9638787	2021-12-28	PHV-FSS	PHV-FSS	Chenwei Wang on behalf of Q-PHIRE Genomics et al	?	?	?
Australia/QLD14939/2022	EPI_ISL_10263398	2022-01-02	Pathology Queensland and Forensic Scientific Services	PHV-FSS	Chenwei Wang on behalf of Q-PHIRE Genomics et al	?	?	?
Australia/QLD15394/2022	EPI_ISL_10263399	2022-01-02	Pathology Queensland and Forensic Scientific Services	PHV-FSS	Chenwei Wang on behalf of Q-PHIRE Genomics et al	?	?	?
Australia/QLD17568/2021	EPI_ISL_9639264	2021-12-30	PHV-FSS	PHV-FSS	Chenwei Wang on behalf of Q-PHIRE Genomics et al	?	?	?
Australia/QLD17585/2021	EPI_ISL_9639261	2021-12-30	PHV-FSS	PHV-FSS	Chenwei Wang on behalf of Q-PHIRE Genomics et al	?	?	?
Australia/QLD17592/2021	EPI_ISL_9639271	2021-12-30	PHV-FSS	PHV-FSS	Chenwei Wang on behalf of Q-PHIRE Genomics et al	?	?	?
Australia/QLD18524/2022	EPI_ISL_8438196	2022-01-04	PHV-FSS	PHV-FSS	Chenwei Wang on behalf of Q-PHIRE Genomics et al	?	?	?
Australia/QLD19163/2022	EPI_ISL_10262676	2022-01-04	Pathology Queensland and Forensic Scientific Services	PHV-FSS	Chenwei Wang on behalf of Q-PHIRE Genomics et al	?	?	?
Australia/QLD19230/2022	EPI_ISL_9639479	2022-01-02	PHV-FSS	PHV-FSS	Chenwei Wang on behalf of Q-PHIRE Genomics et al	?	?	?
Australia/QLD19853/2022	EPI_ISL_9639481	2022-01-03	PHV-FSS	PHV-FSS	Chenwei Wang on behalf of Q-PHIRE Genomics et al	?	?	?
Australia/QLD21911/2022	EPI_ISL_9639376	2022-01-03	PHV-FSS	PHV-FSS	Chenwei Wang on behalf of Q-PHIRE Genomics et al	?	?	?
Australia/QLD22490/2022	EPI_ISL_10262703	2022-01-04	Pathology Queensland and Forensic Scientific Services	PHV-FSS	Chenwei Wang on behalf of Q-PHIRE Genomics et al	?	?	?
Australia/QLD22494/2022	EPI_ISL_9639948	2022-01-03	PHV-FSS	PHV-FSS	Chenwei Wang on behalf of Q-PHIRE Genomics et al	?	?	?
Australia/QLD22496/2022	EPI_ISL_10263041	2022-01-02	Pathology Queensland and Forensic Scientific Services	PHV-FSS	Chenwei Wang on behalf of Q-PHIRE Genomics et al	?	?	?
Australia/QLD22503/2022	EPI_ISL_10263074	2022-01-03	Pathology Queensland and Forensic Scientific Services	PHV-FSS	Chenwei Wang on behalf of Q-PHIRE Genomics et al	?	?	?
Australia/QLD22678/2022	EPI_ISL_9639361	2022-01-04	PHV-FSS	PHV-FSS	Chenwei Wang on behalf of Q-PHIRE Genomics et al	?	?	?
Australia/QLD23062/2022	EPI_ISL_9639377	2022-01-04	PHV-FSS	PHV-FSS	Chenwei Wang on behalf of Q-PHIRE Genomics et al	?	?	?
Australia/QLD24959/2022	EPI_ISL_9639378	2022-01-03	PHV-FSS	PHV-FSS	Chenwei Wang on behalf of Q-PHIRE Genomics et al	?	?	?
Australia/QLD25250/2022	EPI_ISL_9639388	2022-01-04	PHV-FSS	PHV-FSS	Chenwei Wang on behalf of Q-PHIRE Genomics et al	?	?	?
Australia/QLD25286/2022	EPI_ISL_9639394	2022-01-04	PHV-FSS	PHV-FSS	Chenwei Wang on behalf of Q-PHIRE Genomics et al	?	?	?
Australia/QLD25321/2022	EPI_ISL_9639399	2022-01-05	PHV-FSS	PHV-FSS	Chenwei Wang on behalf of Q-PHIRE Genomics et al	?	?	?
Australia/QLD25336/2022	EPI_ISL_9639665	2022-01-04	PHV-FSS	PHV-FSS	Chenwei Wang on behalf of Q-PHIRE Genomics et al	?	?	?
Australia/QLD25359/2022	EPI_ISL_9639869	2022-01-04	PHV-FSS	PHV-FSS	Chenwei Wang on behalf of Q-PHIRE Genomics et al	?	?	?
Australia/QLD25373/2022	EPI_ISL_9639829	2022-01-04	PHV-FSS	PHV-FSS	Chenwei Wang on behalf of Q-PHIRE Genomics et al	?	?	?
Australia/QLD2568/2021	EPI_ISL_7190366	2021-12-01	PHV-FSS	PHV-FSS	Chenwei Wang on behalf of Q-PHIRE Genomics et al	?	?	?
Australia/QLD25796/2022	EPI_ISL_10263524	2022-01-03	Pathology Queensland and Forensic Scientific Services	PHV-FSS	Chenwei Wang on behalf of Q-PHIRE Genomics et al	?	?	?
Australia/QLD25827/2022	EPI_ISL_10263472	2022-01-05	Pathology Queensland and Forensic Scientific Services	PHV-FSS	Chenwei Wang on behalf of Q-PHIRE Genomics et al	?	?	?
Australia/QLD26060/2022	EPI_ISL_9638688	2022-01-05	PHV-FSS	PHV-FSS	Chenwei Wang on behalf of Q-PHIRE Genomics et al	?	?	?
Australia/QLD26115/2022	EPI_ISL_10263458	2022-01-01	NA	PHV-FSS	Chenwei Wang on behalf of Q-PHIRE Genomics et al	?	?	?
Australia/QLD26461/2022	EPI_ISL_10262675	2022-01-05	Pathology Queensland and Forensic Scientific Services	PHV-FSS	Chenwei Wang on behalf of Q-PHIRE Genomics et al	?	?	?
Australia/QLD26511/2022	EPI_ISL_10263285	2022-01-03	Pathology Queensland and Forensic Scientific Services	PHV-FSS	Chenwei Wang on behalf of Q-PHIRE Genomics et al	?	?	?
Australia/QLD26752/2022	EPI_ISL_10263278	2022-01-03	Pathology Queensland and Forensic Scientific Services	PHV-FSS	Chenwei Wang on behalf of Q-PHIRE Genomics et al	?	?	?
Australia/QLD2688/2021	EPI_ISL_7860083	2021-12-16	PHV-FSS	PHV-FSS	Chenwei Wang on behalf of Q-PHIRE Genomics et al	?	?	?
Australia/QLD2693/2021	EPI_ISL_7860088	2021-12-16	PHV-FSS	PHV-FSS	Chenwei Wang on behalf of Q-PHIRE Genomics et al	?	?	?
Australia/QLD26946/2022	EPI_ISL_10263287	2022-01-04	Pathology Queensland and Forensic Scientific Services	PHV-FSS	Chenwei Wang on behalf of Q-PHIRE Genomics et al	?	?	?
Australia/QLD27544/2022	EPI_ISL_10263792	2022-01-04	Pathology Queensland and Forensic Scientific Services	PHV-FSS	Chenwei Wang on behalf of Q-PHIRE Genomics et al	?	?	?
Australia/QLD2766/2021	EPI_ISL_7860120	2021-12-17	PHV-FSS	PHV-FSS	Chenwei Wang on behalf of Q-PHIRE Genomics et al	?	?	?
Australia/QLD27744/2022	EPI_ISL_10263117	2022-01-03	Pathology Queensland and Forensic Scientific Services	PHV-FSS	Chenwei Wang on behalf of Q-PHIRE Genomics et al	?	?	?
Australia/QLD2805/2021	EPI_ISL_8132558	2021-12-18	PHV-FSS	PHV-FSS	Chenwei Wang on behalf of Q-PHIRE Genomics et al	?	?	?
Australia/QLD2809/2021	EPI_ISL_8132550	2021-12-18	PHV-FSS	PHV-FSS	Chenwei Wang on behalf of Q-PHIRE Genomics et al	?	?	?
Australia/QLD28528/2022	EPI_ISL_9638712	2022-01-05	PHV-FSS	PHV-FSS	Chenwei Wang on behalf of Q-PHIRE Genomics et al	?	?	?
Australia/QLD28718/2022	EPI_ISL_9639173	2022-01-03	PHV-FSS	PHV-FSS	Chenwei Wang on behalf of Q-PHIRE Genomics et al	?	?	?
Australia/QLD29023/2022	EPI_ISL_10262534	2022-01-04	Pathology Queensland and Forensic Scientific Services	PHV-FSS	Chenwei Wang on behalf of Q-PHIRE Genomics et al	?	?	?
Australia/QLD29077/2022	EPI_ISL_10263309	2022-01-04	Pathology Queensland and Forensic Scientific Services	PHV-FSS	Chenwei Wang on behalf of Q-PHIRE Genomics et al	?	?	?
Australia/QLD29133/2022	EPI_ISL_10262587	2022-01-03	Pathology Queensland and Forensic Scientific Services	PHV-FSS	Chenwei Wang on behalf of Q-PHIRE Genomics et al	?	?	?
Australia/QLD29348/2022	EPI_ISL_9639366	2022-01-05	PHV-FSS	PHV-FSS	Chenwei Wang on behalf of Q-PHIRE Genomics et al	?	?	?
Australia/QLD29372/2022	EPI_ISL_10262535	2022-01-04	Pathology Queensland and Forensic Scientific Services	PHV-FSS	Chenwei Wang on behalf of Q-PHIRE Genomics et al	?	?	?
Australia/QLD29666/2022	EPI_ISL_10263518	2022-01-03	Pathology Queensland and Forensic Scientific Services	PHV-FSS	Chenwei Wang on behalf of Q-PHIRE Genomics et al	?	?	?
Australia/QLD29685/2022	EPI_ISL_10263478	2022-01-04	Pathology Queensland and Forensic Scientific Services	PHV-FSS	Chenwei Wang on behalf of Q-PHIRE Genomics et al	?	?	?
Australia/QLD29983/2022	EPI_ISL_9639112	2022-01-04	PHV-FSS	PHV-FSS	Chenwei Wang on behalf of Q-PHIRE Genomics et al	?	?	?
Australia/QLD30025/2022	EPI_ISL_9639877	2022-01-05	PHV-FSS	PHV-FSS	Chenwei Wang on behalf of Q-PHIRE Genomics et al	?	?	?
Australia/QLD3003/2021	EPI_ISL_8132860	2021-12-20	PHV-FSS	PHV-FSS	Chenwei Wang on behalf of Q-PHIRE Genomics et al	?	?	?
Australia/QLD30325/2022	EPI_ISL_9639945	2022-01-06	PHV-FSS	PHV-FSS	Chenwei Wang on behalf of Q-PHIRE Genomics et al	?	?	?
Australia/QLD3045/2021	EPI_ISL_8132808	2021-12-20	PHV-FSS	PHV-FSS	Chenwei Wang on behalf of Q-PHIRE Genomics et al	?	?	?
Australia/QLD3057/2021	EPI_ISL_8132837	2021-12-21	PHV-FSS	PHV-FSS	Chenwei Wang on behalf of Q-PHIRE Genomics et al	?	?	?
Australia/QLD30684/2022	EPI_ISL_10263301	2022-01-04	Pathology Queensland and Forensic Scientific Services	PHV-FSS	Chenwei Wang on behalf of Q-PHIRE Genomics et al	?	?	?
Australia/QLD3077/2021	EPI_ISL_8132851	2021-12-22	PHV-FSS	PHV-FSS	Chenwei Wang on behalf of Q-PHIRE Genomics et al	?	?	?
Australia/QLD3102/2021	EPI_ISL_8215948	2021-12-22	unknown	PHV-FSS	Son Nguyen on behalf of Q-PHIRE Genomics et al	?	?	?
Australia/QLD31110/2022	EPI_ISL_9638699	2022-01-05	PHV-FSS	PHV-FSS	Chenwei Wang on behalf of Q-PHIRE Genomics et al	?	?	?
Australia/QLD31205/2022	EPI_ISL_9639355	2022-01-06	PHV-FSS	PHV-FSS	Chenwei Wang on behalf of Q-PHIRE Genomics et al	?	?	?
Australia/QLD3173/2021	EPI_ISL_8132705	2021-12-23	PHV-FSS	PHV-FSS	Chenwei Wang on behalf of Q-PHIRE Genomics et al	?	?	?
Australia/QLD3204/2021	EPI_ISL_8132656	2021-12-22	PHV-FSS	PHV-FSS	Chenwei Wang on behalf of Q-PHIRE Genomics et al	?	?	?
Australia/QLD32650/2022	EPI_ISL_10263114	2022-01-06	Pathology Queensland and Forensic Scientific Services	PHV-FSS	Chenwei Wang on behalf of Q-PHIRE Genomics et al	?	?	?
Australia/QLD32663/2022	EPI_ISL_10263484	2022-01-04	Pathology Queensland and Forensic Scientific Services	PHV-FSS	Chenwei Wang on behalf of Q-PHIRE Genomics et al	?	?	?
Australia/QLD32885/2022	EPI_ISL_9638687	2022-01-05	PHV-FSS	PHV-FSS	Chenwei Wang on behalf of Q-PHIRE Genomics et al	?	?	?
Australia/QLD32943/2022	EPI_ISL_9639486	2022-01-06	PHV-FSS	PHV-FSS	Chenwei Wang on behalf of Q-PHIRE Genomics et al	?	?	?
Australia/QLD33022/2022	EPI_ISL_9639587	2022-01-06	PHV-FSS	PHV-FSS	Chenwei Wang on behalf of Q-PHIRE Genomics et al	?	?	?
Australia/QLD33325/2022	EPI_ISL_9639478	2022-01-06	PHV-FSS	PHV-FSS	Chenwei Wang on behalf of Q-PHIRE Genomics et al	?	?	?
Australia/QLD33507/2022	EPI_ISL_9638698	2022-01-07	PHV-FSS	PHV-FSS	Chenwei Wang on behalf of Q-PHIRE Genomics et al	?	?	?
Australia/QLD33508/2022	EPI_ISL_9638690	2022-01-07	PHV-FSS	PHV-FSS	Chenwei Wang on behalf of Q-PHIRE Genomics et al	?	?	?
Australia/QLD33559/2022	EPI_ISL_9639701	2022-01-06	PHV-FSS	PHV-FSS	Chenwei Wang on behalf of Q-PHIRE Genomics et al	?	?	?
Australia/QLD33614/2022	EPI_ISL_9638705	2022-01-03	PHV-FSS	PHV-FSS	Chenwei Wang on behalf of Q-PHIRE Genomics et al	?	?	?
Australia/QLD33618/2022	EPI_ISL_9638711	2022-01-03	PHV-FSS	PHV-FSS	Chenwei Wang on behalf of Q-PHIRE Genomics et al	?	?	?
Australia/QLD33619/2022	EPI_ISL_9638706	2022-01-03	PHV-FSS	PHV-FSS	Chenwei Wang on behalf of Q-PHIRE Genomics et al	?	?	?
Australia/QLD3409/2021	EPI_ISL_8132658	2021-12-23	PHV-FSS	PHV-FSS	Chenwei Wang on behalf of Q-PHIRE Genomics et al	?	?	?
Australia/QLD34640/2022	EPI_ISL_10263317	2022-01-08	Pathology Queensland and Forensic Scientific Services	PHV-FSS	Chenwei Wang on behalf of Q-PHIRE Genomics et al	?	?	?
Australia/QLD34916/2022	EPI_ISL_10262658	2022-01-08	Pathology Queensland and Forensic Scientific Services	PHV-FSS	Chenwei Wang on behalf of Q-PHIRE Genomics et al	?	?	?
Australia/QLD34939/2022	EPI_ISL_9638821	2022-01-07	PHV-FSS	PHV-FSS	Chenwei Wang on behalf of Q-PHIRE Genomics et al	?	?	?
Australia/QLD35027/2022	EPI_ISL_9639947	2022-01-07	PHV-FSS	PHV-FSS	Chenwei Wang on behalf of Q-PHIRE Genomics et al	?	?	?
Australia/QLD35090/2022	EPI_ISL_9638812	2022-01-06	PHV-FSS	PHV-FSS	Chenwei Wang on behalf of Q-PHIRE Genomics et al	?	?	?
Australia/QLD35119/2022	EPI_ISL_10262556	2022-01-08	Pathology Queensland and Forensic Scientific Services	PHV-FSS	Chenwei Wang on behalf of Q-PHIRE Genomics et al	?	?	?
Australia/QLD35275/2022	EPI_ISL_9639953	2022-01-07	PHV-FSS	PHV-FSS	Chenwei Wang on behalf of Q-PHIRE Genomics et al	?	?	?
Australia/QLD35554/2022	EPI_ISL_9638810	2022-01-07	PHV-FSS	PHV-FSS	Chenwei Wang on behalf of Q-PHIRE Genomics et al	?	?	?
Australia/QLD3576/2021	EPI_ISL_8132720	2021-12-23	PHV-FSS	PHV-FSS	Chenwei Wang on behalf of Q-PHIRE Genomics et al	?	?	?
Australia/QLD35816/2022	EPI_ISL_9639599	2022-01-07	PHV-FSS	PHV-FSS	Chenwei Wang on behalf of Q-PHIRE Genomics et al	?	?	?
Australia/QLD3589/2021	EPI_ISL_8215973	2021-12-20	unknown	PHV-FSS	Son Nguyen on behalf of Q-PHIRE Genomics et al	?	?	?
Australia/QLD36418/2022	EPI_ISL_9639470	2022-01-02	PHV-FSS	PHV-FSS	Chenwei Wang on behalf of Q-PHIRE Genomics et al	?	?	?
Australia/QLD36532/2022	EPI_ISL_10262554	2022-01-04	Pathology Queensland and Forensic Scientific Services	PHV-FSS	Chenwei Wang on behalf of Q-PHIRE Genomics et al	?	?	?
Australia/QLD3659/2021	EPI_ISL_8216365	2021-12-22	unknown	PHV-FSS	Son Nguyen on behalf of Q-PHIRE Genomics et al	?	?	?
Australia/QLD36634/2022	EPI_ISL_10262518	2022-01-04	Pathology Queensland and Forensic Scientific Services	PHV-FSS	Chenwei Wang on behalf of Q-PHIRE Genomics et al	?	?	?
Australia/QLD36731/2022	EPI_ISL_10262655	2022-01-04	Pathology Queensland and Forensic Scientific Services	PHV-FSS	Chenwei Wang on behalf of Q-PHIRE Genomics et al	?	?	?
Australia/QLD36966/2022	EPI_ISL_10263237	2022-01-04	Pathology Queensland and Forensic Scientific Services	PHV-FSS	Chenwei Wang on behalf of Q-PHIRE Genomics et al	?	?	?
Australia/QLD37400/2022	EPI_ISL_10262319	2022-01-10	Pathology Queensland and Forensic Scientific Services	PHV-FSS	Chenwei Wang on behalf of Q-PHIRE Genomics et al	?	?	?
Australia/QLD37431/2022	EPI_ISL_9639969	2022-01-10	PHV-FSS	PHV-FSS	Chenwei Wang on behalf of Q-PHIRE Genomics et al	?	?	?
Australia/QLD37463/2022	EPI_ISL_9639598	2022-01-10	PHV-FSS	PHV-FSS	Chenwei Wang on behalf of Q-PHIRE Genomics et al	?	?	?
Australia/QLD37558/2022	EPI_ISL_10262664	2022-01-10	Pathology Queensland and Forensic Scientific Services	PHV-FSS	Chenwei Wang on behalf of Q-PHIRE Genomics et al	?	?	?
Australia/QLD37668/2022	EPI_ISL_10263419	2022-01-10	Pathology Queensland and Forensic Scientific Services	PHV-FSS	Chenwei Wang on behalf of Q-PHIRE Genomics et al	?	?	?
Australia/QLD37732/2022	EPI_ISL_10263296	2022-01-10	Pathology Queensland and Forensic Scientific Services	PHV-FSS	Chenwei Wang on behalf of Q-PHIRE Genomics et al	?	?	?
Australia/QLD37746/2022	EPI_ISL_9639579	2022-01-09	PHV-FSS	PHV-FSS	Chenwei Wang on behalf of Q-PHIRE Genomics et al	?	?	?
Australia/QLD37753/2022	EPI_ISL_10262293	2022-01-09	Pathology Queensland and Forensic Scientific Services	PHV-FSS	Chenwei Wang on behalf of Q-PHIRE Genomics et al	?	?	?
Australia/QLD37795/2022	EPI_ISL_10262884	2022-01-11	Pathology Queensland and Forensic Scientific Services	PHV-FSS	Chenwei Wang on behalf of Q-PHIRE Genomics et al	?	?	?
Australia/QLD37796/2022	EPI_ISL_10262854	2022-01-11	Pathology Queensland and Forensic Scientific Services	PHV-FSS	Chenwei Wang on behalf of Q-PHIRE Genomics et al	?	?	?
Australia/QLD37825/2022	EPI_ISL_10263233	2022-01-07	Pathology Queensland and Forensic Scientific Services	PHV-FSS	Chenwei Wang on behalf of Q-PHIRE Genomics et al	?	?	?
Australia/QLD37867/2022	EPI_ISL_9639485	2022-01-12	PHV-FSS	PHV-FSS	Chenwei Wang on behalf of Q-PHIRE Genomics et al	?	?	?
Australia/QLD37887/2022	EPI_ISL_10263077	2022-01-10	Pathology Queensland and Forensic Scientific Services	PHV-FSS	Chenwei Wang on behalf of Q-PHIRE Genomics et al	?	?	?
Australia/QLD37922/2022	EPI_ISL_10262298	2022-01-08	Pathology Queensland and Forensic Scientific Services	PHV-FSS	Chenwei Wang on behalf of Q-PHIRE Genomics et al	?	?	?
Australia/QLD3795/2021	EPI_ISL_8215808	2021-12-21	unknown	PHV-FSS	Son Nguyen on behalf of Q-PHIRE Genomics et al	?	?	?
Australia/QLD37955/2022	EPI_ISL_10262311	2022-01-07	Pathology Queensland and Forensic Scientific Services	PHV-FSS	Chenwei Wang on behalf of Q-PHIRE Genomics et al	?	?	?
Australia/QLD37977/2022	EPI_ISL_9639488	2022-01-09	PHV-FSS	PHV-FSS	Chenwei Wang on behalf of Q-PHIRE Genomics et al	?	?	?
Australia/QLD3798/2021	EPI_ISL_8215928	2021-12-21	unknown	PHV-FSS	Son Nguyen on behalf of Q-PHIRE Genomics et al	?	?	?
Australia/QLD37987/2022	EPI_ISL_9639487	2022-01-08	PHV-FSS	PHV-FSS	Chenwei Wang on behalf of Q-PHIRE Genomics et al	?	?	?
Australia/QLD38004/2022	EPI_ISL_10262525	2022-01-07	Pathology Queensland and Forensic Scientific Services	PHV-FSS	Chenwei Wang on behalf of Q-PHIRE Genomics et al	?	?	?
Australia/QLD38012/2022	EPI_ISL_10263265	2022-01-08	Pathology Queensland and Forensic Scientific Services	PHV-FSS	Chenwei Wang on behalf of Q-PHIRE Genomics et al	?	?	?
Australia/QLD38027/2022	EPI_ISL_10263059	2022-01-07	Pathology Queensland and Forensic Scientific Services	PHV-FSS	Chenwei Wang on behalf of Q-PHIRE Genomics et al	?	?	?
Australia/QLD38038/2022	EPI_ISL_10263277	2022-01-11	Pathology Queensland and Forensic Scientific Services	PHV-FSS	Chenwei Wang on behalf of Q-PHIRE Genomics et al	?	?	?
Australia/QLD38042/2022	EPI_ISL_10262486	2022-01-11	Pathology Queensland and Forensic Scientific Services	PHV-FSS	Chenwei Wang on behalf of Q-PHIRE Genomics et al	?	?	?
Australia/QLD38060/2022	EPI_ISL_9639474	2022-01-10	PHV-FSS	PHV-FSS	Chenwei Wang on behalf of Q-PHIRE Genomics et al	?	?	?
Australia/QLD38074/2022	EPI_ISL_10262526	2022-01-08	Pathology Queensland and Forensic Scientific Services	PHV-FSS	Chenwei Wang on behalf of Q-PHIRE Genomics et al	?	?	?
Australia/QLD38085/2022	EPI_ISL_10262280	2022-01-11	Pathology Queensland and Forensic Scientific Services	PHV-FSS	Chenwei Wang on behalf of Q-PHIRE Genomics et al	?	?	?
Australia/QLD38142/2022	EPI_ISL_10262874	2022-01-11	Pathology Queensland and Forensic Scientific Services	PHV-FSS	Chenwei Wang on behalf of Q-PHIRE Genomics et al	?	?	?
Australia/QLD38178/2022	EPI_ISL_10263747	2022-01-12	Pathology Queensland and Forensic Scientific Services	PHV-FSS	Chenwei Wang on behalf of Q-PHIRE Genomics et al	?	?	?
Australia/QLD38216/2022	EPI_ISL_10263120	2022-01-07	Pathology Queensland and Forensic Scientific Services	PHV-FSS	Chenwei Wang on behalf of Q-PHIRE Genomics et al	?	?	?
Australia/QLD38228/2022	EPI_ISL_10263280	2022-01-07	Pathology Queensland and Forensic Scientific Services	PHV-FSS	Chenwei Wang on behalf of Q-PHIRE Genomics et al	?	?	?
Australia/QLD38235/2022	EPI_ISL_10263281	2022-01-07	Pathology Queensland and Forensic Scientific Services	PHV-FSS	Chenwei Wang on behalf of Q-PHIRE Genomics et al	?	?	?
Australia/QLD38241/2022	EPI_ISL_10263759	2022-01-07	Pathology Queensland and Forensic Scientific Services	PHV-FSS	Chenwei Wang on behalf of Q-PHIRE Genomics et al	?	?	?
Australia/QLD38262/2022	EPI_ISL_10263118	2022-01-11	Pathology Queensland and Forensic Scientific Services	PHV-FSS	Chenwei Wang on behalf of Q-PHIRE Genomics et al	?	?	?
Australia/QLD38275/2022	EPI_ISL_10263128	2022-01-12	Pathology Queensland and Forensic Scientific Services	PHV-FSS	Chenwei Wang on behalf of Q-PHIRE Genomics et al	?	?	?
Australia/QLD38334/2022	EPI_ISL_10263112	2022-01-11	Pathology Queensland and Forensic Scientific Services	PHV-FSS	Chenwei Wang on behalf of Q-PHIRE Genomics et al	?	?	?
Australia/QLD38357/2022	EPI_ISL_9640008	2022-01-11	PHV-FSS	PHV-FSS	Chenwei Wang on behalf of Q-PHIRE Genomics et al	?	?	?
Australia/QLD38383/2022	EPI_ISL_10262515	2022-01-12	Pathology Queensland and Forensic Scientific Services	PHV-FSS	Chenwei Wang on behalf of Q-PHIRE Genomics et al	?	?	?
Australia/QLD38386/2022	EPI_ISL_10262645	2022-01-11	Pathology Queensland and Forensic Scientific Services	PHV-FSS	Chenwei Wang on behalf of Q-PHIRE Genomics et al	?	?	?
Australia/QLD38416/2022	EPI_ISL_10262503	2022-01-11	Pathology Queensland and Forensic Scientific Services	PHV-FSS	Chenwei Wang on behalf of Q-PHIRE Genomics et al	?	?	?
Australia/QLD38425/2022	EPI_ISL_10263110	2022-01-12	Pathology Queensland and Forensic Scientific Services	PHV-FSS	Chenwei Wang on behalf of Q-PHIRE Genomics et al	?	?	?
Australia/QLD38446/2022	EPI_ISL_10263422	2022-01-13	Pathology Queensland and Forensic Scientific Services	PHV-FSS	Chenwei Wang on behalf of Q-PHIRE Genomics et al	?	?	?
Australia/QLD38475/2022	EPI_ISL_9639591	2022-01-13	PHV-FSS	PHV-FSS	Chenwei Wang on behalf of Q-PHIRE Genomics et al	?	?	?
Australia/QLD38477/2022	EPI_ISL_9639597	2022-01-13	PHV-FSS	PHV-FSS	Chenwei Wang on behalf of Q-PHIRE Genomics et al	?	?	?
Australia/QLD38536/2022	EPI_ISL_10262536	2022-01-11	Pathology Queensland and Forensic Scientific Services	PHV-FSS	Chenwei Wang on behalf of Q-PHIRE Genomics et al	?	?	?
Australia/QLD38552/2022	EPI_ISL_10262667	2022-01-15	Pathology Queensland and Forensic Scientific Services	PHV-FSS	Chenwei Wang on behalf of Q-PHIRE Genomics et al	?	?	?
Australia/QLD38604/2022	EPI_ISL_10262529	2022-01-14	Pathology Queensland and Forensic Scientific Services	PHV-FSS	Chenwei Wang on behalf of Q-PHIRE Genomics et al	?	?	?
Australia/QLD38613/2022	EPI_ISL_10263452	2022-01-13	Pathology Queensland and Forensic Scientific Services	PHV-FSS	Chenwei Wang on behalf of Q-PHIRE Genomics et al	?	?	?
Australia/QLD38642/2022	EPI_ISL_10262673	2022-01-15	Pathology Queensland and Forensic Scientific Services	PHV-FSS	Chenwei Wang on behalf of Q-PHIRE Genomics et al	?	?	?
Australia/QLD38660/2022	EPI_ISL_10262677	2022-01-16	Pathology Queensland and Forensic Scientific Services	PHV-FSS	Chenwei Wang on behalf of Q-PHIRE Genomics et al	?	?	?
Australia/QLD38664/2022	EPI_ISL_10262674	2022-01-10	Pathology Queensland and Forensic Scientific Services	PHV-FSS	Chenwei Wang on behalf of Q-PHIRE Genomics et al	?	?	?
Australia/QLD38672/2022	EPI_ISL_10262699	2022-01-13	Pathology Queensland and Forensic Scientific Services	PHV-FSS	Chenwei Wang on behalf of Q-PHIRE Genomics et al	?	?	?
Australia/QLD38716/2022	EPI_ISL_10262702	2022-01-14	Pathology Queensland and Forensic Scientific Services	PHV-FSS	Chenwei Wang on behalf of Q-PHIRE Genomics et al	?	?	?
Australia/QLD38721/2022	EPI_ISL_10262688	2022-01-14	Pathology Queensland and Forensic Scientific Services	PHV-FSS	Chenwei Wang on behalf of Q-PHIRE Genomics et al	?	?	?
Australia/QLD38735/2022	EPI_ISL_10262694	2022-01-12	Pathology Queensland and Forensic Scientific Services	PHV-FSS	Chenwei Wang on behalf of Q-PHIRE Genomics et al	?	?	?
Australia/QLD38746/2022	EPI_ISL_10262709	2022-01-17	Pathology Queensland and Forensic Scientific Services	PHV-FSS	Chenwei Wang on behalf of Q-PHIRE Genomics et al	?	?	?
Australia/QLD38798/2022	EPI_ISL_10262717	2022-01-17	Pathology Queensland and Forensic Scientific Services	PHV-FSS	Chenwei Wang on behalf of Q-PHIRE Genomics et al	?	?	?
Australia/QLD38837/2022	EPI_ISL_10262714	2022-01-17	Pathology Queensland and Forensic Scientific Services	PHV-FSS	Chenwei Wang on behalf of Q-PHIRE Genomics et al	?	?	?
Australia/QLD3887/2021	EPI_ISL_8215875	2021-12-22	unknown	PHV-FSS	Son Nguyen on behalf of Q-PHIRE Genomics et al	?	?	?
Australia/QLD38888/2022	EPI_ISL_10262551	2022-01-18	NA	PHV-FSS	Chenwei Wang on behalf of Q-PHIRE Genomics et al	?	?	?
Australia/QLD38942/2022	EPI_ISL_10263811	2022-01-04	NA	PHV-FSS	Chenwei Wang on behalf of Q-PHIRE Genomics et al	?	?	?
Australia/QLD38956/2022	EPI_ISL_10263533	2022-01-15	Pathology Queensland and Forensic Scientific Services	PHV-FSS	Chenwei Wang on behalf of Q-PHIRE Genomics et al	?	?	?
Australia/QLD3897/2021	EPI_ISL_8216124	2021-12-22	unknown	PHV-FSS	Son Nguyen on behalf of Q-PHIRE Genomics et al	?	?	?
Australia/QLD38973/2022	EPI_ISL_10263559	2022-01-15	Pathology Queensland and Forensic Scientific Services	PHV-FSS	Chenwei Wang on behalf of Q-PHIRE Genomics et al	?	?	?
Australia/QLD38986/2022	EPI_ISL_10263548	2022-01-15	Pathology Queensland and Forensic Scientific Services	PHV-FSS	Chenwei Wang on behalf of Q-PHIRE Genomics et al	?	?	?
Australia/QLD39005/2022	EPI_ISL_10262720	2022-01-18	Pathology Queensland and Forensic Scientific Services	PHV-FSS	Chenwei Wang on behalf of Q-PHIRE Genomics et al	?	?	?
Australia/QLD39008/2022	EPI_ISL_10262719	2022-01-18	Pathology Queensland and Forensic Scientific Services	PHV-FSS	Chenwei Wang on behalf of Q-PHIRE Genomics et al	?	?	?
Australia/QLD39020/2022	EPI_ISL_10262723	2022-01-17	Pathology Queensland and Forensic Scientific Services	PHV-FSS	Chenwei Wang on behalf of Q-PHIRE Genomics et al	?	?	?
Australia/QLD39022/2022	EPI_ISL_10262725	2022-01-16	Pathology Queensland and Forensic Scientific Services	PHV-FSS	Chenwei Wang on behalf of Q-PHIRE Genomics et al	?	?	?
Australia/QLD39073/2022	EPI_ISL_10263576	2022-01-17	Pathology Queensland and Forensic Scientific Services	PHV-FSS	Chenwei Wang on behalf of Q-PHIRE Genomics et al	?	?	?
Australia/QLD39101/2022	EPI_ISL_10263803	2022-01-17	Pathology Queensland and Forensic Scientific Services	PHV-FSS	Chenwei Wang on behalf of Q-PHIRE Genomics et al	?	?	?
Australia/QLD39121/2022	EPI_ISL_10263565	2022-01-17	Pathology Queensland and Forensic Scientific Services	PHV-FSS	Chenwei Wang on behalf of Q-PHIRE Genomics et al	?	?	?
Australia/QLD39130/2022	EPI_ISL_10263566	2022-01-17	Pathology Queensland and Forensic Scientific Services	PHV-FSS	Chenwei Wang on behalf of Q-PHIRE Genomics et al	?	?	?
Australia/QLD39189/2022	EPI_ISL_10263138	2022-01-17	Pathology Queensland and Forensic Scientific Services	PHV-FSS	Chenwei Wang on behalf of Q-PHIRE Genomics et al	?	?	?
Australia/QLD39209/2022	EPI_ISL_10263251	2022-01-17	Pathology Queensland and Forensic Scientific Services	PHV-FSS	Chenwei Wang on behalf of Q-PHIRE Genomics et al	?	?	?
Australia/QLD39245/2022	EPI_ISL_10262748	2022-01-12	Pathology Queensland and Forensic Scientific Services	PHV-FSS	Chenwei Wang on behalf of Q-PHIRE Genomics et al	?	?	?
Australia/QLD39246/2022	EPI_ISL_10262754	2022-01-14	Pathology Queensland and Forensic Scientific Services	PHV-FSS	Chenwei Wang on behalf of Q-PHIRE Genomics et al	?	?	?
Australia/QLD3930/2021	EPI_ISL_8438049	2021-12-24	PHV-FSS	PHV-FSS	Chenwei Wang on behalf of Q-PHIRE Genomics et al	?	?	?
Australia/QLD39321/2022	EPI_ISL_10262731	2022-01-19	Pathology Queensland and Forensic Scientific Services	PHV-FSS	Chenwei Wang on behalf of Q-PHIRE Genomics et al	?	?	?
Australia/QLD39378/2022	EPI_ISL_10262753	2022-01-14	Pathology Queensland and Forensic Scientific Services	PHV-FSS	Chenwei Wang on behalf of Q-PHIRE Genomics et al	?	?	?
Australia/QLD39387/2022	EPI_ISL_10262809	2022-01-19	Pathology Queensland and Forensic Scientific Services	PHV-FSS	Chenwei Wang on behalf of Q-PHIRE Genomics et al	?	?	?
Australia/QLD39389/2022	EPI_ISL_10262747	2022-01-19	Pathology Queensland and Forensic Scientific Services	PHV-FSS	Chenwei Wang on behalf of Q-PHIRE Genomics et al	?	?	?
Australia/QLD39436/2022	EPI_ISL_10262767	2022-01-17	Pathology Queensland and Forensic Scientific Services	PHV-FSS	Chenwei Wang on behalf of Q-PHIRE Genomics et al	?	?	?
Australia/QLD39442/2022	EPI_ISL_10262657	2022-01-17	Pathology Queensland and Forensic Scientific Services	PHV-FSS	Chenwei Wang on behalf of Q-PHIRE Genomics et al	?	?	?
Australia/QLD39445/2022	EPI_ISL_10262771	2022-01-17	Pathology Queensland and Forensic Scientific Services	PHV-FSS	Chenwei Wang on behalf of Q-PHIRE Genomics et al	?	?	?
Australia/QLD39465/2022	EPI_ISL_10262740	2022-01-18	Pathology Queensland and Forensic Scientific Services	PHV-FSS	Chenwei Wang on behalf of Q-PHIRE Genomics et al	?	?	?
Australia/QLD39477/2022	EPI_ISL_10262749	2022-01-21	Pathology Queensland and Forensic Scientific Services	PHV-FSS	Chenwei Wang on behalf of Q-PHIRE Genomics et al	?	?	?
Australia/QLD39479/2022	EPI_ISL_10262751	2022-01-19	Pathology Queensland and Forensic Scientific Services	PHV-FSS	Chenwei Wang on behalf of Q-PHIRE Genomics et al	?	?	?
Australia/QLD39492/2022	EPI_ISL_10262758	2022-01-18	Pathology Queensland and Forensic Scientific Services	PHV-FSS	Chenwei Wang on behalf of Q-PHIRE Genomics et al	?	?	?
Australia/QLD39539/2022	EPI_ISL_10262812	2022-01-04	Pathology Queensland and Forensic Scientific Services	PHV-FSS	Chenwei Wang on behalf of Q-PHIRE Genomics et al	?	?	?
Australia/QLD39548/2022	EPI_ISL_10262822	2022-01-20	Pathology Queensland and Forensic Scientific Services	PHV-FSS	Chenwei Wang on behalf of Q-PHIRE Genomics et al	?	?	?
Australia/QLD39556/2022	EPI_ISL_10262759	2022-01-21	Pathology Queensland and Forensic Scientific Services	PHV-FSS	Chenwei Wang on behalf of Q-PHIRE Genomics et al	?	?	?
Australia/QLD39564/2022	EPI_ISL_10262826	2022-01-03	Pathology Queensland and Forensic Scientific Services	PHV-FSS	Chenwei Wang on behalf of Q-PHIRE Genomics et al	?	?	?
Australia/QLD39583/2022	EPI_ISL_10262766	2022-01-22	Pathology Queensland and Forensic Scientific Services	PHV-FSS	Chenwei Wang on behalf of Q-PHIRE Genomics et al	?	?	?
Australia/QLD39586/2022	EPI_ISL_10262827	2022-01-23	Pathology Queensland and Forensic Scientific Services	PHV-FSS	Chenwei Wang on behalf of Q-PHIRE Genomics et al	?	?	?
Australia/QLD39602/2022	EPI_ISL_10262819	2022-01-23	Pathology Queensland and Forensic Scientific Services	PHV-FSS	Chenwei Wang on behalf of Q-PHIRE Genomics et al	?	?	?
Australia/QLD39603/2022	EPI_ISL_10262810	2022-01-23	Pathology Queensland and Forensic Scientific Services	PHV-FSS	Chenwei Wang on behalf of Q-PHIRE Genomics et al	?	?	?
Australia/QLD39611/2022	EPI_ISL_10262765	2022-01-22	Pathology Queensland and Forensic Scientific Services	PHV-FSS	Chenwei Wang on behalf of Q-PHIRE Genomics et al	?	?	?
Australia/QLD39635/2022	EPI_ISL_10262791	2022-01-23	Pathology Queensland and Forensic Scientific Services	PHV-FSS	Chenwei Wang on behalf of Q-PHIRE Genomics et al	?	?	?
Australia/QLD39653/2022	EPI_ISL_10262908	2022-01-24	Pathology Queensland and Forensic Scientific Services	PHV-FSS	Chenwei Wang on behalf of Q-PHIRE Genomics et al	?	?	?
Australia/QLD39664/2022	EPI_ISL_10262880	2022-01-25	Pathology Queensland and Forensic Scientific Services	PHV-FSS	Chenwei Wang on behalf of Q-PHIRE Genomics et al	?	?	?
Australia/QLD39674/2022	EPI_ISL_10262873	2022-01-19	Pathology Queensland and Forensic Scientific Services	PHV-FSS	Chenwei Wang on behalf of Q-PHIRE Genomics et al	?	?	?
Australia/QLD39677/2022	EPI_ISL_10262801	2022-01-22	Pathology Queensland and Forensic Scientific Services	PHV-FSS	Chenwei Wang on behalf of Q-PHIRE Genomics et al	?	?	?
Australia/QLD39682/2022	EPI_ISL_10262792	2022-01-25	Pathology Queensland and Forensic Scientific Services	PHV-FSS	Chenwei Wang on behalf of Q-PHIRE Genomics et al	?	?	?
Australia/QLD39690/2022	EPI_ISL_10262879	2022-01-24	Pathology Queensland and Forensic Scientific Services	PHV-FSS	Chenwei Wang on behalf of Q-PHIRE Genomics et al	?	?	?
Australia/QLD39713/2022	EPI_ISL_10262796	2022-01-24	Pathology Queensland and Forensic Scientific Services	PHV-FSS	Chenwei Wang on behalf of Q-PHIRE Genomics et al	?	?	?
Australia/QLD39723/2022	EPI_ISL_10262883	2022-01-19	Pathology Queensland and Forensic Scientific Services	PHV-FSS	Chenwei Wang on behalf of Q-PHIRE Genomics et al	?	?	?
Australia/QLD39726/2022	EPI_ISL_10262870	2022-01-23	Pathology Queensland and Forensic Scientific Services	PHV-FSS	Chenwei Wang on behalf of Q-PHIRE Genomics et al	?	?	?
Australia/QLD39733/2022	EPI_ISL_10262875	2022-01-23	Pathology Queensland and Forensic Scientific Services	PHV-FSS	Chenwei Wang on behalf of Q-PHIRE Genomics et al	?	?	?
Australia/QLD39738/2022	EPI_ISL_10262878	2022-01-18	Pathology Queensland and Forensic Scientific Services	PHV-FSS	Chenwei Wang on behalf of Q-PHIRE Genomics et al	?	?	?
Australia/QLD39740/2022	EPI_ISL_10262806	2022-01-25	Pathology Queensland and Forensic Scientific Services	PHV-FSS	Chenwei Wang on behalf of Q-PHIRE Genomics et al	?	?	?
Australia/QLD39762/2022	EPI_ISL_10262882	2022-01-23	Pathology Queensland and Forensic Scientific Services	PHV-FSS	Chenwei Wang on behalf of Q-PHIRE Genomics et al	?	?	?
Australia/QLD39793/2022	EPI_ISL_10262885	2022-01-27	Pathology Queensland and Forensic Scientific Services	PHV-FSS	Chenwei Wang on behalf of Q-PHIRE Genomics et al	?	?	?
Australia/QLD39824/2022	EPI_ISL_10262913	2022-01-25	Pathology Queensland and Forensic Scientific Services	PHV-FSS	Chenwei Wang on behalf of Q-PHIRE Genomics et al	?	?	?
Australia/QLD39879/2022	EPI_ISL_10262918	2022-01-24	Pathology Queensland and Forensic Scientific Services	PHV-FSS	Chenwei Wang on behalf of Q-PHIRE Genomics et al	?	?	?
Australia/QLD39881/2022	EPI_ISL_10262919	2022-01-27	Pathology Queensland and Forensic Scientific Services	PHV-FSS	Chenwei Wang on behalf of Q-PHIRE Genomics et al	?	?	?
Australia/QLD39895/2022	EPI_ISL_10262941	2022-01-27	Pathology Queensland and Forensic Scientific Services	PHV-FSS	Chenwei Wang on behalf of Q-PHIRE Genomics et al	?	?	?
Australia/QLD39898/2022	EPI_ISL_10262933	2022-01-26	Pathology Queensland and Forensic Scientific Services	PHV-FSS	Chenwei Wang on behalf of Q-PHIRE Genomics et al	?	?	?
Australia/QLD39916/2022	EPI_ISL_10262935	2022-01-25	Pathology Queensland and Forensic Scientific Services	PHV-FSS	Chenwei Wang on behalf of Q-PHIRE Genomics et al	?	?	?
Australia/QLD44404/2022	EPI_ISL_10262975	2022-01-19	Sullivan Nicolaides Pathology	PHV-FSS	Chenwei Wang on behalf of Q-PHIRE Genomics et al	?	?	?
Australia/QLD4458/2021	EPI_ISL_8438173	2021-12-24	PHV-FSS	PHV-FSS	Chenwei Wang on behalf of Q-PHIRE Genomics et al	?	?	?
Australia/QLD5122/2021	EPI_ISL_8438169	2021-12-21	PHV-FSS	PHV-FSS	Chenwei Wang on behalf of Q-PHIRE Genomics et al	?	?	?
Australia/QLD5500/2021	EPI_ISL_10263292	2021-12-25	Pathology Queensland and Forensic Scientific Services	PHV-FSS	Chenwei Wang on behalf of Q-PHIRE Genomics et al	?	?	?
Australia/QLD5511/2021	EPI_ISL_9639179	2021-12-26	PHV-FSS	PHV-FSS	Chenwei Wang on behalf of Q-PHIRE Genomics et al	?	?	?
Australia/QLD5520/2021	EPI_ISL_10263171	2021-12-26	Pathology Queensland and Forensic Scientific Services	PHV-FSS	Chenwei Wang on behalf of Q-PHIRE Genomics et al	?	?	?
Australia/QLD5521/2021	EPI_ISL_9639116	2021-12-25	PHV-FSS	PHV-FSS	Chenwei Wang on behalf of Q-PHIRE Genomics et al	?	?	?
Australia/QLD5743/2021	EPI_ISL_8437540	2021-12-27	PHV-FSS	PHV-FSS	Chenwei Wang on behalf of Q-PHIRE Genomics et al	?	?	?
Australia/QLD5782/2021	EPI_ISL_9639101	2021-12-27	PHV-FSS	PHV-FSS	Chenwei Wang on behalf of Q-PHIRE Genomics et al	?	?	?
Australia/QLD5853/2021	EPI_ISL_9639169	2021-12-27	PHV-FSS	PHV-FSS	Chenwei Wang on behalf of Q-PHIRE Genomics et al	?	?	?
Australia/QLD5905/2021	EPI_ISL_10263295	2021-12-25	Pathology Queensland and Forensic Scientific Services	PHV-FSS	Chenwei Wang on behalf of Q-PHIRE Genomics et al	?	?	?
Australia/QLD6643/2021	EPI_ISL_8438367	2021-12-29	PHV-FSS	PHV-FSS	Chenwei Wang on behalf of Q-PHIRE Genomics et al	?	?	?
Australia/QLD7159/2021	EPI_ISL_9638671	2021-12-28	PHV-FSS	PHV-FSS	Chenwei Wang on behalf of Q-PHIRE Genomics et al	?	?	?
Australia/QLD7170/2021	EPI_ISL_8438227	2021-12-28	PHV-FSS	PHV-FSS	Chenwei Wang on behalf of Q-PHIRE Genomics et al	?	?	?
Australia/QLD7233/2021	EPI_ISL_8438251	2021-12-28	PHV-FSS	PHV-FSS	Chenwei Wang on behalf of Q-PHIRE Genomics et al	?	?	?
Australia/QLD7709/2021	EPI_ISL_9638637	2021-12-28	PHV-FSS	PHV-FSS	Chenwei Wang on behalf of Q-PHIRE Genomics et al	?	?	?
Australia/QLD8097/2021	EPI_ISL_8438241	2021-12-27	PHV-FSS	PHV-FSS	Chenwei Wang on behalf of Q-PHIRE Genomics et al	?	?	?
Australia/QLD8533/2021	EPI_ISL_9638643	2021-12-28	PHV-FSS	PHV-FSS	Chenwei Wang on behalf of Q-PHIRE Genomics et al	?	?	?
Australia/QLD9544/2021	EPI_ISL_9639016	2021-12-29	PHV-FSS	PHV-FSS	Chenwei Wang on behalf of Q-PHIRE Genomics et al	?	?	?
Australia/SA101356/2022	EPI_ISL_9949498	2022-01-24	SA Pathology	SA Pathology	Caitlin Selway et al	?	?	?
Australia/SA101357/2022	EPI_ISL_9949499	2022-01-25	SA Pathology	SA Pathology	Caitlin Selway et al	?	?	?
Australia/SA101547/2022	EPI_ISL_9949513	2022-01-28	SA Pathology	SA Pathology	Caitlin Selway et al	?	?	?
Australia/SA101765/2022	EPI_ISL_9949521	2022-01-28	SA Pathology	SA Pathology	Caitlin Selway et al	?	?	?
Australia/SA102195/2022	EPI_ISL_9949536	2022-01-29	SA Pathology	SA Pathology	Caitlin Selway et al	?	?	?
Australia/SA102231/2022	EPI_ISL_10255907	2022-01-29	SA Pathology	SA Pathology	Caitlin Selway et al	?	?	?
Australia/SA103741/2022	EPI_ISL_9949631	2022-01-29	SA Pathology	SA Pathology	Caitlin Selway et al	?	?	?
Australia/SA103974/2022	EPI_ISL_9949545	2022-01-30	SA Pathology	SA Pathology	Caitlin Selway et al	?	?	?
Australia/SA104030/2022	EPI_ISL_9949420	2022-01-30	SA Pathology	SA Pathology	Caitlin Selway et al	?	?	?
Australia/SA104109/2022	EPI_ISL_9949421	2022-01-30	SA Pathology	SA Pathology	Caitlin Selway et al	?	?	?
Australia/SA104203/2022	EPI_ISL_9949423	2022-01-30	SA Pathology	SA Pathology	Caitlin Selway et al	?	?	?
Australia/SA104422/2022	EPI_ISL_9949633	2022-01-30	SA Pathology	SA Pathology	Caitlin Selway et al	?	?	?
Australia/SA104600/2022	EPI_ISL_9949437	2022-01-30	SA Pathology	SA Pathology	Caitlin Selway et al	?	?	?
Australia/SA104864/2022	EPI_ISL_9949449	2022-01-30	SA Pathology	SA Pathology	Caitlin Selway et al	?	?	?
Australia/SA104900/2022	EPI_ISL_9949450	2022-01-30	SA Pathology	SA Pathology	Caitlin Selway et al	?	?	?
Australia/SA104915/2022	EPI_ISL_9949451	2022-01-30	SA Pathology	SA Pathology	Caitlin Selway et al	?	?	?
Australia/SA104976/2022	EPI_ISL_9949457	2022-01-30	SA Pathology	SA Pathology	Caitlin Selway et al	?	?	?
Australia/SA104990/2022	EPI_ISL_9949459	2022-01-30	SA Pathology	SA Pathology	Caitlin Selway et al	?	?	?
Australia/SA104992/2022	EPI_ISL_9949460	2022-01-30	SA Pathology	SA Pathology	Caitlin Selway et al	?	?	?
Australia/SA105085/2022	EPI_ISL_9949467	2022-01-31	SA Pathology	SA Pathology	Caitlin Selway et al	?	?	?
Australia/SA105419/2022	EPI_ISL_9949473	2022-01-31	SA Pathology	SA Pathology	Caitlin Selway et al	?	?	?
Australia/SA108023/2022	EPI_ISL_9949576	2022-02-01	SA Pathology	SA Pathology	Caitlin Selway et al	?	?	?
Australia/SA108111/2022	EPI_ISL_9949646	2022-02-01	SA Pathology	SA Pathology	Caitlin Selway et al	?	?	?
Australia/SA108567/2022	EPI_ISL_9949586	2022-02-02	SA Pathology	SA Pathology	Caitlin Selway et al	?	?	?
Australia/SA108694/2022	EPI_ISL_9949588	2022-02-02	SA Pathology	SA Pathology	Caitlin Selway et al	?	?	?
Australia/SA1105/2021	EPI_ISL_7709577	2021-12-09	SA Pathology	SA Pathology	Caitlin Selway et al	?	?	?
Australia/SA110572/2022	EPI_ISL_9949554	2022-02-02	SA Pathology	SA Pathology	Caitlin Selway et al	?	?	?
Australia/SA1106/2021	EPI_ISL_7709578	2021-12-09	SA Pathology	SA Pathology	Caitlin Selway et al	?	?	?
Australia/SA110707/2022	EPI_ISL_9949607	2022-02-03	SA Pathology	SA Pathology	Caitlin Selway et al	?	?	?
Australia/SA110838/2022	EPI_ISL_9949610	2022-02-03	SA Pathology	SA Pathology	Caitlin Selway et al	?	?	?
Australia/SA110854/2022	EPI_ISL_9949611	2022-02-03	SA Pathology	SA Pathology	Caitlin Selway et al	?	?	?
Australia/SA111009/2022	EPI_ISL_9949618	2022-02-03	SA Pathology	SA Pathology	Caitlin Selway et al	?	?	?
Australia/SA111492/2022	EPI_ISL_9949652	2022-02-03	SA Pathology	SA Pathology	Caitlin Selway et al	?	?	?
Australia/SA111550/2022	EPI_ISL_10255844	2022-02-03	SA Pathology	SA Pathology	Caitlin Selway et al	?	?	?
Australia/SA1119/2021	EPI_ISL_7709580	2021-12-10	SA Pathology	SA Pathology	Caitlin Selway et al	?	?	?
Australia/SA11222/2021	EPI_ISL_8563299	2021-12-30	SA Pathology	SA Pathology	Caitlin Selway et al	?	?	?
Australia/SA112592/2022	EPI_ISL_9949656	2022-02-05	SA Pathology	SA Pathology	Caitlin Selway et al	?	?	?
Australia/SA113683/2022	EPI_ISL_10255847	2022-02-01	SA Pathology	SA Pathology	Caitlin Selway et al	?	?	?
Australia/SA113981/2022	EPI_ISL_9949662	2022-02-06	SA Pathology	SA Pathology	Caitlin Selway et al	?	?	?
Australia/SA1144/2021	EPI_ISL_7709583	2021-12-12	SA Pathology	SA Pathology	Caitlin Selway et al	?	?	?
Australia/SA115277/2022	EPI_ISL_10749942	2022-02-08	SA Pathology	SA Pathology	Caitlin Selway et al	?	?	?
Australia/SA115978/2022	EPI_ISL_10255867	2022-02-08	SA Pathology	SA Pathology	Caitlin Selway et al	?	?	?
Australia/SA116015/2022	EPI_ISL_10774029	2022-02-08	SA Pathology	SA Pathology	Caitlin Selway et al	?	?	?
Australia/SA116283/2022	EPI_ISL_10255872	2022-02-09	SA Pathology	SA Pathology	Caitlin Selway et al	?	?	?
Australia/SA116849/2022	EPI_ISL_10774030	2022-02-06	SA Pathology	SA Pathology	Caitlin Selway et al	?	?	?
Australia/SA117102/2022	EPI_ISL_10255883	2022-02-09	SA Pathology	SA Pathology	Caitlin Selway et al	?	?	?
Australia/SA117209/2022	EPI_ISL_10255886	2022-02-09	SA Pathology	SA Pathology	Caitlin Selway et al	?	?	?
Australia/SA117213/2022	EPI_ISL_10255887	2022-02-09	SA Pathology	SA Pathology	Caitlin Selway et al	?	?	?
Australia/SA118830/2022	EPI_ISL_10774035	2022-02-11	SA Pathology	SA Pathology	Caitlin Selway et al	?	?	?
Australia/SA118914/2022	EPI_ISL_10774036	2022-02-11	SA Pathology	SA Pathology	Caitlin Selway et al	?	?	?
Australia/SA118940/2022	EPI_ISL_10774130	2022-02-11	SA Pathology	SA Pathology	Caitlin Selway et al	?	?	?
Australia/SA118941/2022	EPI_ISL_10774319	2022-02-11	SA Pathology	SA Pathology	Caitlin Selway et al	?	?	?
Australia/SA118945/2022	EPI_ISL_10774217	2022-02-11	SA Pathology	SA Pathology	Caitlin Selway et al	?	?	?
Australia/SA119083/2022	EPI_ISL_10774037	2022-02-11	SA Pathology	SA Pathology	Caitlin Selway et al	?	?	?
Australia/SA119142/2022	EPI_ISL_10774038	2022-02-11	SA Pathology	SA Pathology	Caitlin Selway et al	?	?	?
Australia/SA119162/2022	EPI_ISL_10774039	2022-02-11	SA Pathology	SA Pathology	Caitlin Selway et al	?	?	?
Australia/SA119346/2022	EPI_ISL_10774040	2022-02-12	SA Pathology	SA Pathology	Caitlin Selway et al	?	?	?
Australia/SA119473/2022	EPI_ISL_10774042	2022-02-12	SA Pathology	SA Pathology	Caitlin Selway et al	?	?	?
Australia/SA119660/2022	EPI_ISL_10774043	2022-02-12	SA Pathology	SA Pathology	Caitlin Selway et al	?	?	?
Australia/SA119754/2022	EPI_ISL_10774046	2022-02-12	SA Pathology	SA Pathology	Caitlin Selway et al	?	?	?
Australia/SA119913/2022	EPI_ISL_10774218	2022-02-13	SA Pathology	SA Pathology	Caitlin Selway et al	?	?	?
Australia/SA120324/2022	EPI_ISL_10255967	2022-02-13	SA Pathology	SA Pathology	Caitlin Selway et al	?	?	?
Australia/SA120351/2022	EPI_ISL_10774050	2022-02-13	SA Pathology	SA Pathology	Caitlin Selway et al	?	?	?
Australia/SA120352/2022	EPI_ISL_10774051	2022-02-13	SA Pathology	SA Pathology	Caitlin Selway et al	?	?	?
Australia/SA120728/2022	EPI_ISL_10774055	2022-02-13	SA Pathology	SA Pathology	Caitlin Selway et al	?	?	?
Australia/SA121134/2022	EPI_ISL_10774219	2022-02-14	SA Pathology	SA Pathology	Caitlin Selway et al	?	?	?
Australia/SA121198/2022	EPI_ISL_10774061	2022-02-14	SA Pathology	SA Pathology	Caitlin Selway et al	?	?	?
Australia/SA121763/2022	EPI_ISL_10774069	2022-02-14	SA Pathology	SA Pathology	Caitlin Selway et al	?	?	?
Australia/SA122356/2022	EPI_ISL_10774082	2022-02-15	SA Pathology	SA Pathology	Caitlin Selway et al	?	?	?
Australia/SA122552/2022	EPI_ISL_10774093	2022-02-15	SA Pathology	SA Pathology	Caitlin Selway et al	?	?	?
Australia/SA122612/2022	EPI_ISL_10774097	2022-02-15	SA Pathology	SA Pathology	Caitlin Selway et al	?	?	?
Australia/SA122763/2022	EPI_ISL_10774103	2022-02-15	SA Pathology	SA Pathology	Caitlin Selway et al	?	?	?
Australia/SA123024/2022	EPI_ISL_10774112	2022-02-16	SA Pathology	SA Pathology	Caitlin Selway et al	?	?	?
Australia/SA123143/2022	EPI_ISL_10774113	2022-02-16	SA Pathology	SA Pathology	Caitlin Selway et al	?	?	?
Australia/SA126350/2022	EPI_ISL_10774227	2022-02-17	SA Pathology	SA Pathology	Caitlin Selway et al	?	?	?
Australia/SA127064/2022	EPI_ISL_10774229	2022-02-18	SA Pathology	SA Pathology	Caitlin Selway et al	?	?	?
Australia/SA127218/2022	EPI_ISL_10774233	2022-02-18	SA Pathology	SA Pathology	Caitlin Selway et al	?	?	?
Australia/SA12725/2021	EPI_ISL_9222730	2021-12-31	SA Pathology	SA Pathology	Caitlin Selway et al	?	?	?
Australia/SA12729/2021	EPI_ISL_9222731	2021-12-31	SA Pathology	SA Pathology	Caitlin Selway et al	?	?	?
Australia/SA127396/2022	EPI_ISL_10774234	2022-02-18	SA Pathology	SA Pathology	Caitlin Selway et al	?	?	?
Australia/SA127754/2022	EPI_ISL_10774238	2022-02-19	SA Pathology	SA Pathology	Caitlin Selway et al	?	?	?
Australia/SA127865/2022	EPI_ISL_10774239	2022-02-19	SA Pathology	SA Pathology	Caitlin Selway et al	?	?	?
Australia/SA127901/2022	EPI_ISL_10774240	2022-02-19	SA Pathology	SA Pathology	Caitlin Selway et al	?	?	?
Australia/SA127923/2022	EPI_ISL_10774242	2022-02-19	SA Pathology	SA Pathology	Caitlin Selway et al	?	?	?
Australia/SA128014/2022	EPI_ISL_10774243	2022-02-19	SA Pathology	SA Pathology	Caitlin Selway et al	?	?	?
Australia/SA128018/2022	EPI_ISL_10774244	2022-02-19	SA Pathology	SA Pathology	Caitlin Selway et al	?	?	?
Australia/SA128098/2022	EPI_ISL_10774248	2022-02-19	SA Pathology	SA Pathology	Caitlin Selway et al	?	?	?
Australia/SA128100/2022	EPI_ISL_10774249	2022-02-19	SA Pathology	SA Pathology	Caitlin Selway et al	?	?	?
Australia/SA128112/2022	EPI_ISL_10774250	2022-02-20	SA Pathology	SA Pathology	Caitlin Selway et al	?	?	?
Australia/SA128121/2022	EPI_ISL_10774156	2022-02-20	SA Pathology	SA Pathology	Caitlin Selway et al	?	?	?
Australia/SA128219/2022	EPI_ISL_10774157	2022-02-20	SA Pathology	SA Pathology	Caitlin Selway et al	?	?	?
Australia/SA128916/2022	EPI_ISL_10774255	2022-02-20	SA Pathology	SA Pathology	Caitlin Selway et al	?	?	?
Australia/SA128935/2022	EPI_ISL_10774256	2022-02-20	SA Pathology	SA Pathology	Caitlin Selway et al	?	?	?
Australia/SA128965/2022	EPI_ISL_10774175	2022-02-20	SA Pathology	SA Pathology	Caitlin Selway et al	?	?	?
Australia/SA129062/2022	EPI_ISL_10774257	2022-02-21	SA Pathology	SA Pathology	Caitlin Selway et al	?	?	?
Australia/SA129443/2022	EPI_ISL_10774269	2022-02-21	SA Pathology	SA Pathology	Caitlin Selway et al	?	?	?
Australia/SA132968/2022	EPI_ISL_10774335	2022-02-23	SA Pathology	SA Pathology	Caitlin Selway et al	?	?	?
Australia/SA1335/2021	EPI_ISL_8373071	2021-12-18	SA Pathology	SA Pathology	Caitlin Selway et al	?	?	?
Australia/SA133962/2022	EPI_ISL_10774345	2022-02-26	SA Pathology	SA Pathology	Caitlin Selway et al	?	?	?
Australia/SA133969/2022	EPI_ISL_10774287	2022-02-26	SA Pathology	SA Pathology	Caitlin Selway et al	?	?	?
Australia/SA134039/2022	EPI_ISL_10774349	2022-02-26	SA Pathology	SA Pathology	Caitlin Selway et al	?	?	?
Australia/SA134068/2022	EPI_ISL_10774351	2022-02-26	SA Pathology	SA Pathology	Caitlin Selway et al	?	?	?
Australia/SA134248/2022	EPI_ISL_10774357	2022-02-26	SA Pathology	SA Pathology	Caitlin Selway et al	?	?	?
Australia/SA134587/2022	EPI_ISL_10774363	2022-02-27	SA Pathology	SA Pathology	Caitlin Selway et al	?	?	?
Australia/SA134717/2022	EPI_ISL_10774366	2022-02-22	SA Pathology	SA Pathology	Caitlin Selway et al	?	?	?
Australia/SA134855/2022	EPI_ISL_10774369	2022-02-27	SA Pathology	SA Pathology	Caitlin Selway et al	?	?	?
Australia/SA134922/2022	EPI_ISL_10774372	2022-02-27	SA Pathology	SA Pathology	Caitlin Selway et al	?	?	?
Australia/SA135123/2022	EPI_ISL_10774376	2022-02-27	SA Pathology	SA Pathology	Caitlin Selway et al	?	?	?
Australia/SA135235/2022	EPI_ISL_10774379	2022-02-28	SA Pathology	SA Pathology	Caitlin Selway et al	?	?	?
Australia/SA1353/2021	EPI_ISL_8373074	2021-12-18	SA Pathology	SA Pathology	Caitlin Selway et al	?	?	?
Australia/SA135408/2022	EPI_ISL_10774382	2022-02-28	SA Pathology	SA Pathology	Caitlin Selway et al	?	?	?
Australia/SA135652/2022	EPI_ISL_10774384	2022-02-28	SA Pathology	SA Pathology	Caitlin Selway et al	?	?	?
Australia/SA135654/2022	EPI_ISL_10774385	2022-02-28	SA Pathology	SA Pathology	Caitlin Selway et al	?	?	?
Australia/SA135740/2022	EPI_ISL_10774394	2022-02-28	SA Pathology	SA Pathology	Caitlin Selway et al	?	?	?
Australia/SA135749/2022	EPI_ISL_10774397	2022-02-28	SA Pathology	SA Pathology	Caitlin Selway et al	?	?	?
Australia/SA1469/2021	EPI_ISL_8373103	2021-12-19	SA Pathology	SA Pathology	Caitlin Selway et al	?	?	?
Australia/SA15121/2022	EPI_ISL_8563320	2022-01-02	SA Pathology	SA Pathology	Caitlin Selway et al	?	?	?
Australia/SA15164/2022	EPI_ISL_8563321	2022-01-02	SA Pathology	SA Pathology	Caitlin Selway et al	?	?	?
Australia/SA21609/2022	EPI_ISL_10774312	2022-01-03	SA Pathology	SA Pathology	Caitlin Selway et al	?	?	?
Australia/SA22424/2022	EPI_ISL_9222732	2022-01-04	SA Pathology	SA Pathology	Caitlin Selway et al	?	?	?
Australia/SA23746/2022	EPI_ISL_9949665	2022-01-04	SA Pathology	SA Pathology	Caitlin Selway et al	?	?	?
Australia/SA27300/2022	EPI_ISL_9222734	2022-01-06	SA Pathology	SA Pathology	Caitlin Selway et al	?	?	?
Australia/SA33404/2022	EPI_ISL_9222736	2022-01-07	SA Pathology	SA Pathology	Caitlin Selway et al	?	?	?
Australia/SA33583/2022	EPI_ISL_9222737	2022-01-07	SA Pathology	SA Pathology	Caitlin Selway et al	?	?	?
Australia/SA33614/2022	EPI_ISL_9222738	2022-01-07	SA Pathology	SA Pathology	Caitlin Selway et al	?	?	?
Australia/SA33725/2022	EPI_ISL_9222739	2022-01-08	SA Pathology	SA Pathology	Caitlin Selway et al	?	?	?
Australia/SA40930/2022	EPI_ISL_9222741	2022-01-09	SA Pathology	SA Pathology	Caitlin Selway et al	?	?	?
Australia/SA45001/2022	EPI_ISL_10255975	2022-01-08	SA Pathology	SA Pathology	Caitlin Selway et al	?	?	?
Australia/SA45797/2022	EPI_ISL_9222747	2022-01-09	SA Pathology	SA Pathology	Caitlin Selway et al	?	?	?
Australia/SA46311/2022	EPI_ISL_9222749	2022-01-09	SA Pathology	SA Pathology	Caitlin Selway et al	?	?	?
Australia/SA46368/2022	EPI_ISL_9222750	2022-01-09	SA Pathology	SA Pathology	Caitlin Selway et al	?	?	?
Australia/SA46405/2022	EPI_ISL_9222751	2022-01-09	SA Pathology	SA Pathology	Caitlin Selway et al	?	?	?
Australia/SA46411/2022	EPI_ISL_9222752	2022-01-09	SA Pathology	SA Pathology	Caitlin Selway et al	?	?	?
Australia/SA47130/2022	EPI_ISL_10255984	2022-01-10	SA Pathology	SA Pathology	Caitlin Selway et al	?	?	?
Australia/SA5133/2021	EPI_ISL_8563248	2021-12-26	SA Pathology	SA Pathology	Caitlin Selway et al	?	?	?
Australia/SA54171/2022	EPI_ISL_9222757	2022-01-11	SA Pathology	SA Pathology	Caitlin Selway et al	?	?	?
Australia/SA59438/2022	EPI_ISL_9222763	2022-01-12	SA Pathology	SA Pathology	Caitlin Selway et al	?	?	?
Australia/SA59918/2022	EPI_ISL_9222771	2022-01-12	SA Pathology	SA Pathology	Caitlin Selway et al	?	?	?
Australia/SA59921/2022	EPI_ISL_9222772	2022-01-12	SA Pathology	SA Pathology	Caitlin Selway et al	?	?	?
Australia/SA60021/2022	EPI_ISL_9222773	2022-01-12	SA Pathology	SA Pathology	Caitlin Selway et al	?	?	?
Australia/SA62312/2022	EPI_ISL_9222911	2022-01-12	SA Pathology	SA Pathology	Caitlin Selway et al	?	?	?
Australia/SA63563/2022	EPI_ISL_9222839	2022-01-13	SA Pathology	SA Pathology	Caitlin Selway et al	?	?	?
Australia/SA63723/2022	EPI_ISL_9222841	2022-01-13	SA Pathology	SA Pathology	Caitlin Selway et al	?	?	?
Australia/SA64003/2022	EPI_ISL_9222899	2022-01-14	SA Pathology	SA Pathology	Caitlin Selway et al	?	?	?
Australia/SA65165/2022	EPI_ISL_9222848	2022-01-14	SA Pathology	SA Pathology	Caitlin Selway et al	?	?	?
Australia/SA6538/2021	EPI_ISL_8563268	2021-12-28	SA Pathology	SA Pathology	Caitlin Selway et al	?	?	?
Australia/SA65381/2022	EPI_ISL_9222851	2022-01-14	SA Pathology	SA Pathology	Caitlin Selway et al	?	?	?
Australia/SA70215/2022	EPI_ISL_9222928	2022-01-15	SA Pathology	SA Pathology	Caitlin Selway et al	?	?	?
Australia/SA70715/2022	EPI_ISL_9222931	2022-01-16	SA Pathology	SA Pathology	Caitlin Selway et al	?	?	?
Australia/SA70961/2022	EPI_ISL_9222934	2022-01-16	SA Pathology	SA Pathology	Caitlin Selway et al	?	?	?
Australia/SA72013/2022	EPI_ISL_9222871	2022-01-16	SA Pathology	SA Pathology	Caitlin Selway et al	?	?	?
Australia/SA72605/2022	EPI_ISL_9222878	2022-01-17	SA Pathology	SA Pathology	Caitlin Selway et al	?	?	?
Australia/SA72770/2022	EPI_ISL_9222882	2022-01-17	SA Pathology	SA Pathology	Caitlin Selway et al	?	?	?
Australia/SA73946/2022	EPI_ISL_9222945	2022-01-17	SA Pathology	SA Pathology	Caitlin Selway et al	?	?	?
Australia/SA74907/2022	EPI_ISL_9222953	2022-01-18	SA Pathology	SA Pathology	Caitlin Selway et al	?	?	?
Australia/SA75155/2022	EPI_ISL_9949478	2022-01-18	SA Pathology	SA Pathology	Caitlin Selway et al	?	?	?
Australia/SA77944/2022	EPI_ISL_9222966	2022-01-18	SA Pathology	SA Pathology	Caitlin Selway et al	?	?	?
Australia/SA83502/2022	EPI_ISL_9222992	2022-01-20	SA Pathology	SA Pathology	Caitlin Selway et al	?	?	?
Australia/SA87749/2022	EPI_ISL_9949621	2022-01-23	SA Pathology	SA Pathology	Caitlin Selway et al	?	?	?
Australia/SA98940/2022	EPI_ISL_9949682	2022-01-28	SA Pathology	SA Pathology	Caitlin Selway et al	?	?	?
Australia/SA99080/2022	EPI_ISL_9949684	2022-01-27	SA Pathology	SA Pathology	Caitlin Selway et al	?	?	?
Australia/SA99388/2022	EPI_ISL_9949491	2022-01-27	SA Pathology	SA Pathology	Caitlin Selway et al	?	?	?
Australia/SA99597/2022	EPI_ISL_9949623	2022-01-28	SA Pathology	SA Pathology	Caitlin Selway et al	?	?	?
Australia/SA99699/2022	EPI_ISL_9949496	2022-01-28	SA Pathology	SA Pathology	Caitlin Selway et al	?	?	?
Australia/TAS000318/2021	EPI_ISL_8035443	2021	Hobart Pathology	Royal Hobart Hospital	J Williamson et al	?	?	?
Australia/TAS000325/2021	EPI_ISL_8035450	2021	Royal Hobart Hospital	Royal Hobart Hospital	J Williamson et al	?	?	?
Australia/TAS000497/2021	EPI_ISL_8880041	2021	Royal Hobart Hospital	Royal Hobart Hospital	J Williamson et al	?	?	?
Australia/TAS000503/2021	EPI_ISL_8880047	2021	Royal Hobart Hospital	Royal Hobart Hospital	J Williamson et al	?	?	?
Australia/TAS000505/2021	EPI_ISL_8880049	2021	Royal Hobart Hospital	Royal Hobart Hospital	J Williamson et al	?	?	?
Australia/TAS000516/2022	EPI_ISL_8881979	2022	Royal Hobart Hospital	Royal Hobart Hospital	J Williamson et al	?	?	?
Australia/TAS000519/2022	EPI_ISL_8881982	2022	Royal Hobart Hospital	Royal Hobart Hospital	J Williamson et al	?	?	?
Australia/TAS000525/2022	EPI_ISL_8881987	2022	Royal Hobart Hospital	Royal Hobart Hospital	J Williamson et al	?	?	?
Australia/TAS000530/2022	EPI_ISL_8881991	2022	Royal Hobart Hospital	Royal Hobart Hospital	J Williamson et al	?	?	?
Australia/TAS000554/2022	EPI_ISL_8882012	2022	Royal Hobart Hospital	Royal Hobart Hospital	J Williamson et al	?	?	?
Australia/TAS000598/2022	EPI_ISL_8882054	2022	Royal Hobart Hospital	Royal Hobart Hospital	J Williamson et al	?	?	?
Australia/TAS000611/2022	EPI_ISL_8882064	2022	Royal Hobart Hospital	Royal Hobart Hospital	J Williamson et al	?	?	?
Australia/TAS000616/2022	EPI_ISL_8882069	2022	Royal Hobart Hospital	Royal Hobart Hospital	J Williamson et al	?	?	?
Australia/TAS000621/2022	EPI_ISL_8882074	2022	Royal Hobart Hospital	Royal Hobart Hospital	J Williamson et al	?	?	?
Australia/TAS000627/2022	EPI_ISL_8882080	2022	Royal Hobart Hospital	Royal Hobart Hospital	J Williamson et al	?	?	?
Australia/TAS000642/2022	EPI_ISL_8882095	2022	Royal Hobart Hospital	Royal Hobart Hospital	J Williamson et al	?	?	?
Australia/TAS000653/2022	EPI_ISL_8882106	2022	Royal Hobart Hospital	Royal Hobart Hospital	J Williamson et al	?	?	?
Australia/TAS000689/2022	EPI_ISL_9004109	2022	Royal Hobart Hospital	Royal Hobart Hospital	J Williamson et al	?	?	?
Australia/TAS000695/2022	EPI_ISL_9004115	2022	Royal Hobart Hospital	Royal Hobart Hospital	J Williamson et al	?	?	?
Australia/TAS000706/2022	EPI_ISL_9004126	2022	Royal Hobart Hospital	Royal Hobart Hospital	J Williamson et al	?	?	?
Australia/TAS000707/2022	EPI_ISL_9004127	2022	Royal Hobart Hospital	Royal Hobart Hospital	J Williamson et al	?	?	?
Australia/TAS000743/2022	EPI_ISL_10259838	2022	Royal Hobart Hospital	Royal Hobart Hospital	J Williamson et al	?	?	?
Australia/TAS000765/2022	EPI_ISL_10259860	2022	Royal Hobart Hospital	Royal Hobart Hospital	J Williamson et al	?	?	?
Australia/TAS000769/2022	EPI_ISL_10259864	2022	Royal Hobart Hospital	Royal Hobart Hospital	J Williamson et al	?	?	?
Australia/TAS000770/2022	EPI_ISL_10259865	2022	Royal Hobart Hospital	Royal Hobart Hospital	J Williamson et al	?	?	?
Australia/TAS000793/2022	EPI_ISL_10259887	2022	Royal Hobart Hospital	Royal Hobart Hospital	J Williamson et al	?	?	?
Australia/TAS000837/2022	EPI_ISL_10259932	2022	Royal Hobart Hospital	Royal Hobart Hospital	J Williamson et al	?	?	?
Australia/TAS000849/2022	EPI_ISL_10259945	2022	Royal Hobart Hospital	Royal Hobart Hospital	J Williamson et al	?	?	?
Australia/TAS000856/2022	EPI_ISL_10259951	2022	Royal Hobart Hospital	Royal Hobart Hospital	J Williamson et al	?	?	?
Australia/TAS000860/2022	EPI_ISL_10259954	2022	Royal Hobart Hospital	Royal Hobart Hospital	J Williamson et al	?	?	?
Australia/TAS000862/2022	EPI_ISL_10259956	2022	Royal Hobart Hospital	Royal Hobart Hospital	J Williamson et al	?	?	?
Australia/TAS000872/2022	EPI_ISL_10259964	2022	Royal Hobart Hospital	Royal Hobart Hospital	J Williamson et al	?	?	?
Australia/TAS000916/2022	EPI_ISL_10260010	2022	Royal Hobart Hospital	Royal Hobart Hospital	J Williamson et al	?	?	?
Australia/TAS000984/2022	EPI_ISL_10260077	2022	Royal Hobart Hospital	Royal Hobart Hospital	J Williamson et al	?	?	?
Australia/TAS000987/2022	EPI_ISL_10260080	2022	Royal Hobart Hospital	Royal Hobart Hospital	J Williamson et al	?	?	?
Australia/TAS000988/2022	EPI_ISL_10260081	2022	Royal Hobart Hospital	Royal Hobart Hospital	J Williamson et al	?	?	?
Australia/TAS000990/2022	EPI_ISL_10260083	2022	Royal Hobart Hospital	Royal Hobart Hospital	J Williamson et al	?	?	?
Australia/TAS001001/2022	EPI_ISL_10260095	2022	Royal Hobart Hospital	Royal Hobart Hospital	J Williamson et al	?	?	?
Australia/VIC29855/2021	EPI_ISL_8640798	2021-12-16	Microbiological Diagnostic Unit - Public Health Laboratory (MDU-PHL)	Microbiological Diagnostic Unit - Public Health Laboratory (MDU-PHL)	Seemann et al	?	?	?
Australia/VIC29901/2021	EPI_ISL_8640389	2021-12-14	Microbiological Diagnostic Unit - Public Health Laboratory (MDU-PHL)	Microbiological Diagnostic Unit - Public Health Laboratory (MDU-PHL)	Seemann et al	?	?	?
Australia/VIC29912/2021	EPI_ISL_8640807	2021-12-16	Microbiological Diagnostic Unit - Public Health Laboratory (MDU-PHL)	Microbiological Diagnostic Unit - Public Health Laboratory (MDU-PHL)	Seemann et al	?	?	?
Australia/VIC30132/2021	EPI_ISL_8640830	2021-12-18	Microbiological Diagnostic Unit - Public Health Laboratory (MDU-PHL)	Microbiological Diagnostic Unit - Public Health Laboratory (MDU-PHL)	Seemann et al	?	?	?
Australia/VIC30736/2021	EPI_ISL_8641975	2021-12-22	Microbiological Diagnostic Unit - Public Health Laboratory (MDU-PHL)	Microbiological Diagnostic Unit - Public Health Laboratory (MDU-PHL)	Seemann et al	?	?	?
Australia/VIC30810/2021	EPI_ISL_8641112	2021-12-16	Microbiological Diagnostic Unit - Public Health Laboratory (MDU-PHL)	Microbiological Diagnostic Unit - Public Health Laboratory (MDU-PHL)	Seemann et al	?	?	?
Australia/VIC32212/2021	EPI_ISL_8643268	2021-12-28	Microbiological Diagnostic Unit - Public Health Laboratory (MDU-PHL)	Microbiological Diagnostic Unit - Public Health Laboratory (MDU-PHL)	Seemann et al	?	?	?
Australia/VIC32219/2021	EPI_ISL_8643272	2021-12-27	Microbiological Diagnostic Unit - Public Health Laboratory (MDU-PHL)	Microbiological Diagnostic Unit - Public Health Laboratory (MDU-PHL)	Seemann et al	?	?	?
Australia/WA999/2022	EPI_ISL_8937374	2022-01-14	PathWest Laboratory Medicine WA	PathWest Laboratory Medicine WA Microbial Surveillance Unit	PathWest Laboratory Medicine WA Microbial Surveillance Unit et al	?	?	?
Austria/1481304/2021	EPI_ISL_7427636	2021-11	Dept. of Laboratory Medicine	Dept. of Laboratory Medicine	Harald Esterbauer et al	?	?	?
Austria/CeMM19371/2021	EPI_ISL_6945455	2021-10-27	Center for Virology	Medical University of Vienna	Bergthaler laboratory	CeMM Research Center for Molecular Medicine of the Austrian Academy of Sciences	Lukas Endler et al	?	?	?
Austria/CeMM19587/2021	EPI_ISL_6945431	2021-10-08	Institute for Laboratory Diagnostics and Microbiology	Klinikum Klagenfurt am Wörthersee	Bergthaler laboratory	CeMM Research Center for Molecular Medicine of the Austrian Academy of Sciences	Lukas Endler et al	?	?	?
Austria/CeMM19603/2021	EPI_ISL_6945419	2021-11-04	Center for Virology	Medical University of Vienna	Bergthaler laboratory	CeMM Research Center for Molecular Medicine of the Austrian Academy of Sciences	Lukas Endler et al	?	?	?
Austria/CeMM19801/2021	EPI_ISL_6945386	2021-11-04	Austrian Agency for Health and Food Safety (AGES)	Bergthaler laboratory	CeMM Research Center for Molecular Medicine of the Austrian Academy of Sciences	Lukas Endler et al	?	?	?
Austria/CeMM19823/2021	EPI_ISL_6945376	2021-11-04	Austrian Agency for Health and Food Safety (AGES)	Bergthaler laboratory	CeMM Research Center for Molecular Medicine of the Austrian Academy of Sciences	Lukas Endler et al	?	?	?
Austria/CeMM19858/2021	EPI_ISL_6945365	2021-11-04	Austrian Agency for Health and Food Safety (AGES)	Bergthaler laboratory	CeMM Research Center for Molecular Medicine of the Austrian Academy of Sciences	Lukas Endler et al	?	?	?
Austria/CeMM19864/2021	EPI_ISL_6945364	2021-11-04	Austrian Agency for Health and Food Safety (AGES)	Bergthaler laboratory	CeMM Research Center for Molecular Medicine of the Austrian Academy of Sciences	Lukas Endler et al	?	?	?
Austria/CeMM19873/2021	EPI_ISL_6945362	2021-11-02	Austrian Agency for Health and Food Safety (AGES)	Bergthaler laboratory	CeMM Research Center for Molecular Medicine of the Austrian Academy of Sciences	Lukas Endler et al	?	?	?
Austria/CeMM19901/2021	EPI_ISL_6945253	2021-11-07	Austrian Agency for Health and Food Safety (AGES)	Bergthaler laboratory	CeMM Research Center for Molecular Medicine of the Austrian Academy of Sciences	Lukas Endler et al	?	?	?
Austria/CeMM19914/2021	EPI_ISL_6945247	2021-11-03	Austrian Agency for Health and Food Safety (AGES)	Bergthaler laboratory	CeMM Research Center for Molecular Medicine of the Austrian Academy of Sciences	Lukas Endler et al	?	?	?
Austria/CeMM19917/2021	EPI_ISL_6945246	2021-11-02	Austrian Agency for Health and Food Safety (AGES)	Bergthaler laboratory	CeMM Research Center for Molecular Medicine of the Austrian Academy of Sciences	Lukas Endler et al	?	?	?
Austria/CeMM19943/2021	EPI_ISL_6945229	2021-11-11	Austrian Agency for Health and Food Safety (AGES)	Bergthaler laboratory	CeMM Research Center for Molecular Medicine of the Austrian Academy of Sciences	Lukas Endler et al	?	?	?
Austria/CeMM19948/2021	EPI_ISL_6945128	2021-11-11	Austrian Agency for Health and Food Safety (AGES)	Bergthaler laboratory	CeMM Research Center for Molecular Medicine of the Austrian Academy of Sciences	Lukas Endler et al	?	?	?
Austria/CeMM19949/2021	EPI_ISL_6945227	2021-11-11	Austrian Agency for Health and Food Safety (AGES)	Bergthaler laboratory	CeMM Research Center for Molecular Medicine of the Austrian Academy of Sciences	Lukas Endler et al	?	?	?
Austria/CeMM19950/2021	EPI_ISL_6945226	2021-11-08	Austrian Agency for Health and Food Safety (AGES)	Bergthaler laboratory	CeMM Research Center for Molecular Medicine of the Austrian Academy of Sciences	Lukas Endler et al	?	?	?
Austria/CeMM19951/2021	EPI_ISL_6945225	2021-11-08	Austrian Agency for Health and Food Safety (AGES)	Bergthaler laboratory	CeMM Research Center for Molecular Medicine of the Austrian Academy of Sciences	Lukas Endler et al	?	?	?
Austria/CeMM20122/2021	EPI_ISL_7195015	2021-11	Austrian Agency for Health and Food Safety (AGES)	Bergthaler laboratory	CeMM Research Center for Molecular Medicine of the Austrian Academy of Sciences	Lukas Endler et al	?	?	?
Austria/CeMM20133/2021	EPI_ISL_7195025	2021-11	Austrian Agency for Health and Food Safety (AGES)	Bergthaler laboratory	CeMM Research Center for Molecular Medicine of the Austrian Academy of Sciences	Lukas Endler et al	?	?	?
Austria/CeMM20145/2021	EPI_ISL_7195035	2021-11	Austrian Agency for Health and Food Safety (AGES)	Bergthaler laboratory	CeMM Research Center for Molecular Medicine of the Austrian Academy of Sciences	Lukas Endler et al	?	?	?
Austria/CeMM20155/2021	EPI_ISL_7195042	2021-11	Austrian Agency for Health and Food Safety (AGES)	Bergthaler laboratory	CeMM Research Center for Molecular Medicine of the Austrian Academy of Sciences	Lukas Endler et al	?	?	?
Austria/CeMM20166/2021	EPI_ISL_7195050	2021-11-09	Austrian Agency for Health and Food Safety (AGES)	Bergthaler laboratory	CeMM Research Center for Molecular Medicine of the Austrian Academy of Sciences	Lukas Endler et al	?	?	?
Austria/CeMM20183/2021	EPI_ISL_7195065	2021-11-09	Austrian Agency for Health and Food Safety (AGES)	Bergthaler laboratory	CeMM Research Center for Molecular Medicine of the Austrian Academy of Sciences	Lukas Endler et al	?	?	?
Austria/CeMM20192/2021	EPI_ISL_7195072	2021-11-09	Austrian Agency for Health and Food Safety (AGES)	Bergthaler laboratory	CeMM Research Center for Molecular Medicine of the Austrian Academy of Sciences	Lukas Endler et al	?	?	?
Austria/CeMM20197/2021	EPI_ISL_7195076	2021-11-09	Austrian Agency for Health and Food Safety (AGES)	Bergthaler laboratory	CeMM Research Center for Molecular Medicine of the Austrian Academy of Sciences	Lukas Endler et al	?	?	?
Austria/CeMM20208/2021	EPI_ISL_7195088	2021-11-09	Austrian Agency for Health and Food Safety (AGES)	Bergthaler laboratory	CeMM Research Center for Molecular Medicine of the Austrian Academy of Sciences	Lukas Endler et al	?	?	?
Austria/CeMM20218/2021	EPI_ISL_7195094	2021-11	Austrian Agency for Health and Food Safety (AGES)	Bergthaler laboratory	CeMM Research Center for Molecular Medicine of the Austrian Academy of Sciences	Lukas Endler et al	?	?	?
Austria/CeMM20225/2021	EPI_ISL_7195099	2021-11	Austrian Agency for Health and Food Safety (AGES)	Bergthaler laboratory	CeMM Research Center for Molecular Medicine of the Austrian Academy of Sciences	Lukas Endler et al	?	?	?
Austria/CeMM20238/2021	EPI_ISL_7195108	2021-11	Austrian Agency for Health and Food Safety (AGES)	Bergthaler laboratory	CeMM Research Center for Molecular Medicine of the Austrian Academy of Sciences	Lukas Endler et al	?	?	?
Austria/CeMM20260/2021	EPI_ISL_7195122	2021-11	Austrian Agency for Health and Food Safety (AGES)	Bergthaler laboratory	CeMM Research Center for Molecular Medicine of the Austrian Academy of Sciences	Lukas Endler et al	?	?	?
Austria/CeMM20269/2021	EPI_ISL_7195129	2021-11-03	Austrian Agency for Health and Food Safety (AGES)	Bergthaler laboratory	CeMM Research Center for Molecular Medicine of the Austrian Academy of Sciences	Lukas Endler et al	?	?	?
Austria/CeMM20274/2021	EPI_ISL_7195132	2021-11-07	Austrian Agency for Health and Food Safety (AGES)	Bergthaler laboratory	CeMM Research Center for Molecular Medicine of the Austrian Academy of Sciences	Lukas Endler et al	?	?	?
Austria/CeMM20279/2021	EPI_ISL_7195136	2021-11	Austrian Agency for Health and Food Safety (AGES)	Bergthaler laboratory	CeMM Research Center for Molecular Medicine of the Austrian Academy of Sciences	Lukas Endler et al	?	?	?
Austria/CeMM20290/2021	EPI_ISL_7195147	2021-11	Austrian Agency for Health and Food Safety (AGES)	Bergthaler laboratory	CeMM Research Center for Molecular Medicine of the Austrian Academy of Sciences	Lukas Endler et al	?	?	?
Austria/CeMM20294/2021	EPI_ISL_7195151	2021-10-26	Austrian Agency for Health and Food Safety (AGES)	Bergthaler laboratory	CeMM Research Center for Molecular Medicine of the Austrian Academy of Sciences	Lukas Endler et al	?	?	?
Austria/CeMM20295/2021	EPI_ISL_7195152	2021-10-29	Austrian Agency for Health and Food Safety (AGES)	Bergthaler laboratory	CeMM Research Center for Molecular Medicine of the Austrian Academy of Sciences	Lukas Endler et al	?	?	?
Austria/CeMM20302/2021	EPI_ISL_7195159	2021-11-06	Austrian Agency for Health and Food Safety (AGES)	Bergthaler laboratory	CeMM Research Center for Molecular Medicine of the Austrian Academy of Sciences	Lukas Endler et al	?	?	?
Austria/CeMM20305/2021	EPI_ISL_7195161	2021-11-07	Austrian Agency for Health and Food Safety (AGES)	Bergthaler laboratory	CeMM Research Center for Molecular Medicine of the Austrian Academy of Sciences	Lukas Endler et al	?	?	?
Austria/CeMM20315/2021	EPI_ISL_7195169	2021-11-18	Austrian Agency for Health and Food Safety (AGES)	Bergthaler laboratory	CeMM Research Center for Molecular Medicine of the Austrian Academy of Sciences	Lukas Endler et al	?	?	?
Austria/CeMM20316/2021	EPI_ISL_7195170	2021-11-18	Austrian Agency for Health and Food Safety (AGES)	Bergthaler laboratory	CeMM Research Center for Molecular Medicine of the Austrian Academy of Sciences	Lukas Endler et al	?	?	?
Austria/CeMM20320/2021	EPI_ISL_7195173	2021-11-19	Austrian Agency for Health and Food Safety (AGES)	Bergthaler laboratory	CeMM Research Center for Molecular Medicine of the Austrian Academy of Sciences	Lukas Endler et al	?	?	?
Austria/CeMM20335/2021	EPI_ISL_7195185	2021-11-09	Austrian Agency for Health and Food Safety (AGES)	Bergthaler laboratory	CeMM Research Center for Molecular Medicine of the Austrian Academy of Sciences	Lukas Endler et al	?	?	?
Austria/CeMM20346/2021	EPI_ISL_7195196	2021-11-08	Austrian Agency for Health and Food Safety (AGES)	Bergthaler laboratory	CeMM Research Center for Molecular Medicine of the Austrian Academy of Sciences	Lukas Endler et al	?	?	?
Austria/CeMM20347/2021	EPI_ISL_7195197	2021-11-08	Austrian Agency for Health and Food Safety (AGES)	Bergthaler laboratory	CeMM Research Center for Molecular Medicine of the Austrian Academy of Sciences	Lukas Endler et al	?	?	?
Austria/CeMM20349/2021	EPI_ISL_7195199	2021-11-08	Austrian Agency for Health and Food Safety (AGES)	Bergthaler laboratory	CeMM Research Center for Molecular Medicine of the Austrian Academy of Sciences	Lukas Endler et al	?	?	?
Austria/CeMM20352/2021	EPI_ISL_7195202	2021-11-08	Austrian Agency for Health and Food Safety (AGES)	Bergthaler laboratory	CeMM Research Center for Molecular Medicine of the Austrian Academy of Sciences	Lukas Endler et al	?	?	?
Austria/CeMM20370/2021	EPI_ISL_7195214	2021-11-11	Austrian Agency for Health and Food Safety (AGES)	Bergthaler laboratory	CeMM Research Center for Molecular Medicine of the Austrian Academy of Sciences	Lukas Endler et al	?	?	?
Austria/CeMM20400/2021	EPI_ISL_7195241	2021-11-10	Austrian Agency for Health and Food Safety (AGES)	Bergthaler laboratory	CeMM Research Center for Molecular Medicine of the Austrian Academy of Sciences	Lukas Endler et al	?	?	?
Austria/CeMM21003/2021	EPI_ISL_7798626	2021-11-26	Center for Virology	Medical University of Vienna	Bergthaler laboratory	CeMM Research Center for Molecular Medicine of the Austrian Academy of Sciences	Lukas Endler et al	?	?	?
Austria/CeMM21191/2021	EPI_ISL_7798572	2021-11-29	Austrian Agency for Health and Food Safety (AGES)	Bergthaler laboratory	CeMM Research Center for Molecular Medicine of the Austrian Academy of Sciences	Lukas Endler et al	?	?	?
Austria/CeMM21355/2021	EPI_ISL_8769134	2021-12-13	Center for Virology	Medical University of Vienna	Bergthaler laboratory	CeMM Research Center for Molecular Medicine of the Austrian Academy of Sciences	Lukas Endler et al	?	?	?
Austria/CeMM21691/2021	EPI_ISL_9011051	2021-10-25	Austrian Agency for Health and Food Safety (AGES)	Bergthaler laboratory	CeMM Research Center for Molecular Medicine of the Austrian Academy of Sciences	Lukas Endler et al	?	?	?
Austria/CeMM21732/2021	EPI_ISL_9011088	2021-12-20	Austrian Agency for Health and Food Safety (AGES)	Bergthaler laboratory	CeMM Research Center for Molecular Medicine of the Austrian Academy of Sciences	Lukas Endler et al	?	?	?
Austria/CeMM21794/2021	EPI_ISL_9011145	2021-12-16	Austrian Agency for Health and Food Safety (AGES)	Bergthaler laboratory	CeMM Research Center for Molecular Medicine of the Austrian Academy of Sciences	Lukas Endler et al	?	?	?
Austria/CeMM21797/2021	EPI_ISL_9011148	2021-12-16	Austrian Agency for Health and Food Safety (AGES)	Bergthaler laboratory	CeMM Research Center for Molecular Medicine of the Austrian Academy of Sciences	Lukas Endler et al	?	?	?
Austria/CeMM22519/2022	EPI_ISL_9459564	2022-01	Austrian Agency for Health and Food Safety (AGES)	Bergthaler laboratory	CeMM Research Center for Molecular Medicine of the Austrian Academy of Sciences	Lukas Endler et al	?	?	?
Austria/CeMM23456/2022	EPI_ISL_9880613	2022-01-26	Austrian Agency for Health and Food Safety (AGES)	Bergthaler laboratory	CeMM Research Center for Molecular Medicine of the Austrian Academy of Sciences	Lukas Endler et al	?	?	?
Austria/CeMM23472/2022	EPI_ISL_9880623	2022-01-25	Austrian Agency for Health and Food Safety (AGES)	Bergthaler laboratory	CeMM Research Center for Molecular Medicine of the Austrian Academy of Sciences	Lukas Endler et al	?	?	?
Austria/CeMM23473/2022	EPI_ISL_9880659	2022-01	Austrian Agency for Health and Food Safety (AGES)	Bergthaler laboratory	CeMM Research Center for Molecular Medicine of the Austrian Academy of Sciences	Lukas Endler et al	?	?	?
Austria/CeMM23474/2022	EPI_ISL_9880660	2022-01	Austrian Agency for Health and Food Safety (AGES)	Bergthaler laboratory	CeMM Research Center for Molecular Medicine of the Austrian Academy of Sciences	Lukas Endler et al	?	?	?
Austria/CeMM23476/2022	EPI_ISL_9880661	2022-01	Austrian Agency for Health and Food Safety (AGES)	Bergthaler laboratory	CeMM Research Center for Molecular Medicine of the Austrian Academy of Sciences	Lukas Endler et al	?	?	?
Austria/CeMM23477/2022	EPI_ISL_9880662	2022-01	Austrian Agency for Health and Food Safety (AGES)	Bergthaler laboratory	CeMM Research Center for Molecular Medicine of the Austrian Academy of Sciences	Lukas Endler et al	?	?	?
Austria/CeMM23478/2022	EPI_ISL_9880663	2022-01	Austrian Agency for Health and Food Safety (AGES)	Bergthaler laboratory	CeMM Research Center for Molecular Medicine of the Austrian Academy of Sciences	Lukas Endler et al	?	?	?
Austria/CeMM23481/2022	EPI_ISL_9880665	2022-01	Austrian Agency for Health and Food Safety (AGES)	Bergthaler laboratory	CeMM Research Center for Molecular Medicine of the Austrian Academy of Sciences	Lukas Endler et al	?	?	?
Austria/CeMM23482/2022	EPI_ISL_9880666	2022-01	Austrian Agency for Health and Food Safety (AGES)	Bergthaler laboratory	CeMM Research Center for Molecular Medicine of the Austrian Academy of Sciences	Lukas Endler et al	?	?	?
Austria/CeMM23485/2022	EPI_ISL_9880667	2022-01	Austrian Agency for Health and Food Safety (AGES)	Bergthaler laboratory	CeMM Research Center for Molecular Medicine of the Austrian Academy of Sciences	Lukas Endler et al	?	?	?
Austria/CeMM23488/2022	EPI_ISL_9880670	2022-01	Austrian Agency for Health and Food Safety (AGES)	Bergthaler laboratory	CeMM Research Center for Molecular Medicine of the Austrian Academy of Sciences	Lukas Endler et al	?	?	?
Austria/CeMM23493/2022	EPI_ISL_9880673	2022-01	Austrian Agency for Health and Food Safety (AGES)	Bergthaler laboratory	CeMM Research Center for Molecular Medicine of the Austrian Academy of Sciences	Lukas Endler et al	?	?	?
Austria/CeMM23501/2022	EPI_ISL_9880680	2022-01	Austrian Agency for Health and Food Safety (AGES)	Bergthaler laboratory	CeMM Research Center for Molecular Medicine of the Austrian Academy of Sciences	Lukas Endler et al	?	?	?
Austria/CeMM23508/2022	EPI_ISL_9880628	2022-01-19	Austrian Agency for Health and Food Safety (AGES)	Bergthaler laboratory	CeMM Research Center for Molecular Medicine of the Austrian Academy of Sciences	Lukas Endler et al	?	?	?
Austria/CeMM23868/2022	EPI_ISL_9880693	2022-01-27	Center for Virology	Medical University of Vienna	Bergthaler laboratory	CeMM Research Center for Molecular Medicine of the Austrian Academy of Sciences	Lukas Endler et al	?	?	?
Austria/KILM2233/2021	EPI_ISL_8342534	2021-12	Dept. of Laboratory Medicine	Dept. of Laboratory Medicine	Harald Esterbauer et al	?	?	?
Austria/KILM2236/2021	EPI_ISL_8342536	2021-12	Dept. of Laboratory Medicine	Dept. of Laboratory Medicine	Harald Esterbauer et al	?	?	?
Austria/KILM2319/2022	EPI_ISL_9421179	2022-01	Dept. of Laboratory Medicine	Dept. of Laboratory Medicine	Harald Esterbauer et al	?	?	?
Austria/KILM2323/2022	EPI_ISL_9421180	2022-01	Dept. of Laboratory Medicine	Dept. of Laboratory Medicine	Harald Esterbauer et al	?	?	?
Austria/KILM2324/2022	EPI_ISL_9421181	2022-01	Dept. of Laboratory Medicine	Dept. of Laboratory Medicine	Harald Esterbauer et al	?	?	?
Austria/KILM2327/2022	EPI_ISL_9421182	2022-01	Dept. of Laboratory Medicine	Dept. of Laboratory Medicine	Harald Esterbauer et al	?	?	?
Austria/KILM2328/2022	EPI_ISL_9421183	2022-01	Dept. of Laboratory Medicine	Dept. of Laboratory Medicine	Harald Esterbauer et al	?	?	?
Austria/LB-R00052-S004/2022	EPI_ISL_8478929	2022-01	Lifebrain Covid Labor GmbH	Lifebrain Covid Labor GmbH	Filip Sima et al	?	?	?
Austria/LB-R00052-S070/2022	EPI_ISL_8478990	2022-01	Lifebrain Covid Labor GmbH	Lifebrain Covid Labor GmbH	Filip Sima et al	?	?	?
Austria/LB-R00059-S158/2022	EPI_ISL_9852324	2022-02-03	Lifebrain Covid Labor GmbH	Lifebrain Covid Labor GmbH	Filip Sima et al	?	?	?
Austria/LB-R00063-S170/2022	EPI_ISL_10693070	2022-02-22	Lifebrain Covid Labor GmbH	Lifebrain Covid Labor GmbH	Filip Sima et al	?	?	?
Austria/LB-R00063-S176/2022	EPI_ISL_10693075	2022-02-22	Lifebrain Covid Labor GmbH	Lifebrain Covid Labor GmbH	Filip Sima et al	?	?	?
Austria/LB-R00063-S179/2022	EPI_ISL_10693078	2022-02-24	Lifebrain Covid Labor GmbH	Lifebrain Covid Labor GmbH	Filip Sima et al	?	?	?
Austria/LB-R00063-S259/2022	EPI_ISL_10693161	2022-02-23	Lifebrain Covid Labor GmbH	Lifebrain Covid Labor GmbH	Filip Sima et al	?	?	?
Austria/LB-R00063-S358/2022	EPI_ISL_10693248	2022-02-23	Lifebrain Covid Labor GmbH	Lifebrain Covid Labor GmbH	Filip Sima et al	?	?	?
Austria/Medilab_07/2022	EPI_ISL_10360965	2022-02-06	Dr. Mustafa	Dr. Richter Labor für medizinisch-chemische und mikrobiologische Diagnostik GmbH	Abteilung Molekularbiologie	Dr. Mustafa	Dr. Richter Labor für medizinisch-chemische und mikrobiologische Diagnostik GmbH	Abteilung Molekularbiologie	Alexander Gamisch et al	?	?	?
Austria/Medilab_08/2022	EPI_ISL_10361491	2022-02-06	Dr. Mustafa	Dr. Richter Labor für medizinisch-chemische und mikrobiologische Diagnostik GmbH	Abteilung Molekularbiologie	Dr. Mustafa	Dr. Richter Labor für medizinisch-chemische und mikrobiologische Diagnostik GmbH	Abteilung Molekularbiologie	Alexander Gamisch et al	?	?	?
Austria/Medilab_09/2022	EPI_ISL_10361648	2022-02-04	Dr. Mustafa	Dr. Richter Labor für medizinisch-chemische und mikrobiologische Diagnostik GmbH	Abteilung Molekularbiologie	Dr. Mustafa	Dr. Richter Labor für medizinisch-chemische und mikrobiologische Diagnostik GmbH	Abteilung Molekularbiologie	Alexander Gamisch et al	?	?	?
Austria/Medilab_11/2022	EPI_ISL_10361827	2022-02-04	Dr. Mustafa	Dr. Richter Labor für medizinisch-chemische und mikrobiologische Diagnostik GmbH	Abteilung Molekularbiologie	Dr. Mustafa	Dr. Richter Labor für medizinisch-chemische und mikrobiologische Diagnostik GmbH	Abteilung Molekularbiologie	Alexander Gamisch et al	?	?	?
Austria/Medilab_13/2022	EPI_ISL_10362535	2022-02-02	Dr. Mustafa	Dr. Richter Labor für medizinisch-chemische und mikrobiologische Diagnostik GmbH	Abteilung Molekularbiologie	Dr. Mustafa	Dr. Richter Labor für medizinisch-chemische und mikrobiologische Diagnostik GmbH	Abteilung Molekularbiologie	Alexander Gamisch et al	?	?	?
Austria/Medilab_15/2022	EPI_ISL_10362797	2022-02-04	Dr. Mustafa	Dr. Richter Labor für medizinisch-chemische und mikrobiologische Diagnostik GmbH	Abteilung Molekularbiologie	Dr. Mustafa	Dr. Richter Labor für medizinisch-chemische und mikrobiologische Diagnostik GmbH	Abteilung Molekularbiologie	Alexander Gamisch et al	?	?	?
Austria/Medilab_16/2022	EPI_ISL_10363267	2022-02-06	Dr. Mustafa	Dr. Richter Labor für medizinisch-chemische und mikrobiologische Diagnostik GmbH	Abteilung Molekularbiologie	Dr. Mustafa	Dr. Richter Labor für medizinisch-chemische und mikrobiologische Diagnostik GmbH	Abteilung Molekularbiologie	Alexander Gamisch et al	?	?	?
Austria/Medilab_21/2022	EPI_ISL_10363639	2022-01-30	Dr. Mustafa	Dr. Richter Labor für medizinisch-chemische und mikrobiologische Diagnostik GmbH	Abteilung Molekularbiologie	Dr. Mustafa	Dr. Richter Labor für medizinisch-chemische und mikrobiologische Diagnostik GmbH	Abteilung Molekularbiologie	Alexander Gamisch et al	?	?	?
Austria/Om726/2021	EPI_ISL_9110894	2021-11-30	Center for Virology	Center for Virology	Jeremy V. Camp et al	?	?	?
Austria/SKV-265/2021	EPI_ISL_7016371	2021-09	Salzkammergutklinikum Vöcklabruck	Institut für Pathologie	Salzkammergutklinikum Vöcklabruck	Institut für Pathologie	Regina Stitz et al	?	?	?
Austria/SKV-266/2021	EPI_ISL_7016372	2021-09	Salzkammergutklinikum Vöcklabruck	Institut für Pathologie	Salzkammergutklinikum Vöcklabruck	Institut für Pathologie	Regina Stitz et al	?	?	?
Austria/SKV-276/2021	EPI_ISL_7200793	2021-11	Salzkammergutklinikum Vöcklabruck	Institut für Pathologie	Salzkammergutklinikum Vöcklabruck	Institut für Pathologie	Regina Stitz et al	?	?	?
Austria/SKV-278/2021	EPI_ISL_7200802	2021-11	Salzkammergutklinikum Vöcklabruck	Institut für Pathologie	Salzkammergutklinikum Vöcklabruck	Institut für Pathologie	Regina Stitz et al	?	?	?
Austria/SKV-280/2021	EPI_ISL_7214613	2021-11	Salzkammergutklinikum Vöcklabruck	Institut für Pathologie	Salzkammergutklinikum Vöcklabruck	Institut für Pathologie	Regina Stitz et al	?	?	?
Austria/SKV-281/2021	EPI_ISL_7214617	2021-11	Salzkammergutklinikum Vöcklabruck	Institut für Pathologie	Salzkammergutklinikum Vöcklabruck	Institut für Pathologie	Regina Stitz et al	?	?	?
Austria/SKV-284/2021	EPI_ISL_9128242	2021-12	Salzkammergutklinikum Vöcklabruck	Institut für Pathologie	Salzkammergutklinikum Vöcklabruck	Institut für Pathologie	Regina Stitz et al	?	?	?
Austria/SKV-288/2021	EPI_ISL_9127457	2021-12	Salzkammergutklinikum Vöcklabruck	Institut für Pathologie	Salzkammergutklinikum Vöcklabruck	Institut für Pathologie	Regina Stitz et al	?	?	?
Austria/SKV-289/2021	EPI_ISL_9127458	2021-12	Salzkammergutklinikum Vöcklabruck	Institut für Pathologie	Salzkammergutklinikum Vöcklabruck	Institut für Pathologie	Regina Stitz et al	?	?	?
Austria/SKV-293/2021	EPI_ISL_9122962	2021-12	Salzkammergutklinikum Vöcklabruck	Institut für Pathologie	Salzkammergutklinikum Vöcklabruck	Institut für Pathologie	Regina Stitz et al	?	?	?
Austria/SKV-294/2021	EPI_ISL_9129897	2021-12	Salzkammergutklinikum Vöcklabruck	Institut für Pathologie	Salzkammergutklinikum Vöcklabruck	Institut für Pathologie	Regina Stitz et al	?	?	?
Austria/SKV-298/2021	EPI_ISL_9129898	2021-12	Salzkammergutklinikum Vöcklabruck	Institut für Pathologie	Salzkammergutklinikum Vöcklabruck	Institut für Pathologie	Regina Stitz et al	?	?	?
Austria/SKV-301/2022	EPI_ISL_9129906	2022-01	Salzkammergutklinikum Vöcklabruck	Institut für Pathologie	Salzkammergutklinikum Vöcklabruck	Institut für Pathologie	Regina Stitz et al	?	?	?
Austria/tyrolpath00000227/2021	EPI_ISL_8006280	2021-09	Tyrolpath Obrist Brunhuber GmbH	Tyrolpath Obrist Brunhuber GmbH	Clemens Mayer et al	?	?	?
Austria/tyrolpath00000334/2021	EPI_ISL_8006368	2021-10	Tyrolpath Obrist Brunhuber GmbH	Tyrolpath Obrist Brunhuber GmbH	Clemens Mayer et al	?	?	?
Austria/tyrolpath00000532/2021	EPI_ISL_8765417	2021-08	Tyrolpath Obrist Brunhuber GmbH	Tyrolpath Obrist Brunhuber GmbH	Clemens Mayer et al	?	?	?
Austria/tyrolpath00000537/2021	EPI_ISL_8765422	2021-08	Tyrolpath Obrist Brunhuber GmbH	Tyrolpath Obrist Brunhuber GmbH	Clemens Mayer et al	?	?	?
Austria/tyrolpath00000550/2021	EPI_ISL_8765432	2021-08	Tyrolpath Obrist Brunhuber GmbH	Tyrolpath Obrist Brunhuber GmbH	Clemens Mayer et al	?	?	?
Austria/tyrolpath00000601/2021	EPI_ISL_8765478	2021-10	Tyrolpath Obrist Brunhuber GmbH	Tyrolpath Obrist Brunhuber GmbH	Clemens Mayer et al	?	?	?
Austria/tyrolpath00000602/2021	EPI_ISL_8765479	2021-10	Tyrolpath Obrist Brunhuber GmbH	Tyrolpath Obrist Brunhuber GmbH	Clemens Mayer et al	?	?	?
Austria/tyrolpath00000611/2021	EPI_ISL_8765487	2021-10	Tyrolpath Obrist Brunhuber GmbH	Tyrolpath Obrist Brunhuber GmbH	Clemens Mayer et al	?	?	?
Austria/tyrolpath00000613/2021	EPI_ISL_8765488	2021-10	Tyrolpath Obrist Brunhuber GmbH	Tyrolpath Obrist Brunhuber GmbH	Clemens Mayer et al	?	?	?
Austria/tyrolpath00000614/2021	EPI_ISL_8765489	2021-10	Tyrolpath Obrist Brunhuber GmbH	Tyrolpath Obrist Brunhuber GmbH	Clemens Mayer et al	?	?	?
Austria/tyrolpath00000618/2021	EPI_ISL_8765492	2021-10	Tyrolpath Obrist Brunhuber GmbH	Tyrolpath Obrist Brunhuber GmbH	Clemens Mayer et al	?	?	?
Austria/tyrolpath00000627/2021	EPI_ISL_8765501	2021-10	Tyrolpath Obrist Brunhuber GmbH	Tyrolpath Obrist Brunhuber GmbH	Clemens Mayer et al	?	?	?
Austria/tyrolpath00000629/2021	EPI_ISL_8765503	2021-10	Tyrolpath Obrist Brunhuber GmbH	Tyrolpath Obrist Brunhuber GmbH	Clemens Mayer et al	?	?	?
Austria/tyrolpath00000632/2021	EPI_ISL_8765506	2021-10	Tyrolpath Obrist Brunhuber GmbH	Tyrolpath Obrist Brunhuber GmbH	Clemens Mayer et al	?	?	?
Austria/tyrolpath00000637/2021	EPI_ISL_8765510	2021-10	Tyrolpath Obrist Brunhuber GmbH	Tyrolpath Obrist Brunhuber GmbH	Clemens Mayer et al	?	?	?
Austria/tyrolpath00000638/2021	EPI_ISL_8765511	2021-10	Tyrolpath Obrist Brunhuber GmbH	Tyrolpath Obrist Brunhuber GmbH	Clemens Mayer et al	?	?	?
Austria/tyrolpath00000642/2021	EPI_ISL_8765514	2021-10	Tyrolpath Obrist Brunhuber GmbH	Tyrolpath Obrist Brunhuber GmbH	Clemens Mayer et al	?	?	?
Austria/tyrolpath00000649/2021	EPI_ISL_8765520	2021-10	Tyrolpath Obrist Brunhuber GmbH	Tyrolpath Obrist Brunhuber GmbH	Clemens Mayer et al	?	?	?
Austria/tyrolpath00000653/2021	EPI_ISL_8765524	2021-10	Tyrolpath Obrist Brunhuber GmbH	Tyrolpath Obrist Brunhuber GmbH	Clemens Mayer et al	?	?	?
Austria/tyrolpath00000658/2021	EPI_ISL_8765529	2021-10	Tyrolpath Obrist Brunhuber GmbH	Tyrolpath Obrist Brunhuber GmbH	Clemens Mayer et al	?	?	?
Bangladesh/CHRF-0860/2021	EPI_ISL_8476904	2021-11-20	Child Health Research Foundation	Child Health Research Foundation	CHRF Bangladesh Genomics Team et al	?	?	?
Bangladesh/CHRF-0920/2021	EPI_ISL_8476905	2021-11-21	Child Health Research Foundation	Child Health Research Foundation	CHRF Bangladesh Genomics Team et al	?	?	?
Bangladesh/CHRF-0926/2021	EPI_ISL_8476912	2021-12-11	Child Health Research Foundation	Child Health Research Foundation	CHRF Bangladesh Genomics Team et al	?	?	?
Bangladesh/CHRF-0947/2021	EPI_ISL_9594559	2021-12-29	Child Health Research Foundation	Child Health Research Foundation	CHRF Bangladesh Genomics Team et al	?	?	?
Bangladesh/CHRF-0961/2022	EPI_ISL_9594563	2022-01-09	Child Health Research Foundation	Child Health Research Foundation	CHRF Bangladesh Genomics Team et al	?	?	?
Bangladesh/CHRF-0970/2022	EPI_ISL_9594553	2022-01-09	Child Health Research Foundation	Child Health Research Foundation	CHRF Bangladesh Genomics Team et al	?	?	?
Bangladesh/CHRF-0996/2022	EPI_ISL_9594572	2022-01-11	Child Health Research Foundation	Child Health Research Foundation	CHRF Bangladesh Genomics Team et al	?	?	?
Bangladesh/CHRF-GSB04-111/2022	EPI_ISL_9594537	2022-01-02	Child Health Research Foundation	Child Health Research Foundation	CHRF Bangladesh Genomics Team et al	?	?	?
Bangladesh/CHRF-GSB04-115/2022	EPI_ISL_9594539	2022-01-08	Child Health Research Foundation	Child Health Research Foundation	CHRF Bangladesh Genomics Team et al	?	?	?
Bangladesh/CHRF-GSB04-118/2022	EPI_ISL_9845374	2022-01-15	Child Health Research Foundation	Child Health Research Foundation	CHRF Bangladesh Genomics Team et al	?	?	?
Bangladesh/CHRF-GSB08-109/2022	EPI_ISL_10586937	2022-02-01	Sher- E -Bangla Medical College	Barishal	Child Health Research Foundation	CHRF Bangladesh Genomics Team et al	?	?	?
Bangladesh/CHRF-GSB08-111/2022	EPI_ISL_10586939	2022-02-01	Sher- E -Bangla Medical College	Barishal	Child Health Research Foundation	CHRF Bangladesh Genomics Team et al	?	?	?
Bangladesh/CHRF-GSB12-076/2022	EPI_ISL_9594535	2022-01-12	Khulna Medical College	Khulna	Child Health Research Foundation	CHRF Bangladesh Genomics Team et al	?	?	?
Bangladesh/CHRF-GSB15-110/2021	EPI_ISL_8485227	2021-12-06	Rajshahi Medical College	Rajshahi	Child Health Research Foundation	CHRF Bangladesh Genomics Team et al	?	?	?
Bangladesh/CHRF-GSB16-066/2022	EPI_ISL_9594543	2022-01-04	Rangpur Medical College	Rangpur	Child Health Research Foundation	CHRF Bangladesh Genomics Team et al	?	?	?
Bangladesh/CHRF-GSB16-075/2022	EPI_ISL_9845366	2022-01-22	Rangpur Medical College	Rangpur	Child Health Research Foundation	CHRF Bangladesh Genomics Team et al	?	?	?
Bangladesh/CHRF-GSB16-077/2022	EPI_ISL_9845368	2022-01-23	Rangpur Medical College	Rangpur	Child Health Research Foundation	CHRF Bangladesh Genomics Team et al	?	?	?
Bangladesh/CHRF-GSB17-088/2022	EPI_ISL_9594531	2022-01-15	Rangamati Medical College	Rangamati	Child Health Research Foundation	CHRF Bangladesh Genomics Team et al	?	?	?
Bangladesh/CHRF-GSB17-102/2022	EPI_ISL_9594532	2022-01-15	Rangamati Medical College	Rangamati	Child Health Research Foundation	CHRF Bangladesh Genomics Team et al	?	?	?
Bangladesh/IEDCR-icddrb-GSB01-152/2021	EPI_ISL_7870191	2021-11-09	Institute of Epidemiology Disease Control And Research (IEDCR)	Virology Laboratory	International Centre for Diarrhoeal Disease Research	Bangladesh (ICDDR	B)	Mojnu Miah et al	?	?	?
Bangladesh/IEDCR-icddrb-GSB01-247/2022	EPI_ISL_10093707	2022-01-29	Institute of Epidemiology	Disease Control and Research (IEDCR)	IEDCR-icddr	b	Syed Muktadir Al Sium et al	?	?	?
Bangladesh/IEDCR-icddrb-GSB02-061/2021	EPI_ISL_8929492	2021-12-27	Institute for Developing Science and Health Initiatives (ideSHi)	IEDCR-icddr	b	Syed Muktadir Al Sium et al	?	?	?
Bangladesh/IEDCR-icddrb-GSB05-080/2022	EPI_ISL_10093708	2022-01-29	BITID	Chattogram	IEDCR-icddr	b	Syed Muktadir Al Sium et al	?	?	?
Bangladesh/IEDCR-icddrb-GSB05-082/2022	EPI_ISL_10093700	2022-01-25	BITID	Chattogram	IEDCR-icddr	b	Syed Muktadir Al Sium et al	?	?	?
Bangladesh/IEDCR-icddrb-GSB05-083/2022	EPI_ISL_10093690	2022-01-18	BITID	Chattogram	IEDCR-icddr	b	Syed Muktadir Al Sium et al	?	?	?
Bangladesh/IEDCR-icddrb-GSB07-089/2022	EPI_ISL_10093692	2022-01-19	Sylhet MAG Osmani Medical College	Sylhet	IEDCR-icddr	b	Syed Muktadir Al Sium et al	?	?	?
Bangladesh/IEDCR-icddrb-GSB15-167/2022	EPI_ISL_10093701	2022-01-26	Rajshahi Medical College	Rajshahi	IEDCR-icddr	b	Syed Muktadir Al Sium et al	?	?	?
Bangladesh/IEDCR-icddrb-GSB15-168/2022	EPI_ISL_10093703	2022-01-27	Rajshahi Medical College	Rajshahi	IEDCR-icddr	b	Syed Muktadir Al Sium et al	?	?	?
Bangladesh/IEDCR-icddrb-GSB15-173/2022	EPI_ISL_10093705	2022-01-28	Rajshahi Medical College	Rajshahi	IEDCR-icddr	b	Syed Muktadir Al Sium et al	?	?	?
Bangladesh/INSACOG-1931502627121/2021	EPI_ISL_9473024	2021-12-28	INSACOG-WB	National Institute of Biomedical Genomics – INSACOG	Arindam Maitra et al	?	?	?
Bangladesh/icddrb-CU-CMOSH-032/2021	EPI_ISL_8879798	2021-11-20	Chattogram Maa-O-Shishu Hospital / Disease Biology & Molecular Epidemiology Research Lab	University of Chittagong/Dalhousie University	Canada	Virology Laboratory	International Centre for Diarrhoeal Disease Research	Bangladesh (ICDDR	B)	Adnan Mannan et al	?	?	?
Bangladesh/icddrb-G136606/2022	EPI_ISL_10406987	2022-02-01	Virology Laboratory	International Centre for Diarrhoeal Disease Research	Bangladesh (ICDDR	B)	Virology Laboratory	International Centre for Diarrhoeal Disease Research	Bangladesh (ICDDR	B)	Mohammad Jubair et al	?	?	?
Bangladesh/icddrb-G138777/2022	EPI_ISL_10407001	2022-02-07	Virology Laboratory	International Centre for Diarrhoeal Disease Research	Bangladesh (ICDDR	B)	Virology Laboratory	International Centre for Diarrhoeal Disease Research	Bangladesh (ICDDR	B)	Mohammad Jubair et al	?	?	?
Bangladesh/icddrb-G139287/2022	EPI_ISL_10407006	2022-02-09	Virology Laboratory	International Centre for Diarrhoeal Disease Research	Bangladesh (ICDDR	B)	Virology Laboratory	International Centre for Diarrhoeal Disease Research	Bangladesh (ICDDR	B)	Mohammad Jubair et al	?	?	?
Bangladesh/icddrb-GSB-03-206/2022	EPI_ISL_10407013	2022-02-01	Virology Laboratory	International Centre for Diarrhoeal Disease Research	Bangladesh (ICDDR	B)	Virology Laboratory	International Centre for Diarrhoeal Disease Research	Bangladesh (ICDDR	B)	Mohammad Jubair et al	?	?	?
Bangladesh/icddrb-GSB-03-207/2022	EPI_ISL_10407014	2022-02-01	Virology Laboratory	International Centre for Diarrhoeal Disease Research	Bangladesh (ICDDR	B)	Virology Laboratory	International Centre for Diarrhoeal Disease Research	Bangladesh (ICDDR	B)	Mohammad Jubair et al	?	?	?
Bangladesh/icddrb-GSB-03-210/2022	EPI_ISL_10407017	2022-02-03	Virology Laboratory	International Centre for Diarrhoeal Disease Research	Bangladesh (ICDDR	B)	Virology Laboratory	International Centre for Diarrhoeal Disease Research	Bangladesh (ICDDR	B)	Mohammad Jubair et al	?	?	?
Bangladesh/icddrb-GSB-03-215/2022	EPI_ISL_10407022	2022-02-07	Virology Laboratory	International Centre for Diarrhoeal Disease Research	Bangladesh (ICDDR	B)	Virology Laboratory	International Centre for Diarrhoeal Disease Research	Bangladesh (ICDDR	B)	Mohammad Jubair et al	?	?	?
Bangladesh/icddrb-GSB-03-217/2022	EPI_ISL_10407024	2022-02-08	Virology Laboratory	International Centre for Diarrhoeal Disease Research	Bangladesh (ICDDR	B)	Virology Laboratory	International Centre for Diarrhoeal Disease Research	Bangladesh (ICDDR	B)	Mohammad Jubair et al	?	?	?
Bangladesh/icddrb-GSB-03-221/2022	EPI_ISL_10407028	2022-02-12	Virology Laboratory	International Centre for Diarrhoeal Disease Research	Bangladesh (ICDDR	B)	Virology Laboratory	International Centre for Diarrhoeal Disease Research	Bangladesh (ICDDR	B)	Mohammad Jubair et al	?	?	?
Bangladesh/icddrb-GSB03-104/2021	EPI_ISL_7871067	2021-11-17	Virology Laboratory	International Centre for Diarrhoeal Disease Research	Bangladesh (ICDDR	B)	Virology Laboratory	International Centre for Diarrhoeal Disease Research	Bangladesh (ICDDR	B)	Mojnu Miah et al	?	?	?
Bangladesh/icddrb-GSB03-107/2021	EPI_ISL_7871060	2021-11-23	Virology Laboratory	International Centre for Diarrhoeal Disease Research	Bangladesh (ICDDR	B)	Virology Laboratory	International Centre for Diarrhoeal Disease Research	Bangladesh (ICDDR	B)	Mojnu Miah et al	?	?	?
Bangladesh/icddrb-GSB03-118/2021	EPI_ISL_8132291	2021-12-09	Virology Laboratory	International Centre for Diarrhoeal Disease Research	Bangladesh (ICDDR	B)	Virology Laboratory	International Centre for Diarrhoeal Disease Research	Bangladesh (ICDDR	B)	Mojnu Miah et al	?	?	?
Bangladesh/icddrb-GSB03-121/2021	EPI_ISL_8132293	2021-12-09	Virology Laboratory	International Centre for Diarrhoeal Disease Research	Bangladesh (ICDDR	B)	Virology Laboratory	International Centre for Diarrhoeal Disease Research	Bangladesh (ICDDR	B)	Mojnu Miah et al	?	?	?
Bangladesh/icddrb-GSB03-146/2021	EPI_ISL_8527487	2021-12-21	Virology Laboratory	International Centre for Diarrhoeal Disease Research	Bangladesh (ICDDR	B)	Virology Laboratory	International Centre for Diarrhoeal Disease Research	Bangladesh (ICDDR	B)	Mojnu Miah et al	?	?	?
Bangladesh/icddrb-GSB03-184/2022	EPI_ISL_9588353	2022-01-11	Virology Laboratory	International Centre for Diarrhoeal Disease Research	Bangladesh (ICDDR	B)	Virology Laboratory	International Centre for Diarrhoeal Disease Research	Bangladesh (ICDDR	B)	Mojnu Miah et al	?	?	?
Bangladesh/icddrb-GSB05-078/2022	EPI_ISL_9697247	2022-01-12	BITID	Chattogram	Virology Laboratory	International Centre for Diarrhoeal Disease Research	Bangladesh (ICDDR	B)	Mojnu Miah et al	?	?	?
Bangladesh/icddrb-GSB06-100/2021	EPI_ISL_8996825	2021-12-31	Cox's Bazar Medical College	Cox's bazar	Virology Laboratory	International Centre for Diarrhoeal Disease Research	Bangladesh (ICDDR	B)	Mojnu Miah et al	?	?	?
Bangladesh/icddrb-GSB06-128/2022	EPI_ISL_10315940	2022-01-22	Cox's Bazar Medical College	Cox's bazar	Virology Laboratory	International Centre for Diarrhoeal Disease Research	Bangladesh (ICDDR	B)	Md. Shaheen Alam et al	?	?	?
Bangladesh/icddrb-GSB06-129/2022	EPI_ISL_10315941	2022-01-23	Cox's Bazar Medical College	Cox's bazar	Virology Laboratory	International Centre for Diarrhoeal Disease Research	Bangladesh (ICDDR	B)	Md. Shaheen Alam et al	?	?	?
Bangladesh/icddrb-GSB07-079/2022	EPI_ISL_9697250	2022-01-02	Sylhet MAG Osmani Medical College	Sylhet	Virology Laboratory	International Centre for Diarrhoeal Disease Research	Bangladesh (ICDDR	B)	Mojnu Miah et al	?	?	?
Bangladesh/icddrb-GSB07-080/2022	EPI_ISL_9697251	2022-01-03	Sylhet MAG Osmani Medical College	Sylhet	Virology Laboratory	International Centre for Diarrhoeal Disease Research	Bangladesh (ICDDR	B)	Mojnu Miah et al	?	?	?
Bangladesh/icddrb-GSB07-086/2022	EPI_ISL_9697253	2022-01-10	Sylhet MAG Osmani Medical College	Sylhet	Virology Laboratory	International Centre for Diarrhoeal Disease Research	Bangladesh (ICDDR	B)	Mojnu Miah et al	?	?	?
Bangladesh/icddrb-GSB08-086/2022	EPI_ISL_9697256	2022-01-06	Sher- E -Bangla Medical College	Barishal	Virology Laboratory	International Centre for Diarrhoeal Disease Research	Bangladesh (ICDDR	B)	Mojnu Miah et al	?	?	?
Bangladesh/icddrb-GSB08-092/2022	EPI_ISL_9697260	2022-01-13	Sher- E -Bangla Medical College	Barishal	Virology Laboratory	International Centre for Diarrhoeal Disease Research	Bangladesh (ICDDR	B)	Mojnu Miah et al	?	?	?
Bangladesh/icddrb-GSB08-093/2022	EPI_ISL_9697261	2022-01-13	Sher- E -Bangla Medical College	Barishal	Virology Laboratory	International Centre for Diarrhoeal Disease Research	Bangladesh (ICDDR	B)	Mojnu Miah et al	?	?	?
Bangladesh/icddrb-GSB08-095/2022	EPI_ISL_10315943	2022-01-20	Sher- E -Bangla Medical College	Barisal	Virology Laboratory	International Centre for Diarrhoeal Disease Research	Bangladesh (ICDDR	B)	Md. Shaheen Alam et al	?	?	?
Bangladesh/icddrb-GSB08-098/2022	EPI_ISL_10315946	2022-01-23	Sher- E -Bangla Medical College	Barisal	Virology Laboratory	International Centre for Diarrhoeal Disease Research	Bangladesh (ICDDR	B)	Md. Shaheen Alam et al	?	?	?
Bangladesh/icddrb-GSB09-067/2022	EPI_ISL_9697263	2022-01-10	Satkhira Medical College	Satkhira	Virology Laboratory	International Centre for Diarrhoeal Disease Research	Bangladesh (ICDDR	B)	Mojnu Miah et al	?	?	?
Bangladesh/icddrb-GSB09-070/2022	EPI_ISL_9697265	2022-01-14	Satkhira Medical College	Satkhira	Virology Laboratory	International Centre for Diarrhoeal Disease Research	Bangladesh (ICDDR	B)	Mojnu Miah et al	?	?	?
Bangladesh/icddrb-GSB09-075/2022	EPI_ISL_10315948	2022-01-17	Satkhira Medical College	Satkhira	Virology Laboratory	International Centre for Diarrhoeal Disease Research	Bangladesh (ICDDR	B)	Md. Shaheen Alam et al	?	?	?
Bangladesh/icddrb-GSB09-080/2022	EPI_ISL_10315949	2022-01-19	Satkhira Medical College	Satkhira	Virology Laboratory	International Centre for Diarrhoeal Disease Research	Bangladesh (ICDDR	B)	Md. Shaheen Alam et al	?	?	?
Bangladesh/icddrb-GSB10-115/2022	EPI_ISL_9697270	2022-01-14	Shaheed M Monsur Ali Medical College	Sirajgonj	Virology Laboratory	International Centre for Diarrhoeal Disease Research	Bangladesh (ICDDR	B)	Mojnu Miah et al	?	?	?
Bangladesh/icddrb-GSB10-126/2022	EPI_ISL_10315951	2022-01-16	Shaheed M Monsur Ali Medical College	Sirajgonj	Virology Laboratory	International Centre for Diarrhoeal Disease Research	Bangladesh (ICDDR	B)	Md. Shaheen Alam et al	?	?	?
Bangladesh/icddrb-GSB10-128/2022	EPI_ISL_10315952	2022-01-20	Shaheed M Monsur Ali Medical College	Sirajgonj	Virology Laboratory	International Centre for Diarrhoeal Disease Research	Bangladesh (ICDDR	B)	Md. Shaheen Alam et al	?	?	?
Bangladesh/icddrb-GSB11-150/2021	EPI_ISL_8996832	2021-12-20	Kushtia Medical College	Kushtia	Virology Laboratory	International Centre for Diarrhoeal Disease Research	Bangladesh (ICDDR	B)	Mojnu Miah et al	?	?	?
Bangladesh/icddrb-GSB12-087/2022	EPI_ISL_10315957	2022-01-26	Khulna Medical College	Khulna	Virology Laboratory	International Centre for Diarrhoeal Disease Research	Bangladesh (ICDDR	B)	Md. Shaheen Alam et al	?	?	?
Bangladesh/icddrb-GSB13-122/2022	EPI_ISL_10315959	2022-01-20	Mymensingh Medical College	Mymensingh	Virology Laboratory	International Centre for Diarrhoeal Disease Research	Bangladesh (ICDDR	B)	Md. Shaheen Alam et al	?	?	?
Bangladesh/icddrb-GSB13-124/2022	EPI_ISL_10315960	2022-01-20	Mymensingh Medical College	Mymensingh	Virology Laboratory	International Centre for Diarrhoeal Disease Research	Bangladesh (ICDDR	B)	Md. Shaheen Alam et al	?	?	?
Bangladesh/icddrb-GSB13-127/2022	EPI_ISL_10315961	2022-01-21	Mymensingh Medical College	Mymensingh	Virology Laboratory	International Centre for Diarrhoeal Disease Research	Bangladesh (ICDDR	B)	Md. Shaheen Alam et al	?	?	?
Bangladesh/icddrb-GSB14-161/2022	EPI_ISL_9697278	2022-01-09	Shaheed Ziaur Rahman Medical College	Bogura	Virology Laboratory	International Centre for Diarrhoeal Disease Research	Bangladesh (ICDDR	B)	Mojnu Miah et al	?	?	?
Bangladesh/icddrb-GSB14-199/2022	EPI_ISL_9697280	2022-01-12	Shaheed Ziaur Rahman Medical College	Bogura	Virology Laboratory	International Centre for Diarrhoeal Disease Research	Bangladesh (ICDDR	B)	Mojnu Miah et al	?	?	?
Bangladesh/icddrb-GSB14-203/2022	EPI_ISL_9697282	2022-01-13	Shaheed Ziaur Rahman Medical College	Bogura	Virology Laboratory	International Centre for Diarrhoeal Disease Research	Bangladesh (ICDDR	B)	Mojnu Miah et al	?	?	?
Bangladesh/icddrb-GSB15-134/2022	EPI_ISL_9697285	2022-01-06	Rajshahi Medical College	Rajshahi	Virology Laboratory	International Centre for Diarrhoeal Disease Research	Bangladesh (ICDDR	B)	Mojnu Miah et al	?	?	?
Bangladesh/icddrb-GSB15-140/2022	EPI_ISL_9697286	2022-01-08	Rajshahi Medical College	Rajshahi	Virology Laboratory	International Centre for Diarrhoeal Disease Research	Bangladesh (ICDDR	B)	Mojnu Miah et al	?	?	?
Beijing/077/2021	EPI_ISL_8582058	2021-06-15	Beijing Center for Disease Control and Prevention	Beijing Center for Disease Control and Prevention	Yang Pan et al	?	?	?
Beijing/082/2021	EPI_ISL_8582086	2021-07-16	Beijing Center for Disease Control and Prevention	Beijing Center for Disease Control and Prevention	Zhichao liang et al	?	?	?
Beijing/089/2021	EPI_ISL_8582072	2021-07-28	Beijing Center for Disease Control and Prevention	Beijing Center for Disease Control and Prevention	Bing Lyu et al	?	?	?
Beijing/096/2021	EPI_ISL_8582062	2021-08-01	Beijing Center for Disease Control and Prevention	Beijing Center for Disease Control and Prevention	Fu li et al	?	?	?
Beijing/099/2021	EPI_ISL_8582075	2021-08-01	Beijing Center for Disease Control and Prevention	Beijing Center for Disease Control and Prevention	Shujuan Cui et al	?	?	?
Beijing/100/2021	EPI_ISL_8582077	2021-08-01	Beijing Center for Disease Control and Prevention	Beijing Center for Disease Control and Prevention	Lingyu Shen et al	?	?	?
Beijing/101/2021	EPI_ISL_8582064	2021-08-04	Beijing Center for Disease Control and Prevention	Beijing Center for Disease Control and Prevention	Yang Pan et al	?	?	?
Beijing/102/2021	EPI_ISL_8582063	2021-08-03	Beijing Center for Disease Control and Prevention	Beijing Center for Disease Control and Prevention	Yang Pan et al	?	?	?
Beijing/106/2021	EPI_ISL_8582074	2021-08-10	Beijing Center for Disease Control and Prevention	Beijing Center for Disease Control and Prevention	Shujuan Cui et al	?	?	?
Beijing/107/2021	EPI_ISL_8582066	2021-08-04	Beijing Center for Disease Control and Prevention	Beijing Center for Disease Control and Prevention	Yang Pan et al	?	?	?
Beijing/112/2021	EPI_ISL_8582078	2021-08-20	Beijing Center for Disease Control and Prevention	Beijing Center for Disease Control and Prevention	Lingyu Shen et al	?	?	?
Belarus/RRCEM-VIS_2107/2021	EPI_ISL_8038504	2021-05-24	Laboratory for HIV and opportunistic infections diagnosis The Republican Research and Practical Center for Epidemiology and Microbiology (RRPCEM)	Laboratory for HIV and opportunistic infections diagnosis The Republican Research and Practical Center for Epidemiology and Microbiology (RRPCEM)	Rodionova Larisa et al	?	?	?
Belgium/1-SPL21-p1/2021	EPI_ISL_7413964	2021-11-29	KU Leuven	Rega Institute	Clinical and Epidemiological Virology	KU Leuven	Rega Institute	Clinical and Epidemiological Virology	Bert Vanmechelen et al	?	?	?
Belgium/AZKLINA121-278705/2021	EPI_ISL_7729329	2021-11-11	AZ Klina	AZ Klina	Carl Vael et al	?	?	?
Belgium/AZKLINA121-279805/2021	EPI_ISL_10067798	2021-11-12	AZ Klina	AZ Klina	Carl Vael et al	?	?	?
Belgium/AZKLINA121-280575/2021	EPI_ISL_7729345	2021-11-13	AZ Klina	AZ Klina	Carl Vael et al	?	?	?
Belgium/AZKLINA121-280920/2021	EPI_ISL_7729359	2021-11-13	AZ Klina	AZ Klina	Carl Vael et al	?	?	?
Belgium/AZKLINA121-286437/2021	EPI_ISL_10067799	2021-11-18	AZ Klina	AZ Klina	Carl Vael et al	?	?	?
Belgium/AZKLINA121-292371/2021	EPI_ISL_10068513	2021-11-23	AZ Klina	AZ Klina	Carl Vael et al	?	?	?
Belgium/AZKLINA121-314626/2021	EPI_ISL_8609987	2021-12-10	AZ Klina	AZ Klina	Carl Vael et al	?	?	?
Belgium/AZKLINA121-323947/2021	EPI_ISL_8611463	2021-12-20	AZ Klina	AZ Klina	Carl Vael et al	?	?	?
Belgium/AZKLINA122-052144/2022	EPI_ISL_10679395	2022-02-18	AZ Klina	AZ Klina	Carl Vael et al	?	?	?
Belgium/AZKLINA122-053467/2022	EPI_ISL_10679397	2022-02-20	AZ Klina	AZ Klina	Carl Vael et al	?	?	?
Belgium/Aalst-OLVZ-8333470/2021	EPI_ISL_7310151	2021-10-19	OLVZ Aalst	OLVZ Aalst	Astrid Holderbeke et al	?	?	?
Belgium/Aalst-OLVZ-8399384/2021	EPI_ISL_8546669	2021-11-29	OLVZ Aalst	OLVZ Aalst	Astrid Holderbeke et al	?	?	?
Belgium/Aalst-OLVZ-852598801/2022	EPI_ISL_10680184	2022-02-09	OLVZ Aalst	OLVZ Aalst	Annelies Heylen et al	?	?	?
Belgium/CHUNamur13942147/2022	EPI_ISL_9079463	2022-01-13	Plateforme de testing Namuroise	Plateforme de testing Namuroise	Lauranne VERMEERSH et al	?	?	?
Belgium/CHUNamur13949711/2022	EPI_ISL_9079470	2022-01-16	Plateforme de testing Namuroise	Plateforme de testing Namuroise	Lauranne VERMEERSH et al	?	?	?
Belgium/CHUNamur13951823/2022	EPI_ISL_9079473	2022-01-17	Plateforme de testing Namuroise	Plateforme de testing Namuroise	Lauranne VERMEERSH et al	?	?	?
Belgium/CHUNamur13980719/2022	EPI_ISL_9613453	2022-01-24	CHU UCL Namur	Avenue G. Thérasse 1	5530 Yvoir	Belgium	Plateforme de testing Namuroise	ravez Amédée et al	?	?	?
Belgium/CHUNamur13983242/2022	EPI_ISL_9701561	2022-01-25	Plateforme de testing Namuroise	Plateforme de testing Namuroise	Ravez Amédée et al	?	?	?
Belgium/CHUNamur13984365/2022	EPI_ISL_9701547	2022-01-25	Plateforme de testing Namuroise	Plateforme de testing Namuroise	Ravez Amédée et al	?	?	?
Belgium/CHUNamur13984601/2022	EPI_ISL_9701554	2022-01-25	Plateforme de testing Namuroise	Plateforme de testing Namuroise	Ravez Amédée et al	?	?	?
Belgium/CHUNamur13985512/2022	EPI_ISL_9701553	2022-01-25	Plateforme de testing Namuroise	Plateforme de testing Namuroise	Ravez Amédée et al	?	?	?
Belgium/CHUNamur13990994/2022	EPI_ISL_9613459	2022-01-23	Laboratoire Vivalia - Cliniques St-Joseph	Rue des Déportés 137	6700 Arlon	Belgium	Plateforme de testing Namuroise	ravez Amédée et al	?	?	?
Belgium/CHUNamur14002213/2022	EPI_ISL_9863676	2022-01-29	CHU UCL Namur	Avenue G. Thérasse 1	5530 Yvoir	Belgium	Plateforme de testing Namuroise	Vermeersch Lauranne et al	?	?	?
Belgium/CHUNamur14032980/2022	EPI_ISL_10026564	2022-02-09	Plateforme de testing Namuroise	Plateforme de testing Namuroise	Nicolas Gilliard et al	?	?	?
Belgium/CHUNamur14050750/2022	EPI_ISL_10357730	2022-02-19	Plateforme de testing Namuroise	Plateforme de testing Namuroise	Nicolas Gilliard et al	?	?	?
Belgium/CHUNamur14051464/2022	EPI_ISL_10357738	2022-02-20	Plateforme de testing Namuroise	Plateforme de testing Namuroise	Nicolas Gilliard et al	?	?	?
Belgium/CHUNamur14051535/2022	EPI_ISL_10357733	2022-02-20	Plateforme de testing Namuroise	Plateforme de testing Namuroise	Nicolas Gilliard et al	?	?	?
Belgium/Jessa_11-2149-002201/2021	EPI_ISL_7729934	2021-12-07	Jessa	Jessa	Severine Berden et al. on behalf of the Jessa_cmdLab et al	?	?	?
Belgium/Jessa_11-2208-001361ZOL/2022	EPI_ISL_10296097	2022-02-21	ZOL	Jessa	Severine Berden et al. on behalf of the Jessa_cmdLab et al	?	?	?
Belgium/Jessa_11-2253-001216/2022	EPI_ISL_8455613	2022-01-02	Jessa	Jessa	Severine Berden et al. on behalf of the Jessa_cmdLab et al	?	?	?
Belgium/LHUB-ULB_31238653/2022	EPI_ISL_10344711	2022-01-21	Department of Microbiology	Laboratoire Hospitalier Universitaire de Bruxelles	Université Libre de Bruxelles	Department of Microbiology	Laboratoire Hospitalier Universitaire de Bruxelles	Université Libre de Bruxelles	Charlotte Michel et al	?	?	?
Belgium/MBLG-CTMAOT01028004/2021	EPI_ISL_8551536	2021-12-24	Clinique Saint-Pierre Ottignies	UCLouvain/IREC/MBLG-CTMA	Bertrand Bearzatto et al	?	?	?
Belgium/MBLG-CTMAOT01028010/2021	EPI_ISL_8551538	2021-12-25	Clinique Saint-Pierre Ottignies	UCLouvain/IREC/MBLG-CTMA	Bertrand Bearzatto et al	?	?	?
Belgium/MBLG-CTMAOT01028017/2021	EPI_ISL_8551539	2021-12-26	Clinique Saint-Pierre Ottignies	UCLouvain/IREC/MBLG-CTMA	Bertrand Bearzatto et al	?	?	?
Belgium/MBLG-CTMAOT01181102/2022	EPI_ISL_9164125	2022-01-15	Clinique Saint-Pierre Ottignies	UCLouvain/IREC/MBLG-CTMA	Bertrand Bearzatto et al	?	?	?
Belgium/MBLG-CTMAOT01181109/2022	EPI_ISL_9164130	2022-01-16	Clinique Saint-Pierre Ottignies	UCLouvain/IREC/MBLG-CTMA	Bertrand Bearzatto et al	?	?	?
Belgium/MBLG-CTMAOT01181111/2022	EPI_ISL_9164126	2022-01-16	Clinique Saint-Pierre Ottignies	UCLouvain/IREC/MBLG-CTMA	Bertrand Bearzatto et al	?	?	?
Belgium/MBLG-CTMAOT01181114/2022	EPI_ISL_9164123	2022-01-16	Clinique Saint-Pierre Ottignies	UCLouvain/IREC/MBLG-CTMA	Bertrand Bearzatto et al	?	?	?
Belgium/MBLG-CTMAOT01301048/2022	EPI_ISL_9515362	2022-01-23	Clinique Saint-Pierre Ottignies	UCLouvain/IREC/MBLG-CTMA	Bertrand Bearzatto et al	?	?	?
Belgium/MBLG-CTMAOT01301055/2022	EPI_ISL_9515369	2022-01-17	Clinique Saint-Pierre Ottignies	UCLouvain/IREC/MBLG-CTMA	Bertrand Bearzatto et al	?	?	?
Belgium/MBLG-CTMAOT02161118/2022	EPI_ISL_10062928	2022-02-04	Clinique Saint-Pierre Ottignies	UCLouvain/IREC/MBLG-CTMA	Bertrand Bearzatto et al	?	?	?
Belgium/MBLG-CTMAOT02161120/2022	EPI_ISL_10062929	2022-02-04	Clinique Saint-Pierre Ottignies	UCLouvain/IREC/MBLG-CTMA	Bertrand Bearzatto et al	?	?	?
Belgium/MBLG-CTMAOT11301163/2021	EPI_ISL_7462477	2021-11-29	Cliniques universitaires Saint-Luc	UCLouvain/IREC/MBLG-CTMA	Bertrand Bearzatto et al	?	?	?
Belgium/MBLG-CTMAOT12212001/2021	EPI_ISL_8317133	2021-12-17	Clinique Saint-Pierre Ottignies	UCLouvain/IREC/MBLG-CTMA	Bertrand Bearzatto et al	?	?	?
Belgium/MBLG-CTMAOT12212010/2021	EPI_ISL_8317140	2021-12-18	Clinique Saint-Pierre Ottignies	UCLouvain/IREC/MBLG-CTMA	Bertrand Bearzatto et al	?	?	?
Belgium/MBLG-CTMAPF00816756/2022	EPI_ISL_9515302	2022-01-29	Cliniques universitaires Saint-Luc	UCLouvain/IREC/MBLG-CTMA	Bertrand Bearzatto et al	?	?	?
Belgium/MBLG-CTMAPF00908504/2022	EPI_ISL_9515392	2022-01-29	Cliniques universitaires Saint-Luc	UCLouvain/IREC/MBLG-CTMA	Bertrand Bearzatto et al	?	?	?
Belgium/MBLG-CTMAPF00998834/2022	EPI_ISL_9515323	2022-01-25	Cliniques universitaires Saint-Luc	UCLouvain/IREC/MBLG-CTMA	Bertrand Bearzatto et al	?	?	?
Belgium/MBLG-CTMAPF01542842/2022	EPI_ISL_8931624	2022-01-12	Cliniques universitaires Saint-Luc	UCLouvain/IREC/MBLG-CTMA	Bertrand Bearzatto et al	?	?	?
Belgium/MBLG-CTMAPF03144756/2022	EPI_ISL_8931589	2022-01-12	Cliniques universitaires Saint-Luc	UCLouvain/IREC/MBLG-CTMA	Bertrand Bearzatto et al	?	?	?
Belgium/MBLG-CTMAPF04864686/2022	EPI_ISL_9793796	2022-02-03	Cliniques universitaires Saint-Luc	UCLouvain/IREC/MBLG-CTMA	Bertrand Bearzatto et al	?	?	?
Belgium/MBLG-CTMAPF05283476/2021	EPI_ISL_7829575	2021-12-05	Cliniques universitaires Saint-Luc	UCLouvain/IREC/MBLG-CTMA	Bertrand Bearzatto et al	?	?	?
Belgium/MBLG-CTMAPF05617118/2021	EPI_ISL_8092813	2021-12-16	Cliniques universitaires Saint-Luc	UCLouvain/IREC/MBLG-CTMA	Bertrand Bearzatto et al	?	?	?
Belgium/MBLG-CTMAPF06817059/2021	EPI_ISL_7829624	2021-12-06	Cliniques universitaires Saint-Luc	UCLouvain/IREC/MBLG-CTMA	Bertrand Bearzatto et al	?	?	?
Belgium/MBLG-CTMAPF06933560/2021	EPI_ISL_7462420	2021-12-01	Cliniques universitaires Saint-Luc	UCLouvain/IREC/MBLG-CTMA	Bertrand Bearzatto et al	?	?	?
Belgium/MBLG-CTMAPF06959125/2021	EPI_ISL_7462447	2021-12-01	Cliniques universitaires Saint-Luc	UCLouvain/IREC/MBLG-CTMA	Bertrand Bearzatto et al	?	?	?
Belgium/MBLG-CTMAPF07454431/2021	EPI_ISL_8092814	2021-12-17	Cliniques universitaires Saint-Luc	UCLouvain/IREC/MBLG-CTMA	Bertrand Bearzatto et al	?	?	?
Belgium/MBLG-CTMAPF07658892/2022	EPI_ISL_10408396	2022-02-19	Cliniques universitaires Saint-Luc	UCLouvain/IREC/MBLG-CTMA	Bertrand Bearzatto et al	?	?	?
Belgium/MBLG-CTMAPF08027694/2022	EPI_ISL_10681221	2022-02-26	Cliniques universitaires Saint-Luc	UCLouvain/IREC/MBLG-CTMA	Bertrand Bearzatto et al	?	?	?
Belgium/MBLG-CTMAPF09892363/2021	EPI_ISL_8594435	2021-12-25	Cliniques universitaires Saint-Luc	UCLouvain/IREC/MBLG-CTMA	Bertrand Bearzatto et al	?	?	?
Belgium/MBLG-CTMAPF10902103/2021	EPI_ISL_8092816	2021-12-14	Cliniques universitaires Saint-Luc	UCLouvain/IREC/MBLG-CTMA	Bertrand Bearzatto et al	?	?	?
Belgium/MBLG-CTMAPF10978386/2021	EPI_ISL_8092817	2021-12-17	Cliniques universitaires Saint-Luc	UCLouvain/IREC/MBLG-CTMA	Bertrand Bearzatto et al	?	?	?
Belgium/MBLG-CTMAPF11091251/2021	EPI_ISL_8092821	2021-12-15	Cliniques universitaires Saint-Luc	UCLouvain/IREC/MBLG-CTMA	Bertrand Bearzatto et al	?	?	?
Belgium/MBLG-CTMAPF11094685/2021	EPI_ISL_8092822	2021-12-16	Cliniques universitaires Saint-Luc	UCLouvain/IREC/MBLG-CTMA	Bertrand Bearzatto et al	?	?	?
Belgium/MBLG-CTMAPF11172790/2021	EPI_ISL_8092825	2021-12-15	Cliniques universitaires Saint-Luc	UCLouvain/IREC/MBLG-CTMA	Bertrand Bearzatto et al	?	?	?
Belgium/MBLG-CTMAPF11321425/2021	EPI_ISL_8092827	2021-12-16	Cliniques universitaires Saint-Luc	UCLouvain/IREC/MBLG-CTMA	Bertrand Bearzatto et al	?	?	?
Belgium/MBLG-CTMAPF11422566/2021	EPI_ISL_8092830	2021-12-16	Cliniques universitaires Saint-Luc	UCLouvain/IREC/MBLG-CTMA	Bertrand Bearzatto et al	?	?	?
Belgium/MBLG-CTMAPF11425701/2021	EPI_ISL_8092831	2021-12-16	Cliniques universitaires Saint-Luc	UCLouvain/IREC/MBLG-CTMA	Bertrand Bearzatto et al	?	?	?
Belgium/MBLG-CTMAPF11465713/2021	EPI_ISL_8092833	2021-12-16	Cliniques universitaires Saint-Luc	UCLouvain/IREC/MBLG-CTMA	Bertrand Bearzatto et al	?	?	?
Belgium/MBLG-CTMAPF11617811/2022	EPI_ISL_9793719	2022-02-01	Cliniques universitaires Saint-Luc	UCLouvain/IREC/MBLG-CTMA	Bertrand Bearzatto et al	?	?	?
Belgium/MBLG-CTMAPF11677425/2022	EPI_ISL_9793811	2022-02-03	Cliniques universitaires Saint-Luc	UCLouvain/IREC/MBLG-CTMA	Bertrand Bearzatto et al	?	?	?
Belgium/MBLG-CTMAPF11697196/2021	EPI_ISL_8092834	2021-12-14	Cliniques universitaires Saint-Luc	UCLouvain/IREC/MBLG-CTMA	Bertrand Bearzatto et al	?	?	?
Belgium/MBLG-CTMAPF11744383/2021	EPI_ISL_8092836	2021-12-16	Cliniques universitaires Saint-Luc	UCLouvain/IREC/MBLG-CTMA	Bertrand Bearzatto et al	?	?	?
Belgium/MBLG-CTMAPF11854550/2022	EPI_ISL_9793762	2022-02-01	Cliniques universitaires Saint-Luc	UCLouvain/IREC/MBLG-CTMA	Bertrand Bearzatto et al	?	?	?
Belgium/MBLG-CTMAPF12478452/2021	EPI_ISL_8092837	2021-12-16	Cliniques universitaires Saint-Luc	UCLouvain/IREC/MBLG-CTMA	Bertrand Bearzatto et al	?	?	?
Belgium/MBLG-CTMAPF12520484/2021	EPI_ISL_8092839	2021-12-16	Cliniques universitaires Saint-Luc	UCLouvain/IREC/MBLG-CTMA	Bertrand Bearzatto et al	?	?	?
Belgium/MBLG-CTMAPF14740949/2021	EPI_ISL_8092840	2021-12-09	Cliniques universitaires Saint-Luc	UCLouvain/IREC/MBLG-CTMA	Bertrand Bearzatto et al	?	?	?
Belgium/MBLG-CTMAPF15955224/2022	EPI_ISL_10062996	2022-02-07	Cliniques universitaires Saint-Luc	UCLouvain/IREC/MBLG-CTMA	Bertrand Bearzatto et al	?	?	?
Belgium/MBLG-CTMAPF17200460/2022	EPI_ISL_9515310	2022-01-28	Cliniques universitaires Saint-Luc	UCLouvain/IREC/MBLG-CTMA	Bertrand Bearzatto et al	?	?	?
Belgium/MBLG-CTMAPF17286245/2022	EPI_ISL_9515303	2022-01-28	Cliniques universitaires Saint-Luc	UCLouvain/IREC/MBLG-CTMA	Bertrand Bearzatto et al	?	?	?
Belgium/MBLG-CTMAPF17371828/2022	EPI_ISL_9515290	2022-01-28	Cliniques universitaires Saint-Luc	UCLouvain/IREC/MBLG-CTMA	Bertrand Bearzatto et al	?	?	?
Belgium/MBLG-CTMAPF17567922/2021	EPI_ISL_8092850	2021-12-16	Cliniques universitaires Saint-Luc	UCLouvain/IREC/MBLG-CTMA	Bertrand Bearzatto et al	?	?	?
Belgium/MBLG-CTMAPF17948747/2021	EPI_ISL_8092852	2021-12-16	Cliniques universitaires Saint-Luc	UCLouvain/IREC/MBLG-CTMA	Bertrand Bearzatto et al	?	?	?
Belgium/MBLG-CTMAPF17968652/2021	EPI_ISL_8092854	2021-12-16	Cliniques universitaires Saint-Luc	UCLouvain/IREC/MBLG-CTMA	Bertrand Bearzatto et al	?	?	?
Belgium/MBLG-CTMAPF17972692/2021	EPI_ISL_8092855	2021-12-16	Cliniques universitaires Saint-Luc	UCLouvain/IREC/MBLG-CTMA	Bertrand Bearzatto et al	?	?	?
Belgium/MBLG-CTMAPF18005331/2021	EPI_ISL_8092856	2021-12-16	Cliniques universitaires Saint-Luc	UCLouvain/IREC/MBLG-CTMA	Bertrand Bearzatto et al	?	?	?
Belgium/MBLG-CTMAPF18128125/2022	EPI_ISL_10408394	2022-02-15	Cliniques universitaires Saint-Luc	UCLouvain/IREC/MBLG-CTMA	Bertrand Bearzatto et al	?	?	?
Belgium/MBLG-CTMAPF18231589/2022	EPI_ISL_10062980	2022-02-14	Cliniques universitaires Saint-Luc	UCLouvain/IREC/MBLG-CTMA	Bertrand Bearzatto et al	?	?	?
Belgium/MBLG-CTMAPF18363955/2022	EPI_ISL_10062995	2022-02-10	Cliniques universitaires Saint-Luc	UCLouvain/IREC/MBLG-CTMA	Bertrand Bearzatto et al	?	?	?
Belgium/MBLG-CTMAPF18597610/2021	EPI_ISL_8317108	2021-12-25	Cliniques universitaires Saint-Luc	UCLouvain/IREC/MBLG-CTMA	Bertrand Bearzatto et al	?	?	?
Belgium/MBLG-CTMAPF18788405/2021	EPI_ISL_8317125	2021-12-25	Cliniques universitaires Saint-Luc	UCLouvain/IREC/MBLG-CTMA	Bertrand Bearzatto et al	?	?	?
Belgium/MBLG-CTMAPF18823666/2022	EPI_ISL_9164102	2022-01-18	Cliniques universitaires Saint-Luc	UCLouvain/IREC/MBLG-CTMA	Bertrand Bearzatto et al	?	?	?
Belgium/MBLG-CTMAPF18834376/2022	EPI_ISL_9164036	2022-01-18	Cliniques universitaires Saint-Luc	UCLouvain/IREC/MBLG-CTMA	Bertrand Bearzatto et al	?	?	?
Belgium/MBLG-CTMAPF18956032/2022	EPI_ISL_9164085	2022-01-18	Cliniques universitaires Saint-Luc	UCLouvain/IREC/MBLG-CTMA	Bertrand Bearzatto et al	?	?	?
Belgium/MBLG-CTMAPF19180243/2021	EPI_ISL_8317128	2021-12-25	Cliniques universitaires Saint-Luc	UCLouvain/IREC/MBLG-CTMA	Bertrand Bearzatto et al	?	?	?
Belgium/MBLG-CTMAPF19252688/2022	EPI_ISL_9515353	2022-01-25	Cliniques universitaires Saint-Luc	UCLouvain/IREC/MBLG-CTMA	Bertrand Bearzatto et al	?	?	?
Belgium/MBLG-CTMAPF19253395/2022	EPI_ISL_9515348	2022-01-25	Cliniques universitaires Saint-Luc	UCLouvain/IREC/MBLG-CTMA	Bertrand Bearzatto et al	?	?	?
Belgium/MBLG-CTMAPF19345621/2022	EPI_ISL_10681194	2022-02-22	Cliniques universitaires Saint-Luc	UCLouvain/IREC/MBLG-CTMA	Bertrand Bearzatto et al	?	?	?
Belgium/MBLG-CTMAPF19347971/2022	EPI_ISL_9515330	2022-01-25	Cliniques universitaires Saint-Luc	UCLouvain/IREC/MBLG-CTMA	Bertrand Bearzatto et al	?	?	?
Belgium/MBLG-CTMAPF19657940/2021	EPI_ISL_8092862	2021-12-16	Cliniques universitaires Saint-Luc	UCLouvain/IREC/MBLG-CTMA	Bertrand Bearzatto et al	?	?	?
Belgium/MBLG-CTMAPF20066913/2022	EPI_ISL_9515294	2022-01-28	Cliniques universitaires Saint-Luc	UCLouvain/IREC/MBLG-CTMA	Bertrand Bearzatto et al	?	?	?
Belgium/MBLG-CTMAPF20311476/2021	EPI_ISL_7462452	2021-12-01	Cliniques universitaires Saint-Luc	UCLouvain/IREC/MBLG-CTMA	Bertrand Bearzatto et al	?	?	?
Belgium/MBLG-CTMAPF20463706/2022	EPI_ISL_9164055	2022-01-18	Cliniques universitaires Saint-Luc	UCLouvain/IREC/MBLG-CTMA	Bertrand Bearzatto et al	?	?	?
Belgium/MBLG-CTMAPF20903984/2021	EPI_ISL_8092864	2021-12-15	Cliniques universitaires Saint-Luc	UCLouvain/IREC/MBLG-CTMA	Bertrand Bearzatto et al	?	?	?
Belgium/MBLG-CTMAPF21129209/2022	EPI_ISL_9793814	2022-02-05	Cliniques universitaires Saint-Luc	UCLouvain/IREC/MBLG-CTMA	Bertrand Bearzatto et al	?	?	?
Belgium/MBLG-CTMAPF21464523/2022	EPI_ISL_8931610	2022-01-13	Cliniques universitaires Saint-Luc	UCLouvain/IREC/MBLG-CTMA	Bertrand Bearzatto et al	?	?	?
Belgium/MBLG-CTMAPF21546437/2021	EPI_ISL_8092866	2021-12-16	Cliniques universitaires Saint-Luc	UCLouvain/IREC/MBLG-CTMA	Bertrand Bearzatto et al	?	?	?
Belgium/MBLG-CTMAPF21631212/2021	EPI_ISL_8092867	2021-12-16	Cliniques universitaires Saint-Luc	UCLouvain/IREC/MBLG-CTMA	Bertrand Bearzatto et al	?	?	?
Belgium/MBLG-CTMAPF21635730/2022	EPI_ISL_10408391	2022-02-19	Cliniques universitaires Saint-Luc	UCLouvain/IREC/MBLG-CTMA	Bertrand Bearzatto et al	?	?	?
Belgium/MBLG-CTMAPF21640508/2021	EPI_ISL_8092868	2021-12-16	Cliniques universitaires Saint-Luc	UCLouvain/IREC/MBLG-CTMA	Bertrand Bearzatto et al	?	?	?
Belgium/MBLG-CTMAPF21653211/2022	EPI_ISL_10062957	2022-02-14	Cliniques universitaires Saint-Luc	UCLouvain/IREC/MBLG-CTMA	Bertrand Bearzatto et al	?	?	?
Belgium/MBLG-CTMAPF21671022/2021	EPI_ISL_8092870	2021-12-16	Cliniques universitaires Saint-Luc	UCLouvain/IREC/MBLG-CTMA	Bertrand Bearzatto et al	?	?	?
Belgium/MBLG-CTMAPF21690018/2021	EPI_ISL_8317090	2021-12-25	Cliniques universitaires Saint-Luc	UCLouvain/IREC/MBLG-CTMA	Bertrand Bearzatto et al	?	?	?
Belgium/MBLG-CTMAPF21857775/2022	EPI_ISL_8931579	2022-01-13	Cliniques universitaires Saint-Luc	UCLouvain/IREC/MBLG-CTMA	Bertrand Bearzatto et al	?	?	?
Belgium/MBLG-CTMAPF21925922/2021	EPI_ISL_8092873	2021-12-16	Cliniques universitaires Saint-Luc	UCLouvain/IREC/MBLG-CTMA	Bertrand Bearzatto et al	?	?	?
Belgium/MBLG-CTMAPF21947847/2021	EPI_ISL_8092874	2021-12-16	Cliniques universitaires Saint-Luc	UCLouvain/IREC/MBLG-CTMA	Bertrand Bearzatto et al	?	?	?
Belgium/MBLG-CTMAPF22602047/2022	EPI_ISL_10408426	2022-02-18	Cliniques universitaires Saint-Luc	UCLouvain/IREC/MBLG-CTMA	Bertrand Bearzatto et al	?	?	?
Belgium/MBLG-CTMAPF23373197/2022	EPI_ISL_9164053	2022-01-18	Cliniques universitaires Saint-Luc	UCLouvain/IREC/MBLG-CTMA	Bertrand Bearzatto et al	?	?	?
Belgium/MBLG-CTMAPF23465118/2021	EPI_ISL_8317106	2021-12-18	Cliniques universitaires Saint-Luc	UCLouvain/IREC/MBLG-CTMA	Bertrand Bearzatto et al	?	?	?
Belgium/MBLG-CTMAPF23619943/2022	EPI_ISL_8931576	2022-01-12	Cliniques universitaires Saint-Luc	UCLouvain/IREC/MBLG-CTMA	Bertrand Bearzatto et al	?	?	?
Belgium/MBLG-CTMAPF23946276/2021	EPI_ISL_8092881	2021-12-16	Cliniques universitaires Saint-Luc	UCLouvain/IREC/MBLG-CTMA	Bertrand Bearzatto et al	?	?	?
Belgium/MBLG-CTMAPF23967292/2021	EPI_ISL_8092883	2021-12-17	Cliniques universitaires Saint-Luc	UCLouvain/IREC/MBLG-CTMA	Bertrand Bearzatto et al	?	?	?
Belgium/MBLG-CTMAPF24022159/2021	EPI_ISL_8092884	2021-12-17	Cliniques universitaires Saint-Luc	UCLouvain/IREC/MBLG-CTMA	Bertrand Bearzatto et al	?	?	?
Belgium/MBLG-CTMAPF24529286/2021	EPI_ISL_8092885	2021-12-17	Cliniques universitaires Saint-Luc	UCLouvain/IREC/MBLG-CTMA	Bertrand Bearzatto et al	?	?	?
Belgium/MBLG-CTMAPF25574031/2022	EPI_ISL_9515344	2022-01-25	Cliniques universitaires Saint-Luc	UCLouvain/IREC/MBLG-CTMA	Bertrand Bearzatto et al	?	?	?
Belgium/MBLG-CTMAPF25917975/2021	EPI_ISL_7829633	2021-12-06	Cliniques universitaires Saint-Luc	UCLouvain/IREC/MBLG-CTMA	Bertrand Bearzatto et al	?	?	?
Belgium/MBLG-CTMAPF26393232/2022	EPI_ISL_10681140	2022-02-22	Cliniques universitaires Saint-Luc	UCLouvain/IREC/MBLG-CTMA	Bertrand Bearzatto et al	?	?	?
Belgium/MBLG-CTMAPF27343704/2021	EPI_ISL_8317095	2021-12-26	Cliniques universitaires Saint-Luc	UCLouvain/IREC/MBLG-CTMA	Bertrand Bearzatto et al	?	?	?
Belgium/MBLG-CTMAPF27403489/2021	EPI_ISL_8551503	2021-12-27	Cliniques universitaires Saint-Luc	UCLouvain/IREC/MBLG-CTMA	Bertrand Bearzatto et al	?	?	?
Belgium/MBLG-CTMAPF27479877/2021	EPI_ISL_8317104	2021-12-26	Cliniques universitaires Saint-Luc	UCLouvain/IREC/MBLG-CTMA	Bertrand Bearzatto et al	?	?	?
Belgium/MBLG-CTMAPF27750292/2021	EPI_ISL_8317101	2021-12-25	Cliniques universitaires Saint-Luc	UCLouvain/IREC/MBLG-CTMA	Bertrand Bearzatto et al	?	?	?
Belgium/MBLG-CTMAPF27771009/2021	EPI_ISL_8317094	2021-12-25	Cliniques universitaires Saint-Luc	UCLouvain/IREC/MBLG-CTMA	Bertrand Bearzatto et al	?	?	?
Belgium/MBLG-CTMAPF27802634/2021	EPI_ISL_8317097	2021-12-25	Cliniques universitaires Saint-Luc	UCLouvain/IREC/MBLG-CTMA	Bertrand Bearzatto et al	?	?	?
Belgium/MBLG-CTMAPF27826377/2021	EPI_ISL_8317069	2021-12-25	Cliniques universitaires Saint-Luc	UCLouvain/IREC/MBLG-CTMA	Bertrand Bearzatto et al	?	?	?
Belgium/MBLG-CTMAPF28059251/2022	EPI_ISL_9793802	2022-02-05	Cliniques universitaires Saint-Luc	UCLouvain/IREC/MBLG-CTMA	Bertrand Bearzatto et al	?	?	?
Belgium/MBLG-CTMAPF28263254/2021	EPI_ISL_8317121	2021-12-26	Cliniques universitaires Saint-Luc	UCLouvain/IREC/MBLG-CTMA	Bertrand Bearzatto et al	?	?	?
Belgium/MBLG-CTMAPF28333780/2021	EPI_ISL_8317122	2021-12-25	Cliniques universitaires Saint-Luc	UCLouvain/IREC/MBLG-CTMA	Bertrand Bearzatto et al	?	?	?
Belgium/MBLG-CTMAPF28432252/2022	EPI_ISL_9515292	2022-01-28	Cliniques universitaires Saint-Luc	UCLouvain/IREC/MBLG-CTMA	Bertrand Bearzatto et al	?	?	?
Belgium/MBLG-CTMAPF28464079/2022	EPI_ISL_9515299	2022-01-28	Cliniques universitaires Saint-Luc	UCLouvain/IREC/MBLG-CTMA	Bertrand Bearzatto et al	?	?	?
Belgium/MBLG-CTMAPF28544453/2022	EPI_ISL_10408397	2022-02-15	Cliniques universitaires Saint-Luc	UCLouvain/IREC/MBLG-CTMA	Bertrand Bearzatto et al	?	?	?
Belgium/MBLG-CTMAPF28556375/2021	EPI_ISL_8551532	2021-12-27	Cliniques universitaires Saint-Luc	UCLouvain/IREC/MBLG-CTMA	Bertrand Bearzatto et al	?	?	?
Belgium/MBLG-CTMAPF28699074/2021	EPI_ISL_7462437	2021-11-30	Cliniques universitaires Saint-Luc	UCLouvain/IREC/MBLG-CTMA	Bertrand Bearzatto et al	?	?	?
Belgium/MBLG-CTMAPF28731942/2022	EPI_ISL_9793818	2022-02-04	Cliniques universitaires Saint-Luc	UCLouvain/IREC/MBLG-CTMA	Bertrand Bearzatto et al	?	?	?
Belgium/MBLG-CTMAPF28740026/2022	EPI_ISL_9793732	2022-02-04	Cliniques universitaires Saint-Luc	UCLouvain/IREC/MBLG-CTMA	Bertrand Bearzatto et al	?	?	?
Belgium/MBLG-CTMAPF28922073/2021	EPI_ISL_8092890	2021-12-16	Cliniques universitaires Saint-Luc	UCLouvain/IREC/MBLG-CTMA	Bertrand Bearzatto et al	?	?	?
Belgium/MBLG-CTMAPF29080579/2021	EPI_ISL_7829556	2021-12-05	Cliniques universitaires Saint-Luc	UCLouvain/IREC/MBLG-CTMA	Bertrand Bearzatto et al	?	?	?
Belgium/MBLG-CTMAPF29138002/2021	EPI_ISL_8092891	2021-12-16	Cliniques universitaires Saint-Luc	UCLouvain/IREC/MBLG-CTMA	Bertrand Bearzatto et al	?	?	?
Belgium/MBLG-CTMAPF29190643/2021	EPI_ISL_8551545	2021-12-28	Cliniques universitaires Saint-Luc	UCLouvain/IREC/MBLG-CTMA	Bertrand Bearzatto et al	?	?	?
Belgium/MBLG-CTMAPF29190946/2021	EPI_ISL_8092892	2021-12-16	Cliniques universitaires Saint-Luc	UCLouvain/IREC/MBLG-CTMA	Bertrand Bearzatto et al	?	?	?
Belgium/MBLG-CTMAPF29196575/2021	EPI_ISL_8551514	2021-12-27	Cliniques universitaires Saint-Luc	UCLouvain/IREC/MBLG-CTMA	Bertrand Bearzatto et al	?	?	?
Belgium/MBLG-CTMAPF29227796/2021	EPI_ISL_8551508	2021-12-27	Cliniques universitaires Saint-Luc	UCLouvain/IREC/MBLG-CTMA	Bertrand Bearzatto et al	?	?	?
Belgium/MBLG-CTMAPF29275950/2022	EPI_ISL_9793711	2022-02-03	Cliniques universitaires Saint-Luc	UCLouvain/IREC/MBLG-CTMA	Bertrand Bearzatto et al	?	?	?
Belgium/MBLG-CTMAPF30461747/2022	EPI_ISL_9164056	2022-01-16	Cliniques universitaires Saint-Luc	UCLouvain/IREC/MBLG-CTMA	Bertrand Bearzatto et al	?	?	?
Belgium/MBLG-CTMAPF30631771/2021	EPI_ISL_8317089	2021-12-25	Cliniques universitaires Saint-Luc	UCLouvain/IREC/MBLG-CTMA	Bertrand Bearzatto et al	?	?	?
Belgium/MBLG-CTMAPF31694630/2022	EPI_ISL_9515329	2022-01-25	Cliniques universitaires Saint-Luc	UCLouvain/IREC/MBLG-CTMA	Bertrand Bearzatto et al	?	?	?
Belgium/MBLG-CTMAPF31774755/2021	EPI_ISL_8551506	2021-12-27	Cliniques universitaires Saint-Luc	UCLouvain/IREC/MBLG-CTMA	Bertrand Bearzatto et al	?	?	?
Belgium/MBLG-CTMAPF31835985/2021	EPI_ISL_8317096	2021-12-25	Cliniques universitaires Saint-Luc	UCLouvain/IREC/MBLG-CTMA	Bertrand Bearzatto et al	?	?	?
Belgium/MBLG-CTMAPF31868348/2021	EPI_ISL_8092893	2021-12-09	Cliniques universitaires Saint-Luc	UCLouvain/IREC/MBLG-CTMA	Bertrand Bearzatto et al	?	?	?
Belgium/MBLG-CTMAPF32077506/2021	EPI_ISL_8092894	2021-12-09	Cliniques universitaires Saint-Luc	UCLouvain/IREC/MBLG-CTMA	Bertrand Bearzatto et al	?	?	?
Belgium/MBLG-CTMAPF32500538/2021	EPI_ISL_7462409	2021-11-27	Cliniques universitaires Saint-Luc	UCLouvain/IREC/MBLG-CTMA	Bertrand Bearzatto et al	?	?	?
Belgium/MBLG-CTMAPF32690696/2021	EPI_ISL_8317091	2021-12-23	Cliniques universitaires Saint-Luc	UCLouvain/IREC/MBLG-CTMA	Bertrand Bearzatto et al	?	?	?
Belgium/MBLG-CTMAPF32966903/2022	EPI_ISL_9793832	2022-02-05	Cliniques universitaires Saint-Luc	UCLouvain/IREC/MBLG-CTMA	Bertrand Bearzatto et al	?	?	?
Belgium/MBLG-CTMAPF33488349/2022	EPI_ISL_8931573	2022-01-13	Cliniques universitaires Saint-Luc	UCLouvain/IREC/MBLG-CTMA	Bertrand Bearzatto et al	?	?	?
Belgium/MBLG-CTMAPF33490975/2021	EPI_ISL_8092898	2021-12-16	Cliniques universitaires Saint-Luc	UCLouvain/IREC/MBLG-CTMA	Bertrand Bearzatto et al	?	?	?
Belgium/MBLG-CTMAPF33887766/2021	EPI_ISL_8317079	2021-12-26	Cliniques universitaires Saint-Luc	UCLouvain/IREC/MBLG-CTMA	Bertrand Bearzatto et al	?	?	?
Belgium/MBLG-CTMAPF34596068/2021	EPI_ISL_8092899	2021-12-09	Cliniques universitaires Saint-Luc	UCLouvain/IREC/MBLG-CTMA	Bertrand Bearzatto et al	?	?	?
Belgium/MBLG-CTMAPF35892434/2021	EPI_ISL_8317114	2021-12-25	Cliniques universitaires Saint-Luc	UCLouvain/IREC/MBLG-CTMA	Bertrand Bearzatto et al	?	?	?
Belgium/MBLG-CTMAPF36739970/2022	EPI_ISL_8931616	2022-01-15	Cliniques universitaires Saint-Luc	UCLouvain/IREC/MBLG-CTMA	Bertrand Bearzatto et al	?	?	?
Belgium/MBLG-CTMAPF37335815/2021	EPI_ISL_8317080	2021-12-26	Cliniques universitaires Saint-Luc	UCLouvain/IREC/MBLG-CTMA	Bertrand Bearzatto et al	?	?	?
Belgium/MBLG-CTMAPF37566894/2021	EPI_ISL_8092902	2021-12-17	Cliniques universitaires Saint-Luc	UCLouvain/IREC/MBLG-CTMA	Bertrand Bearzatto et al	?	?	?
Belgium/MBLG-CTMAPF37774739/2021	EPI_ISL_8092903	2021-12-15	Cliniques universitaires Saint-Luc	UCLouvain/IREC/MBLG-CTMA	Bertrand Bearzatto et al	?	?	?
Belgium/MBLG-CTMAPF38159608/2021	EPI_ISL_8092907	2021-12-13	Cliniques universitaires Saint-Luc	UCLouvain/IREC/MBLG-CTMA	Bertrand Bearzatto et al	?	?	?
Belgium/MBLG-CTMAPF38194061/2021	EPI_ISL_8092908	2021-12-13	Cliniques universitaires Saint-Luc	UCLouvain/IREC/MBLG-CTMA	Bertrand Bearzatto et al	?	?	?
Belgium/MBLG-CTMAPF38223161/2021	EPI_ISL_8092909	2021-12-12	Cliniques universitaires Saint-Luc	UCLouvain/IREC/MBLG-CTMA	Bertrand Bearzatto et al	?	?	?
Belgium/MBLG-CTMAPF38531238/2021	EPI_ISL_8551522	2021-12-27	Cliniques universitaires Saint-Luc	UCLouvain/IREC/MBLG-CTMA	Bertrand Bearzatto et al	?	?	?
Belgium/MBLG-CTMAPF38554274/2021	EPI_ISL_8092911	2021-12-16	Cliniques universitaires Saint-Luc	UCLouvain/IREC/MBLG-CTMA	Bertrand Bearzatto et al	?	?	?
Belgium/MBLG-CTMAPF40753272/2022	EPI_ISL_10408399	2022-02-19	Cliniques universitaires Saint-Luc	UCLouvain/IREC/MBLG-CTMA	Bertrand Bearzatto et al	?	?	?
Belgium/MBLG-CTMAPF41767227/2022	EPI_ISL_10681184	2022-02-25	Cliniques universitaires Saint-Luc	UCLouvain/IREC/MBLG-CTMA	Bertrand Bearzatto et al	?	?	?
Belgium/MBLG-CTMAPF41804411/2022	EPI_ISL_10408412	2022-02-15	Cliniques universitaires Saint-Luc	UCLouvain/IREC/MBLG-CTMA	Bertrand Bearzatto et al	?	?	?
Belgium/MBLG-CTMAPF41804815/2022	EPI_ISL_10408422	2022-02-18	Cliniques universitaires Saint-Luc	UCLouvain/IREC/MBLG-CTMA	Bertrand Bearzatto et al	?	?	?
Belgium/MBLG-CTMAPF44244437/2021	EPI_ISL_8092912	2021-12-13	Cliniques universitaires Saint-Luc	UCLouvain/IREC/MBLG-CTMA	Bertrand Bearzatto et al	?	?	?
Belgium/MBLG-CTMAPF47285991/2021	EPI_ISL_8092915	2021-12-14	Cliniques universitaires Saint-Luc	UCLouvain/IREC/MBLG-CTMA	Bertrand Bearzatto et al	?	?	?
Belgium/MBLG-CTMAPF48620753/2021	EPI_ISL_8092918	2021-12-14	Cliniques universitaires Saint-Luc	UCLouvain/IREC/MBLG-CTMA	Bertrand Bearzatto et al	?	?	?
Belgium/MBLG-CTMAPF50324445/2022	EPI_ISL_9793733	2022-02-03	Cliniques universitaires Saint-Luc	UCLouvain/IREC/MBLG-CTMA	Bertrand Bearzatto et al	?	?	?
Belgium/MBLG-CTMAPF54051945/2021	EPI_ISL_8092921	2021-12-17	Cliniques universitaires Saint-Luc	UCLouvain/IREC/MBLG-CTMA	Bertrand Bearzatto et al	?	?	?
Belgium/MBLG-CTMAPF54072658/2021	EPI_ISL_8317105	2021-12-18	Cliniques universitaires Saint-Luc	UCLouvain/IREC/MBLG-CTMA	Bertrand Bearzatto et al	?	?	?
Belgium/MBLG-CTMAPF55273815/2021	EPI_ISL_7829573	2021-12-05	Cliniques universitaires Saint-Luc	UCLouvain/IREC/MBLG-CTMA	Bertrand Bearzatto et al	?	?	?
Belgium/MBLG-CTMAPF56577352/2022	EPI_ISL_9515306	2022-01-29	Cliniques universitaires Saint-Luc	UCLouvain/IREC/MBLG-CTMA	Bertrand Bearzatto et al	?	?	?
Belgium/MBLG-CTMAPF56856834/2021	EPI_ISL_8092935	2021-12-16	Cliniques universitaires Saint-Luc	UCLouvain/IREC/MBLG-CTMA	Bertrand Bearzatto et al	?	?	?
Belgium/MBLG-CTMAPF56889702/2021	EPI_ISL_8092936	2021-12-17	Cliniques universitaires Saint-Luc	UCLouvain/IREC/MBLG-CTMA	Bertrand Bearzatto et al	?	?	?
Belgium/MBLG-CTMAPF57054804/2021	EPI_ISL_8092942	2021-12-17	Cliniques universitaires Saint-Luc	UCLouvain/IREC/MBLG-CTMA	Bertrand Bearzatto et al	?	?	?
Belgium/MBLG-CTMAPF57065514/2021	EPI_ISL_8092943	2021-12-17	Cliniques universitaires Saint-Luc	UCLouvain/IREC/MBLG-CTMA	Bertrand Bearzatto et al	?	?	?
Belgium/MBLG-CTMAPF57328626/2021	EPI_ISL_8092945	2021-12-13	Cliniques universitaires Saint-Luc	UCLouvain/IREC/MBLG-CTMA	Bertrand Bearzatto et al	?	?	?
Belgium/MBLG-CTMAPF57425626/2021	EPI_ISL_8092946	2021-12-17	Cliniques universitaires Saint-Luc	UCLouvain/IREC/MBLG-CTMA	Bertrand Bearzatto et al	?	?	?
Belgium/MBLG-CTMAPF59241647/2022	EPI_ISL_9515298	2022-01-28	Cliniques universitaires Saint-Luc	UCLouvain/IREC/MBLG-CTMA	Bertrand Bearzatto et al	?	?	?
Belgium/MBLG-CTMAPF59325412/2022	EPI_ISL_10408432	2022-02-14	Cliniques universitaires Saint-Luc	UCLouvain/IREC/MBLG-CTMA	Bertrand Bearzatto et al	?	?	?
Belgium/MBLG-CTMAPF59345216/2022	EPI_ISL_10408429	2022-02-15	Cliniques universitaires Saint-Luc	UCLouvain/IREC/MBLG-CTMA	Bertrand Bearzatto et al	?	?	?
Belgium/MBLG-CTMAPF59399574/2022	EPI_ISL_8931613	2022-01-15	Cliniques universitaires Saint-Luc	UCLouvain/IREC/MBLG-CTMA	Bertrand Bearzatto et al	?	?	?
Belgium/MBLG-CTMAPF59502840/2022	EPI_ISL_8931574	2022-01-15	Cliniques universitaires Saint-Luc	UCLouvain/IREC/MBLG-CTMA	Bertrand Bearzatto et al	?	?	?
Belgium/MBLG-CTMAPF60228118/2022	EPI_ISL_9164072	2022-01-19	Cliniques universitaires Saint-Luc	UCLouvain/IREC/MBLG-CTMA	Bertrand Bearzatto et al	?	?	?
Belgium/MBLG-CTMAPF60251962/2022	EPI_ISL_9793792	2022-02-05	Cliniques universitaires Saint-Luc	UCLouvain/IREC/MBLG-CTMA	Bertrand Bearzatto et al	?	?	?
Belgium/MBLG-CTMAPF66829875/2022	EPI_ISL_9793731	2022-02-04	Cliniques universitaires Saint-Luc	UCLouvain/IREC/MBLG-CTMA	Bertrand Bearzatto et al	?	?	?
Belgium/MBLG-CTMAPF67553941/2022	EPI_ISL_9515288	2022-01-29	Cliniques universitaires Saint-Luc	UCLouvain/IREC/MBLG-CTMA	Bertrand Bearzatto et al	?	?	?
Belgium/MBLG-CTMAPF69013789/2022	EPI_ISL_9164079	2022-01-17	Cliniques universitaires Saint-Luc	UCLouvain/IREC/MBLG-CTMA	Bertrand Bearzatto et al	?	?	?
Belgium/MBLG-CTMAPF69085026/2022	EPI_ISL_9164065	2022-01-17	Cliniques universitaires Saint-Luc	UCLouvain/IREC/MBLG-CTMA	Bertrand Bearzatto et al	?	?	?
Belgium/MBLG-CTMAPF69173612/2021	EPI_ISL_8092947	2021-12-16	Cliniques universitaires Saint-Luc	UCLouvain/IREC/MBLG-CTMA	Bertrand Bearzatto et al	?	?	?
Belgium/MBLG-CTMAPF69183413/2021	EPI_ISL_8092948	2021-12-16	Cliniques universitaires Saint-Luc	UCLouvain/IREC/MBLG-CTMA	Bertrand Bearzatto et al	?	?	?
Belgium/MBLG-CTMAPF70297903/2021	EPI_ISL_8092949	2021-12-13	Cliniques universitaires Saint-Luc	UCLouvain/IREC/MBLG-CTMA	Bertrand Bearzatto et al	?	?	?
Belgium/MBLG-CTMAPF70310559/2022	EPI_ISL_10062953	2022-02-06	Cliniques universitaires Saint-Luc	UCLouvain/IREC/MBLG-CTMA	Bertrand Bearzatto et al	?	?	?
Belgium/MBLG-CTMAPF70724295/2021	EPI_ISL_7462422	2021-12-06	Cliniques universitaires Saint-Luc	UCLouvain/IREC/MBLG-CTMA	Bertrand Bearzatto et al	?	?	?
Belgium/MBLG-CTMAPF71019642/2021	EPI_ISL_7462416	2021-11-27	Cliniques universitaires Saint-Luc	UCLouvain/IREC/MBLG-CTMA	Bertrand Bearzatto et al	?	?	?
Belgium/MBLG-CTMAPF72168818/2022	EPI_ISL_9793823	2022-02-04	Cliniques universitaires Saint-Luc	UCLouvain/IREC/MBLG-CTMA	Bertrand Bearzatto et al	?	?	?
Belgium/MBLG-CTMAPF72175686/2022	EPI_ISL_10063034	2022-02-07	Cliniques universitaires Saint-Luc	UCLouvain/IREC/MBLG-CTMA	Bertrand Bearzatto et al	?	?	?
Belgium/MBLG-CTMAPF73442548/2022	EPI_ISL_9164048	2022-01-19	Cliniques universitaires Saint-Luc	UCLouvain/IREC/MBLG-CTMA	Bertrand Bearzatto et al	?	?	?
Belgium/MBLG-CTMAPF74807824/2022	EPI_ISL_9515293	2022-01-28	Cliniques universitaires Saint-Luc	UCLouvain/IREC/MBLG-CTMA	Bertrand Bearzatto et al	?	?	?
Belgium/MBLG-CTMAPF76547659/2022	EPI_ISL_9164069	2022-01-19	Cliniques universitaires Saint-Luc	UCLouvain/IREC/MBLG-CTMA	Bertrand Bearzatto et al	?	?	?
Belgium/MBLG-CTMAPF76911310/2022	EPI_ISL_9793707	2022-02-03	Cliniques universitaires Saint-Luc	UCLouvain/IREC/MBLG-CTMA	Bertrand Bearzatto et al	?	?	?
Belgium/MBLG-CTMAPF76959911/2022	EPI_ISL_9515328	2022-01-25	Cliniques universitaires Saint-Luc	UCLouvain/IREC/MBLG-CTMA	Bertrand Bearzatto et al	?	?	?
Belgium/MBLG-CTMAPF77162496/2022	EPI_ISL_9793691	2022-02-03	Cliniques universitaires Saint-Luc	UCLouvain/IREC/MBLG-CTMA	Bertrand Bearzatto et al	?	?	?
Belgium/MBLG-CTMAPF83142346/2022	EPI_ISL_9793690	2022-02-01	Cliniques universitaires Saint-Luc	UCLouvain/IREC/MBLG-CTMA	Bertrand Bearzatto et al	?	?	?
Belgium/MBLG-CTMAPF85156916/2022	EPI_ISL_8931593	2022-01-13	Cliniques universitaires Saint-Luc	UCLouvain/IREC/MBLG-CTMA	Bertrand Bearzatto et al	?	?	?
Belgium/MBLG-CTMAPF87600306/2022	EPI_ISL_8931635	2022-01-15	Cliniques universitaires Saint-Luc	UCLouvain/IREC/MBLG-CTMA	Bertrand Bearzatto et al	?	?	?
Belgium/MBLG-CTMAPF87658809/2022	EPI_ISL_9515347	2022-01-24	Cliniques universitaires Saint-Luc	UCLouvain/IREC/MBLG-CTMA	Bertrand Bearzatto et al	?	?	?
Belgium/MBLG-CTMAPF87667495/2022	EPI_ISL_9515352	2022-01-24	Cliniques universitaires Saint-Luc	UCLouvain/IREC/MBLG-CTMA	Bertrand Bearzatto et al	?	?	?
Belgium/MBLG-CTMAPF88971514/2021	EPI_ISL_7829625	2021-12-05	Cliniques universitaires Saint-Luc	UCLouvain/IREC/MBLG-CTMA	Bertrand Bearzatto et al	?	?	?
Belgium/MBLG-CTMAPF90430682/2022	EPI_ISL_9515349	2022-01-27	Cliniques universitaires Saint-Luc	UCLouvain/IREC/MBLG-CTMA	Bertrand Bearzatto et al	?	?	?
Belgium/MBLG-CTMAPF90570425/2022	EPI_ISL_9793699	2022-02-04	Cliniques universitaires Saint-Luc	UCLouvain/IREC/MBLG-CTMA	Bertrand Bearzatto et al	?	?	?
Belgium/MBLG-CTMAPF92420091/2022	EPI_ISL_9515346	2022-01-25	Cliniques universitaires Saint-Luc	UCLouvain/IREC/MBLG-CTMA	Bertrand Bearzatto et al	?	?	?
Belgium/MBLG-CTMAPF92878924/2022	EPI_ISL_10063054	2022-02-10	Cliniques universitaires Saint-Luc	UCLouvain/IREC/MBLG-CTMA	Bertrand Bearzatto et al	?	?	?
Belgium/MBLG-CTMAPF94797605/2022	EPI_ISL_9164088	2022-01-16	Cliniques universitaires Saint-Luc	UCLouvain/IREC/MBLG-CTMA	Bertrand Bearzatto et al	?	?	?
Belgium/MBLG-CTMAPF94908648/2022	EPI_ISL_9515336	2022-01-26	Cliniques universitaires Saint-Luc	UCLouvain/IREC/MBLG-CTMA	Bertrand Bearzatto et al	?	?	?
Belgium/MBLG-CTMAPF95461750/2022	EPI_ISL_8931585	2022-01-15	Cliniques universitaires Saint-Luc	UCLouvain/IREC/MBLG-CTMA	Bertrand Bearzatto et al	?	?	?
Belgium/MBLG-CTMAPF96107350/2021	EPI_ISL_8092954	2021-12-16	Cliniques universitaires Saint-Luc	UCLouvain/IREC/MBLG-CTMA	Bertrand Bearzatto et al	?	?	?
Belgium/MBLG-CTMAPF96115232/2021	EPI_ISL_8092955	2021-12-16	Cliniques universitaires Saint-Luc	UCLouvain/IREC/MBLG-CTMA	Bertrand Bearzatto et al	?	?	?
Belgium/MBLG-CTMAPF96115535/2021	EPI_ISL_8092956	2021-12-17	Cliniques universitaires Saint-Luc	UCLouvain/IREC/MBLG-CTMA	Bertrand Bearzatto et al	?	?	?
Belgium/MBLG-CTMAPF96193842/2021	EPI_ISL_8092958	2021-12-17	Cliniques universitaires Saint-Luc	UCLouvain/IREC/MBLG-CTMA	Bertrand Bearzatto et al	?	?	?
Belgium/MBLG-CTMAPF96554486/2021	EPI_ISL_8092959	2021-12-16	Cliniques universitaires Saint-Luc	UCLouvain/IREC/MBLG-CTMA	Bertrand Bearzatto et al	?	?	?
Belgium/MBLG-CTMAPF96565196/2021	EPI_ISL_8092960	2021-12-16	Cliniques universitaires Saint-Luc	UCLouvain/IREC/MBLG-CTMA	Bertrand Bearzatto et al	?	?	?
Belgium/MBLG-CTMAPF96599983/2021	EPI_ISL_8551540	2021-12-29	Cliniques universitaires Saint-Luc	UCLouvain/IREC/MBLG-CTMA	Bertrand Bearzatto et al	?	?	?
Belgium/MBLG-CTMAPF96740736/2021	EPI_ISL_8551517	2021-12-29	Cliniques universitaires Saint-Luc	UCLouvain/IREC/MBLG-CTMA	Bertrand Bearzatto et al	?	?	?
Belgium/MBLG-CTMAPF97081320/2021	EPI_ISL_7829574	2021-12-04	Cliniques universitaires Saint-Luc	UCLouvain/IREC/MBLG-CTMA	Bertrand Bearzatto et al	?	?	?
Belgium/MBLG-CTMAPF98914849/2022	EPI_ISL_9793817	2022-02-06	Cliniques universitaires Saint-Luc	UCLouvain/IREC/MBLG-CTMA	Bertrand Bearzatto et al	?	?	?
Belgium/MBLG-CTMAPF98967288/2022	EPI_ISL_9793799	2022-01-30	Cliniques universitaires Saint-Luc	UCLouvain/IREC/MBLG-CTMA	Bertrand Bearzatto et al	?	?	?
Belgium/MBLG-CTMASL21021208/2021	EPI_ISL_10408459	2021-12-23	Cliniques universitaires Saint-Luc	UCLouvain/IREC/MBLG-CTMA	Bertrand Bearzatto et al	?	?	?
Belgium/MBLG-CTMASL21021213/2021	EPI_ISL_10408464	2021-12-30	Cliniques universitaires Saint-Luc	UCLouvain/IREC/MBLG-CTMA	Bertrand Bearzatto et al	?	?	?
Belgium/MBLG-CTMASL21021219/2022	EPI_ISL_10408458	2022-02-10	Cliniques universitaires Saint-Luc	UCLouvain/IREC/MBLG-CTMA	Bertrand Bearzatto et al	?	?	?
Belgium/MBLGPF38732382/2021	EPI_ISL_7153724	2021-11-27	Cliniques universitaires Saint-Luc	UCLouvain/IREC/MBLG-CTMA	Bertrand Bearzatto et al	?	?	?
Belgium/MBLGPF82780385/2021	EPI_ISL_7153771	2021-11-23	Cliniques universitaires Saint-Luc	UCLouvain/IREC/MBLG-CTMA	Bertrand Bearzatto et al	?	?	?
Belgium/MBLGPF93977017/2021	EPI_ISL_7153674	2021-11-25	Cliniques universitaires Saint-Luc	UCLouvain/IREC/MBLG-CTMA	Bertrand Bearzatto et al	?	?	?
Belgium/MBLGPF94029557/2021	EPI_ISL_7153797	2021-11-26	Cliniques universitaires Saint-Luc	UCLouvain/IREC/MBLG-CTMA	Bertrand Bearzatto et al	?	?	?
Belgium/SJ4589801/2021	EPI_ISL_8591465	2021-12-20	AZ St.Jan Brugge-Oostende	AZ St.Jan Brugge-Oostende	Marijke Reynders et al	?	?	?
Belgium/SJ4626081/2022	EPI_ISL_10200839	2022-01-23	AZ St.Jan Brugge-Oostende	AZ St.Jan Brugge-Oostende	Marijke Reynders et al	?	?	?
Belgium/SJ4633632/2022	EPI_ISL_10200826	2022-01-22	AZ St.Jan Brugge-Oostende	AZ St.Jan Brugge-Oostende	Marijke Reynders et al	?	?	?
Belgium/SJ4637262/2022	EPI_ISL_10200829	2022-01-25	AZ St.Jan Brugge-Oostende	AZ St.Jan Brugge-Oostende	Marijke Reynders et al	?	?	?
Belgium/SJ4644257/2022	EPI_ISL_10200840	2022-01-30	AZ St.Jan Brugge-Oostende	AZ St.Jan Brugge-Oostende	Marijke Reynders et al	?	?	?
Belgium/SJ4645062/2022	EPI_ISL_10200841	2022-01-31	AZ St.Jan Brugge-Oostende	AZ St.Jan Brugge-Oostende	Marijke Reynders et al	?	?	?
Belgium/UGent-11919/2021	EPI_ISL_7834867	2021-10-07	Lab voor klinische biologie	Lab voor klinische biologie	May-Linh Truong et al	?	?	?
Belgium/UGent-11996/2021	EPI_ISL_7834930	2021-10-11	Lab voor klinische biologie	Lab voor klinische biologie	May-Linh Truong et al	?	?	?
Belgium/UGent-12326/2021	EPI_ISL_7835209	2021-10-19	Lab voor klinische biologie	Lab voor klinische biologie	May-Linh Truong et al	?	?	?
Belgium/UGent-12725/2021	EPI_ISL_9753461	2021-10-25	Lab voor klinische biologie	Lab voor klinische biologie	May-Linh Truong et al	?	?	?
Belgium/UGent-13002/2021	EPI_ISL_9753682	2021-11-15	Lab voor klinische biologie	Lab voor klinische biologie	May-Linh Truong et al	?	?	?
Belgium/UGent-13109/2021	EPI_ISL_9753768	2021-11-17	Lab voor klinische biologie	Lab voor klinische biologie	May-Linh Truong et al	?	?	?
Belgium/UGent-13147/2021	EPI_ISL_9753796	2021-11-22	Lab voor klinische biologie	Lab voor klinische biologie	May-Linh Truong et al	?	?	?
Belgium/UGent-13185/2021	EPI_ISL_9753826	2021-11-20	Lab voor klinische biologie	Lab voor klinische biologie	May-Linh Truong et al	?	?	?
Belgium/ULB-IBC_CV8336442910/2022	EPI_ISL_10340656	2022-02-15	National Platform bis COVID ULB-IBC	National Platform bis COVID ULB-IBC	Ricardo De Mendonça et al	?	?	?
Belgium/ULB-IBC_CV8440075080/2022	EPI_ISL_10340663	2022-02-16	National Platform bis COVID ULB-IBC	National Platform bis COVID ULB-IBC	Ricardo De Mendonça et al	?	?	?
Belgium/ULG-23775/2022	EPI_ISL_9017391	2022-01-09	SYNLAB	GIGA Medical Genomics	Keith Durkin et al	?	?	?
Belgium/ULG-23791/2022	EPI_ISL_9017399	2022-01-11	SYNLAB	GIGA Medical Genomics	Keith Durkin et al	?	?	?
Belgium/ULG-24071/2022	EPI_ISL_9246961	2022-01-20	Department of Clinical Microbiology	GIGA Medical Genomics	Keith Durkin et al	?	?	?
Belgium/ULG-24087/2022	EPI_ISL_9246977	2022-01-21	Department of Clinical Microbiology	GIGA Medical Genomics	Keith Durkin et al	?	?	?
Belgium/ULG-24088/2022	EPI_ISL_9246978	2022-01-22	Department of Clinical Microbiology	GIGA Medical Genomics	Keith Durkin et al	?	?	?
Belgium/ULG-24097/2022	EPI_ISL_9246987	2022-01-21	Department of Clinical Microbiology	GIGA Medical Genomics	Keith Durkin et al	?	?	?
Belgium/ULG-24098/2022	EPI_ISL_9246988	2022-01-21	Department of Clinical Microbiology	GIGA Medical Genomics	Keith Durkin et al	?	?	?
Belgium/ULG-24099/2022	EPI_ISL_9246989	2022-01-21	Department of Clinical Microbiology	GIGA Medical Genomics	Keith Durkin et al	?	?	?
Belgium/ULG-24111/2022	EPI_ISL_9247001	2022-01-22	Department of Clinical Microbiology	GIGA Medical Genomics	Keith Durkin et al	?	?	?
Belgium/ULG-24964/2022	EPI_ISL_10363673	2022-02-16	Department of Clinical Microbiology	GIGA Medical Genomics	Keith Durkin et al	?	?	?
Belgium/ULG-24967/2022	EPI_ISL_10363676	2022-02-16	Department of Clinical Microbiology	GIGA Medical Genomics	Keith Durkin et al	?	?	?
Belgium/ULG-24969/2022	EPI_ISL_10363678	2022-02-16	Department of Clinical Microbiology	GIGA Medical Genomics	Keith Durkin et al	?	?	?
Belgium/ULG-24973/2022	EPI_ISL_10363682	2022-02-11	University of Liège COVID-19 testing center	GIGA Medical Genomics	Keith Durkin et al	?	?	?
Belgium/ULG-24975/2022	EPI_ISL_10363684	2022-02-11	University of Liège COVID-19 testing center	GIGA Medical Genomics	Keith Durkin et al	?	?	?
Belgium/ULG-24986/2022	EPI_ISL_10363695	2022-02-12	University of Liège COVID-19 testing center	GIGA Medical Genomics	Keith Durkin et al	?	?	?
Belgium/ULG-24994/2022	EPI_ISL_10363703	2022-02-11	University of Liège COVID-19 testing center	GIGA Medical Genomics	Keith Durkin et al	?	?	?
Belgium/ULG-25019/2022	EPI_ISL_10438174	2022-02-09	Department of Clinical Microbiology	GIGA Medical Genomics	Keith Durkin et al	?	?	?
Belgium/ULG-25081/2022	EPI_ISL_10638725	2022-02-04	Department of Clinical Microbiology	GIGA Medical Genomics	Keith Durkin et al	?	?	?
Belgium/ULG-25201/2022	EPI_ISL_10751835	2022-02-22	University of Liège COVID-19 testing center	GIGA Medical Genomics	Keith Durkin et al	?	?	?
Belgium/ULG-25206/2022	EPI_ISL_10751840	2022-02-23	University of Liège COVID-19 testing center	GIGA Medical Genomics	Keith Durkin et al	?	?	?
Belgium/ULG-25208/2022	EPI_ISL_10751842	2022-02-23	University of Liège COVID-19 testing center	GIGA Medical Genomics	Keith Durkin et al	?	?	?
Belgium/ULG-25210/2022	EPI_ISL_10751844	2022-02-23	University of Liège COVID-19 testing center	GIGA Medical Genomics	Keith Durkin et al	?	?	?
Belgium/ULG-25212/2022	EPI_ISL_10751846	2022-02-23	University of Liège COVID-19 testing center	GIGA Medical Genomics	Keith Durkin et al	?	?	?
Belgium/ULG-25213/2022	EPI_ISL_10751847	2022-02-23	University of Liège COVID-19 testing center	GIGA Medical Genomics	Keith Durkin et al	?	?	?
Belgium/ULG-25214/2022	EPI_ISL_10751848	2022-02-23	University of Liège COVID-19 testing center	GIGA Medical Genomics	Keith Durkin et al	?	?	?
Belgium/ULG-25219/2022	EPI_ISL_10751853	2022-02-22	University of Liège COVID-19 testing center	GIGA Medical Genomics	Keith Durkin et al	?	?	?
Belgium/ULG-25222/2022	EPI_ISL_10751856	2022-02-22	University of Liège COVID-19 testing center	GIGA Medical Genomics	Keith Durkin et al	?	?	?
Belgium/ULG-25225/2022	EPI_ISL_10751859	2022-02-23	University of Liège COVID-19 testing center	GIGA Medical Genomics	Keith Durkin et al	?	?	?
Belgium/ULG-25229/2022	EPI_ISL_10751863	2022-02-23	University of Liège COVID-19 testing center	GIGA Medical Genomics	Keith Durkin et al	?	?	?
Belgium/ULG-25230/2022	EPI_ISL_10751864	2022-02-22	University of Liège COVID-19 testing center	GIGA Medical Genomics	Keith Durkin et al	?	?	?
Belgium/ULG-25231/2022	EPI_ISL_10751865	2022-02-22	University of Liège COVID-19 testing center	GIGA Medical Genomics	Keith Durkin et al	?	?	?
Belgium/ULG-25237/2022	EPI_ISL_10751872	2022-02-23	University of Liège COVID-19 testing center	GIGA Medical Genomics	Keith Durkin et al	?	?	?
Belgium/UMONS-J751210901/2022	EPI_ISL_9320804	2022-01-05	National Platform bis UMONS/Jolimont	National Platform bis UMONS/Jolimont	Guillaume Bayon-Vicente et al	?	?	?
Belgium/UZA-UA-10018025/2021	EPI_ISL_8508714	2021-12-14	AZ Monica Deurne	Labo Klinische Biologie	UZA	Jasmine Coppens et al	?	?	?
Belgium/UZA-UA-1021099040/2021	EPI_ISL_8349403	2021-11-29	AZ Rivierenland Bornem	Labo Klinische Biologie	UZA	Jasmine Coppens et al	?	?	?
Belgium/UZA-UA-1210207550/2021	EPI_ISL_8841334	2021-12-27	Sint-Dimpna Geel	Labo Klinische Biologie	UZA	Jasmine Coppens et al	?	?	?
Belgium/UZA-UA-1210209005/2021	EPI_ISL_8985899	2021-12-30	Sint-Dimpna Geel	Labo Klinische Biologie	UZA	Jasmine Coppens et al	?	?	?
Belgium/UZA-UA-129RCJ/2021	EPI_ISL_8841335	2021-12-24	LHUB-ULB	Labo Klinische Biologie	UZA	Jasmine Coppens et al	?	?	?
Belgium/UZA-UA-1412350210/2021	EPI_ISL_8349291	2021-11-30	Algemeen Klinisch Labo	Labo Klinische Biologie	UZA	Jasmine Coppens et al	?	?	?
Belgium/UZA-UA-14808951/2021	EPI_ISL_8349283	2021-11-30	Algemeen Medisch Labo	Labo Klinische Biologie	UZA	Jasmine Coppens et al	?	?	?
Belgium/UZA-UA-1501391380/2021	EPI_ISL_7150797	2021-11-03	Centrum voor Medische Analyse	Labo Klinische Biologie	UZA	Jasmine Coppens et al	?	?	?
Belgium/UZA-UA-1501512300/2022	EPI_ISL_9479557	2022-01-12	Algemeen Klinisch Labo	Labo Klinische Biologie	UZA	Jasmine Coppens et al	?	?	?
Belgium/UZA-UA-15128532/2021	EPI_ISL_7380863	2021-11-08	AZ Monica Deurne	Labo Klinische Biologie	UZA	Jasmine Coppens et al	?	?	?
Belgium/UZA-UA-15128545/2021	EPI_ISL_7380864	2021-11-08	AZ Monica Deurne	Labo Klinische Biologie	UZA	Jasmine Coppens et al	?	?	?
Belgium/UZA-UA-15148725/2021	EPI_ISL_8841261	2021-12-26	AZ Monica Deurne	Labo Klinische Biologie	UZA	Jasmine Coppens et al	?	?	?
Belgium/UZA-UA-1814686210/2022	EPI_ISL_9394978	2022-01-10	Centrum voor Medische Analyse	Labo Klinische Biologie	UZA	Jasmine Coppens et al	?	?	?
Belgium/UZA-UA-1814913960/2021	EPI_ISL_8349392	2021-11-22	Centrum voor Medische Analyse	Labo Klinische Biologie	UZA	Jasmine Coppens et al	?	?	?
Belgium/UZA-UA-1814917450/2021	EPI_ISL_7380903	2021-11-08	Centrum voor Medische Analyse	Labo Klinische Biologie	UZA	Jasmine Coppens et al	?	?	?
Belgium/UZA-UA-1815215499/2021	EPI_ISL_8985836	2021-12-29	Centrum voor Medische Analyse	Labo Klinische Biologie	UZA	Jasmine Coppens et al	?	?	?
Belgium/UZA-UA-1815294520/2021	EPI_ISL_7380908	2021-11-08	Centrum voor Medische Analyse	Labo Klinische Biologie	UZA	Jasmine Coppens et al	?	?	?
Belgium/UZA-UA-1815448010/2022	EPI_ISL_9907995	2022-01-25	Centrum voor Medische Analyse	Labo Klinische Biologie	UZA	Jasmine Coppens et al	?	?	?
Belgium/UZA-UA-1815858340/2021	EPI_ISL_7150877	2021-11-05	Centrum voor Medische Analyse	Labo Klinische Biologie	UZA	Jasmine Coppens et al	?	?	?
Belgium/UZA-UA-1815937540/2021	EPI_ISL_8202800	2021-11-19	Centrum voor Medische Analyse	Labo Klinische Biologie	UZA	Jasmine Coppens et al	?	?	?
Belgium/UZA-UA-1815981000/2021	EPI_ISL_7150804	2021-11-04	Centrum voor Medische Analyse	Labo Klinische Biologie	UZA	Jasmine Coppens et al	?	?	?
Belgium/UZA-UA-1815983810/2021	EPI_ISL_7150880	2021-11-06	Centrum voor Medische Analyse	Labo Klinische Biologie	UZA	Jasmine Coppens et al	?	?	?
Belgium/UZA-UA-1815984300/2022	EPI_ISL_9974680	2022-01-17	Centrum voor Medische Analyse	Labo Klinische Biologie	UZA	Jasmine Coppens et al	?	?	?
Belgium/UZA-UA-1816109510/2022	EPI_ISL_9394971	2022-01-12	Centrum voor Medische Analyse	Labo Klinische Biologie	UZA	Jasmine Coppens et al	?	?	?
Belgium/UZA-UA-1816130100/2021	EPI_ISL_8124956	2021-11-10	Centrum voor Medische Analyse	Labo Klinische Biologie	UZA	Jasmine Coppens et al	?	?	?
Belgium/UZA-UA-1816577000/2022	EPI_ISL_10344835	2022-02-14	Centrum voor Medische Analyse	Labo Klinische Biologie	UZA	Jasmine Coppens et al	?	?	?
Belgium/UZA-UA-1816713930/2021	EPI_ISL_8146099	2021-11-15	Centrum voor Medische Analyse	Labo Klinische Biologie	UZA	Jasmine Coppens et al	?	?	?
Belgium/UZA-UA-2021091964/2021	EPI_ISL_7380866	2021-11-10	AZ Rivierenland Rumst	Labo Klinische Biologie	UZA	Jasmine Coppens et al	?	?	?
Belgium/UZA-UA-2021096751/2021	EPI_ISL_8202797	2021-11-23	AZ Rivierenland Rumst	Labo Klinische Biologie	UZA	Jasmine Coppens et al	?	?	?
Belgium/UZA-UA-2021099954/2021	EPI_ISL_8350391	2021-12-02	AZ Rivierenland Rumst	Labo Klinische Biologie	UZA	Jasmine Coppens et al	?	?	?
Belgium/UZA-UA-2021108051/2021	EPI_ISL_8841310	2021-12-26	AZ Rivierenland Rumst	Labo Klinische Biologie	UZA	Jasmine Coppens et al	?	?	?
Belgium/UZA-UA-2022007337/2022	EPI_ISL_9479696	2022-01-21	AZ Rivierenland Rumst	Labo Klinische Biologie	UZA	Jasmine Coppens et al	?	?	?
Belgium/UZA-UA-2022010112/2022	EPI_ISL_9695957	2022-01-28	AZ Rivierenland Bornem	Labo Klinische Biologie	UZA	Jasmine Coppens et al	?	?	?
Belgium/UZA-UA-2022010980/2022	EPI_ISL_9695960	2022-01-31	AZ Rivierenland Bornem	Labo Klinische Biologie	UZA	Jasmine Coppens et al	?	?	?
Belgium/UZA-UA-2022013429/2022	EPI_ISL_9974692	2022-02-07	AZ Rivierenland Rumst	Labo Klinische Biologie	UZA	Jasmine Coppens et al	?	?	?
Belgium/UZA-UA-2501133740/2021	EPI_ISL_7380847	2021-11-08	Algemeen Klinisch Labo	Labo Klinische Biologie	UZA	Jasmine Coppens et al	?	?	?
Belgium/UZA-UA-2501345050/2021	EPI_ISL_7482971	2021-11-18	Algemeen Klinisch Labo	Labo Klinische Biologie	UZA	Jasmine Coppens et al	?	?	?
Belgium/UZA-UA-2501468410/2021	EPI_ISL_8985816	2021-12-27	Algemeen Klinisch Labo	Labo Klinische Biologie	UZA	Jasmine Coppens et al	?	?	?
Belgium/UZA-UA-25185139/2021	EPI_ISL_8841266	2021-12-24	LHUB-ULB	Labo Klinische Biologie	UZA	Jasmine Coppens et al	?	?	?
Belgium/UZA-UA-25186278/2021	EPI_ISL_8841313	2021-12-25	LHUB-ULB	Labo Klinische Biologie	UZA	Jasmine Coppens et al	?	?	?
Belgium/UZA-UA-25186743/2021	EPI_ISL_8841314	2021-12-26	LHUB-ULB	Labo Klinische Biologie	UZA	Jasmine Coppens et al	?	?	?
Belgium/UZA-UA-25186872/2021	EPI_ISL_8841315	2021-12-26	LHUB-ULB	Labo Klinische Biologie	UZA	Jasmine Coppens et al	?	?	?
Belgium/UZA-UA-2808199200/2022	EPI_ISL_9974685	2022-02-04	Centrum voor Medische Analyse	Labo Klinische Biologie	UZA	Jasmine Coppens et al	?	?	?
Belgium/UZA-UA-2814807340/2021	EPI_ISL_8202710	2021-11-19	Centrum voor Medische Analyse	Labo Klinische Biologie	UZA	Jasmine Coppens et al	?	?	?
Belgium/UZA-UA-2814866700/2022	EPI_ISL_9479550	2022-01-12	Centrum voor Medische Analyse	Labo Klinische Biologie	UZA	Jasmine Coppens et al	?	?	?
Belgium/UZA-UA-2815547300/2021	EPI_ISL_7380853	2021-11-08	Centrum voor Medische Analyse	Labo Klinische Biologie	UZA	Jasmine Coppens et al	?	?	?
Belgium/UZA-UA-2815703560/2021	EPI_ISL_8146095	2021-11-13	Centrum voor Medische Analyse	Labo Klinische Biologie	UZA	Jasmine Coppens et al	?	?	?
Belgium/UZA-UA-2815734630/2021	EPI_ISL_8350422	2021-11-22	Centrum voor Medische Analyse	Labo Klinische Biologie	UZA	Jasmine Coppens et al	?	?	?
Belgium/UZA-UA-2815739220/2021	EPI_ISL_7482652	2021-11-17	Centrum voor Medische Analyse	Labo Klinische Biologie	UZA	Jasmine Coppens et al	?	?	?
Belgium/UZA-UA-2815988960/2021	EPI_ISL_7482869	2021-11-17	Centrum voor Medische Analyse	Labo Klinische Biologie	UZA	Jasmine Coppens et al	?	?	?
Belgium/UZA-UA-2816215310/2022	EPI_ISL_9479545	2022-01-12	Centrum voor Medische Analyse	Labo Klinische Biologie	UZA	Jasmine Coppens et al	?	?	?
Belgium/UZA-UA-2816268200/2022	EPI_ISL_9394979	2022-01-10	Centrum voor Medische Analyse	Labo Klinische Biologie	UZA	Jasmine Coppens et al	?	?	?
Belgium/UZA-UA-2816297610/2022	EPI_ISL_9479578	2022-01-12	Centrum voor Medische Analyse	Labo Klinische Biologie	UZA	Jasmine Coppens et al	?	?	?
Belgium/UZA-UA-2816344060/2021	EPI_ISL_7482660	2021-11-17	Centrum voor Medische Analyse	Labo Klinische Biologie	UZA	Jasmine Coppens et al	?	?	?
Belgium/UZA-UA-2816477800/2022	EPI_ISL_9695979	2022-01-25	Centrum voor Medische Analyse	Labo Klinische Biologie	UZA	Jasmine Coppens et al	?	?	?
Belgium/UZA-UA-2816612010/2022	EPI_ISL_9974675	2022-01-17	Centrum voor Medische Analyse	Labo Klinische Biologie	UZA	Jasmine Coppens et al	?	?	?
Belgium/UZA-UA-2816798510/2022	EPI_ISL_9394963	2022-01-11	Centrum voor Medische Analyse	Labo Klinische Biologie	UZA	Jasmine Coppens et al	?	?	?
Belgium/UZA-UA-2816809710/2022	EPI_ISL_9479718	2022-01-21	Centrum voor Medische Analyse	Labo Klinische Biologie	UZA	Jasmine Coppens et al	?	?	?
Belgium/UZA-UA-2816827700/2022	EPI_ISL_9479570	2022-01-14	Centrum voor Medische Analyse	Labo Klinische Biologie	UZA	Jasmine Coppens et al	?	?	?
Belgium/UZA-UA-2816856700/2021	EPI_ISL_8841274	2021-12-24	Centrum voor Medische Analyse	Labo Klinische Biologie	UZA	Jasmine Coppens et al	?	?	?
Belgium/UZA-UA-2816894920/2022	EPI_ISL_9974686	2022-02-06	Centrum voor Medische Analyse	Labo Klinische Biologie	UZA	Jasmine Coppens et al	?	?	?
Belgium/UZA-UA-3021604017/2021	EPI_ISL_8146021	2021-11-10	AZ Turnhout	Labo Klinische Biologie	UZA	Jasmine Coppens et al	?	?	?
Belgium/UZA-UA-3501352420/2022	EPI_ISL_9394960	2022-01-11	Centrum voor Medische Analyse	Labo Klinische Biologie	UZA	Jasmine Coppens et al	?	?	?
Belgium/UZA-UA-3501417490/2021	EPI_ISL_7150814	2021-11-03	Centrum voor Medische Analyse	Labo Klinische Biologie	UZA	Jasmine Coppens et al	?	?	?
Belgium/UZA-UA-3501449970/2021	EPI_ISL_8349282	2021-11-22	Algemeen Klinisch Labo	Labo Klinische Biologie	UZA	Jasmine Coppens et al	?	?	?
Belgium/UZA-UA-3814745970/2021	EPI_ISL_7150891	2021-11-05	Centrum voor Medische Analyse	Labo Klinische Biologie	UZA	Jasmine Coppens et al	?	?	?
Belgium/UZA-UA-3815066710/2021	EPI_ISL_8350367	2021-12-03	Centrum voor Medische Analyse	Labo Klinische Biologie	UZA	Jasmine Coppens et al	?	?	?
Belgium/UZA-UA-3815440510/2022	EPI_ISL_9479576	2022-01-13	Centrum voor Medische Analyse	Labo Klinische Biologie	UZA	Jasmine Coppens et al	?	?	?
Belgium/UZA-UA-3815465300/2021	EPI_ISL_8202719	2021-11-19	Centrum voor Medische Analyse	Labo Klinische Biologie	UZA	Jasmine Coppens et al	?	?	?
Belgium/UZA-UA-3815798940/2021	EPI_ISL_7483083	2021-11-17	Centrum voor Medische Analyse	Labo Klinische Biologie	UZA	Jasmine Coppens et al	?	?	?
Belgium/UZA-UA-3815896660/2021	EPI_ISL_7150700	2021-11-02	Centrum voor Medische Analyse	Labo Klinische Biologie	UZA	Jasmine Coppens et al	?	?	?
Belgium/UZA-UA-3815900700/2021	EPI_ISL_7150733	2021-11-02	Centrum voor Medische Analyse	Labo Klinische Biologie	UZA	Jasmine Coppens et al	?	?	?
Belgium/UZA-UA-3815963530/2021	EPI_ISL_7150701	2021-11-02	Centrum voor Medische Analyse	Labo Klinische Biologie	UZA	Jasmine Coppens et al	?	?	?
Belgium/UZA-UA-3816006110/2021	EPI_ISL_8125038	2021-11-09	Centrum voor Medische Analyse	Labo Klinische Biologie	UZA	Jasmine Coppens et al	?	?	?
Belgium/UZA-UA-3816119830/2022	EPI_ISL_10199934	2022-02-13	Centrum voor Medische Analyse	Labo Klinische Biologie	UZA	Jasmine Coppens et al	?	?	?
Belgium/UZA-UA-3816229470/2021	EPI_ISL_8145962	2021-11-16	Centrum voor Medische Analyse	Labo Klinische Biologie	UZA	Jasmine Coppens et al	?	?	?
Belgium/UZA-UA-3816243260/2021	EPI_ISL_8202716	2021-11-19	Centrum voor Medische Analyse	Labo Klinische Biologie	UZA	Jasmine Coppens et al	?	?	?
Belgium/UZA-UA-3816261510/2021	EPI_ISL_8508745	2021-12-14	Centrum voor Medische Analyse	Labo Klinische Biologie	UZA	Jasmine Coppens et al	?	?	?
Belgium/UZA-UA-3816368110/2022	EPI_ISL_9974690	2022-02-04	Centrum voor Medische Analyse	Labo Klinische Biologie	UZA	Jasmine Coppens et al	?	?	?
Belgium/UZA-UA-3816481000/2022	EPI_ISL_9974683	2022-02-01	Centrum voor Medische Analyse	Labo Klinische Biologie	UZA	Jasmine Coppens et al	?	?	?
Belgium/UZA-UA-3816721300/2021	EPI_ISL_8350363	2021-12-01	Centrum voor Medische Analyse	Labo Klinische Biologie	UZA	Jasmine Coppens et al	?	?	?
Belgium/UZA-UA-3816794800/2022	EPI_ISL_9394997	2022-01-11	Centrum voor Medische Analyse	Labo Klinische Biologie	UZA	Jasmine Coppens et al	?	?	?
Belgium/UZA-UA-3816806743/2022	EPI_ISL_9695968	2022-01-29	Centrum voor Medische Analyse	Labo Klinische Biologie	UZA	Jasmine Coppens et al	?	?	?
Belgium/UZA-UA-3816806750/2022	EPI_ISL_9695967	2022-01-29	Centrum voor Medische Analyse	Labo Klinische Biologie	UZA	Jasmine Coppens et al	?	?	?
Belgium/UZA-UA-3816853710/2022	EPI_ISL_9974682	2022-01-17	Centrum voor Medische Analyse	Labo Klinische Biologie	UZA	Jasmine Coppens et al	?	?	?
Belgium/UZA-UA-383RBJ/2021	EPI_ISL_9353984	2021-12-23	LHUB-ULB	Labo Klinische Biologie	UZA	Jasmine Coppens et al	?	?	?
Belgium/UZA-UA-4501483210/2022	EPI_ISL_9479705	2022-01-21	Algemeen Klinisch Labo	Labo Klinische Biologie	UZA	Jasmine Coppens et al	?	?	?
Belgium/UZA-UA-4501493210/2022	EPI_ISL_9479575	2022-01-14	Algemeen Klinisch Labo	Labo Klinische Biologie	UZA	Jasmine Coppens et al	?	?	?
Belgium/UZA-UA-4501508930/2021	EPI_ISL_8202798	2021-11-19	Algemeen Klinisch Labo	Labo Klinische Biologie	UZA	Jasmine Coppens et al	?	?	?
Belgium/UZA-UA-4501588600/2022	EPI_ISL_9479571	2022-01-12	Algemeen Klinisch Labo	Labo Klinische Biologie	UZA	Jasmine Coppens et al	?	?	?
Belgium/UZA-UA-4501598400/2022	EPI_ISL_9479556	2022-01-12	Algemeen Klinisch Labo	Labo Klinische Biologie	UZA	Jasmine Coppens et al	?	?	?
Belgium/UZA-UA-46377045/2022	EPI_ISL_9394943	2022-01-12	Algemeen Medisch Labo	Labo Klinische Biologie	UZA	Jasmine Coppens et al	?	?	?
Belgium/UZA-UA-4814381010/2021	EPI_ISL_8350424	2021-11-22	Centrum voor Medische Analyse	Labo Klinische Biologie	UZA	Jasmine Coppens et al	?	?	?
Belgium/UZA-UA-4815065110/2021	EPI_ISL_7150819	2021-11-03	Centrum voor Medische Analyse	Labo Klinische Biologie	UZA	Jasmine Coppens et al	?	?	?
Belgium/UZA-UA-4815085470/2021	EPI_ISL_7150820	2021-11-02	Centrum voor Medische Analyse	Labo Klinische Biologie	UZA	Jasmine Coppens et al	?	?	?
Belgium/UZA-UA-4815223750/2021	EPI_ISL_7380898	2021-11-08	Centrum voor Medische Analyse	Labo Klinische Biologie	UZA	Jasmine Coppens et al	?	?	?
Belgium/UZA-UA-4815704650/2021	EPI_ISL_7150702	2021-10-30	Centrum voor Medische Analyse	Labo Klinische Biologie	UZA	Jasmine Coppens et al	?	?	?
Belgium/UZA-UA-4815707100/2022	EPI_ISL_9394973	2022-01-10	Centrum voor Medische Analyse	Labo Klinische Biologie	UZA	Jasmine Coppens et al	?	?	?
Belgium/UZA-UA-4815866240/2021	EPI_ISL_8146073	2021-11-15	Centrum voor Medische Analyse	Labo Klinische Biologie	UZA	Jasmine Coppens et al	?	?	?
Belgium/UZA-UA-4816020250/2021	EPI_ISL_7150823	2021-11-03	Centrum voor Medische Analyse	Labo Klinische Biologie	UZA	Jasmine Coppens et al	?	?	?
Belgium/UZA-UA-4816049150/2021	EPI_ISL_8202698	2021-11-19	Centrum voor Medische Analyse	Labo Klinische Biologie	UZA	Jasmine Coppens et al	?	?	?
Belgium/UZA-UA-4816061900/2021	EPI_ISL_7150902	2021-11-05	Centrum voor Medische Analyse	Labo Klinische Biologie	UZA	Jasmine Coppens et al	?	?	?
Belgium/UZA-UA-4816080250/2021	EPI_ISL_7150827	2021-11-03	Centrum voor Medische Analyse	Labo Klinische Biologie	UZA	Jasmine Coppens et al	?	?	?
Belgium/UZA-UA-4816284700/2022	EPI_ISL_9479544	2022-01-12	Centrum voor Medische Analyse	Labo Klinische Biologie	UZA	Jasmine Coppens et al	?	?	?
Belgium/UZA-UA-4816290200/2021	EPI_ISL_8254932	2021-11-27	Centrum voor Medische Analyse	Labo Klinische Biologie	UZA	Jasmine Coppens et al	?	?	?
Belgium/UZA-UA-4816338830/2021	EPI_ISL_7482894	2021-11-18	Centrum voor Medische Analyse	Labo Klinische Biologie	UZA	Jasmine Coppens et al	?	?	?
Belgium/UZA-UA-4816485400/2022	EPI_ISL_9695973	2022-01-27	Centrum voor Medische Analyse	Labo Klinische Biologie	UZA	Jasmine Coppens et al	?	?	?
Belgium/UZA-UA-4816704240/2021	EPI_ISL_8146072	2021-11-15	Centrum voor Medische Analyse	Labo Klinische Biologie	UZA	Jasmine Coppens et al	?	?	?
Belgium/UZA-UA-4816708250/2021	EPI_ISL_7150740	2021-11-02	Centrum voor Medische Analyse	Labo Klinische Biologie	UZA	Jasmine Coppens et al	?	?	?
Belgium/UZA-UA-4816710020/2021	EPI_ISL_7380892	2021-11-08	Centrum voor Medische Analyse	Labo Klinische Biologie	UZA	Jasmine Coppens et al	?	?	?
Belgium/UZA-UA-4816796600/2022	EPI_ISL_9479552	2022-01-12	Centrum voor Medische Analyse	Labo Klinische Biologie	UZA	Jasmine Coppens et al	?	?	?
Belgium/UZA-UA-4816867020/2022	EPI_ISL_9394972	2022-01-11	Centrum voor Medische Analyse	Labo Klinische Biologie	UZA	Jasmine Coppens et al	?	?	?
Belgium/UZA-UA-48456303/2021	EPI_ISL_8349376	2021-12-02	Algemeen Medisch Labo	Labo Klinische Biologie	UZA	Jasmine Coppens et al	?	?	?
Belgium/UZA-UA-48474700/2022	EPI_ISL_10664550	2022-02-25	Algemeen Medisch Labo	Labo Klinische Biologie	University Hospital Antwerp (UZA)	Jasmine Coppens et al	?	?	?
Belgium/UZA-UA-48605859/2022	EPI_ISL_10664540	2022-02-22	Algemeen Medisch Labo	Labo Klinische Biologie	University Hospital Antwerp (UZA)	Jasmine Coppens et al	?	?	?
Belgium/UZA-UA-48641989/2021	EPI_ISL_8349335	2021-12-02	Algemeen Medisch Labo	Labo Klinische Biologie	UZA	Jasmine Coppens et al	?	?	?
Belgium/UZA-UA-48679052/2022	EPI_ISL_10664551	2022-02-25	Algemeen Medisch Labo	Labo Klinische Biologie	University Hospital Antwerp (UZA)	Jasmine Coppens et al	?	?	?
Belgium/UZA-UA-48716404/2021	EPI_ISL_8508723	2021-12-11	Algemeen Medisch Labo	Labo Klinische Biologie	UZA	Jasmine Coppens et al	?	?	?
Belgium/UZA-UA-48774773/2021	EPI_ISL_8146005	2021-11-18	Algemeen Medisch Labo	Labo Klinische Biologie	UZA	Jasmine Coppens et al	?	?	?
Belgium/UZA-UA-48776376/2022	EPI_ISL_9394948	2022-01-12	Algemeen Medisch Labo	Labo Klinische Biologie	UZA	Jasmine Coppens et al	?	?	?
Belgium/UZA-UA-48794298/2021	EPI_ISL_7380883	2021-11-12	Algemeen Medisch Labo	Labo Klinische Biologie	UZA	Jasmine Coppens et al	?	?	?
Belgium/UZA-UA-48814120/2021	EPI_ISL_7150778	2021-11-07	Algemeen Medisch Labo	Labo Klinische Biologie	UZA	Jasmine Coppens et al	?	?	?
Belgium/UZA-UA-48816166/2021	EPI_ISL_8202796	2021-11-26	Algemeen Medisch Labo	Labo Klinische Biologie	UZA	Jasmine Coppens et al	?	?	?
Belgium/UZA-UA-48840645/2021	EPI_ISL_8508726	2021-12-16	Algemeen Medisch Labo	Labo Klinische Biologie	UZA	Jasmine Coppens et al	?	?	?
Belgium/UZA-UA-48847367/2022	EPI_ISL_9394942	2022-01-12	Algemeen Medisch Labo	Labo Klinische Biologie	UZA	Jasmine Coppens et al	?	?	?
Belgium/UZA-UA-48848765/2022	EPI_ISL_9663494	2022-01-26	Algemeen Medisch Labo	Labo Klinische Biologie	UZA	Jasmine Coppens et al	?	?	?
Belgium/UZA-UA-48876505/2021	EPI_ISL_8202669	2021-11-26	Algemeen Medisch Labo	Labo Klinische Biologie	UZA	Jasmine Coppens et al	?	?	?
Belgium/UZA-UA-48880441/2021	EPI_ISL_8783064	2021-12-17	Algemeen Medisch Labo	Labo Klinische Biologie	UZA	Jasmine Coppens et al	?	?	?
Belgium/UZA-UA-48881567/2021	EPI_ISL_8508727	2021-12-12	Algemeen Medisch Labo	Labo Klinische Biologie	UZA	Jasmine Coppens et al	?	?	?
Belgium/UZA-UA-48884639/2021	EPI_ISL_8783068	2021-12-17	Algemeen Medisch Labo	Labo Klinische Biologie	UZA	Jasmine Coppens et al	?	?	?
Belgium/UZA-UA-48933804/2021	EPI_ISL_8508719	2021-12-15	Algemeen Medisch Labo	Labo Klinische Biologie	UZA	Jasmine Coppens et al	?	?	?
Belgium/UZA-UA-48934924/2021	EPI_ISL_8985840	2021-12-29	Algemeen Medisch Labo	Labo Klinische Biologie	UZA	Jasmine Coppens et al	?	?	?
Belgium/UZA-UA-48936015/2021	EPI_ISL_8985827	2021-12-28	Algemeen Medisch Labo	Labo Klinische Biologie	UZA	Jasmine Coppens et al	?	?	?
Belgium/UZA-UA-48942960/2021	EPI_ISL_8508725	2021-12-16	Algemeen Medisch Labo	Labo Klinische Biologie	UZA	Jasmine Coppens et al	?	?	?
Belgium/UZA-UA-48946439/2022	EPI_ISL_9394949	2022-01-12	Algemeen Medisch Labo	Labo Klinische Biologie	UZA	Jasmine Coppens et al	?	?	?
Belgium/UZA-UA-48974990/2021	EPI_ISL_8783027	2021-12-17	Algemeen Medisch Labo	Labo Klinische Biologie	UZA	Jasmine Coppens et al	?	?	?
Belgium/UZA-UA-48987194/2022	EPI_ISL_9663493	2022-01-27	Algemeen Medisch Labo	Labo Klinische Biologie	UZA	Jasmine Coppens et al	?	?	?
Belgium/UZA-UA-5501412410/2022	EPI_ISL_9394957	2022-01-10	Algemeen Klinisch Labo	Labo Klinische Biologie	UZA	Jasmine Coppens et al	?	?	?
Belgium/UZA-UA-5812474200/2021	EPI_ISL_8349357	2021-11-22	Centrum voor Medische Analyse	Labo Klinische Biologie	UZA	Jasmine Coppens et al	?	?	?
Belgium/UZA-UA-5815298710/2022	EPI_ISL_9974671	2022-01-13	Centrum voor Medische Analyse	Labo Klinische Biologie	UZA	Jasmine Coppens et al	?	?	?
Belgium/UZA-UA-5815298713/2022	EPI_ISL_9974669	2022-01-13	Centrum voor Medische Analyse	Labo Klinische Biologie	UZA	Jasmine Coppens et al	?	?	?
Belgium/UZA-UA-5815701930/2021	EPI_ISL_8350432	2021-11-22	Centrum voor Medische Analyse	Labo Klinische Biologie	UZA	Jasmine Coppens et al	?	?	?
Belgium/UZA-UA-5815702800/2021	EPI_ISL_7150904	2021-11-05	Centrum voor Medische Analyse	Labo Klinische Biologie	UZA	Jasmine Coppens et al	?	?	?
Belgium/UZA-UA-5815720210/2022	EPI_ISL_9974793	2022-01-14	Centrum voor Medische Analyse	Labo Klinische Biologie	UZA	Jasmine Coppens et al	?	?	?
Belgium/UZA-UA-5815735330/2021	EPI_ISL_8124967	2021-11-13	Centrum voor Medische Analyse	Labo Klinische Biologie	UZA	Jasmine Coppens et al	?	?	?
Belgium/UZA-UA-5815871380/2021	EPI_ISL_7150704	2021-11-02	Centrum voor Medische Analyse	Labo Klinische Biologie	UZA	Jasmine Coppens et al	?	?	?
Belgium/UZA-UA-5816439900/2022	EPI_ISL_9974765	2022-02-02	Centrum voor Medische Analyse	Labo Klinische Biologie	UZA	Jasmine Coppens et al	?	?	?
Belgium/UZA-UA-5816539000/2022	EPI_ISL_9394967	2022-01-12	Centrum voor Medische Analyse	Labo Klinische Biologie	UZA	Jasmine Coppens et al	?	?	?
Belgium/UZA-UA-5816590820/2021	EPI_ISL_8841305	2021-12-27	Centrum voor Medische Analyse	Labo Klinische Biologie	UZA	Jasmine Coppens et al	?	?	?
Belgium/UZA-UA-5816592800/2021	EPI_ISL_9354003	2021-12-31	Centrum voor Medische Analyse	Labo Klinische Biologie	UZA	Jasmine Coppens et al	?	?	?
Belgium/UZA-UA-5816592900/2022	EPI_ISL_9394995	2022-01-11	Centrum voor Medische Analyse	Labo Klinische Biologie	UZA	Jasmine Coppens et al	?	?	?
Belgium/UZA-UA-5816713050/2021	EPI_ISL_7150742	2021-11-03	Centrum voor Medische Analyse	Labo Klinische Biologie	UZA	Jasmine Coppens et al	?	?	?
Belgium/UZA-UA-6501348450/2021	EPI_ISL_8125049	2021-11-13	Centrum voor Medische Analyse	Labo Klinische Biologie	UZA	Jasmine Coppens et al	?	?	?
Belgium/UZA-UA-65510010/2022	EPI_ISL_9394936	2022-01-13	Algemeen Medisch Labo	Labo Klinische Biologie	UZA	Jasmine Coppens et al	?	?	?
Belgium/UZA-UA-65514994/2022	EPI_ISL_9394954	2022-01-11	Algemeen Medisch Labo	Labo Klinische Biologie	UZA	Jasmine Coppens et al	?	?	?
Belgium/UZA-UA-65526988/2022	EPI_ISL_9394951	2022-01-13	Algemeen Medisch Labo	Labo Klinische Biologie	UZA	Jasmine Coppens et al	?	?	?
Belgium/UZA-UA-65545941/2022	EPI_ISL_9394937	2022-01-12	Algemeen Medisch Labo	Labo Klinische Biologie	UZA	Jasmine Coppens et al	?	?	?
Belgium/UZA-UA-65578761/2022	EPI_ISL_9663486	2022-01-27	Algemeen Medisch Labo	Labo Klinische Biologie	UZA	Jasmine Coppens et al	?	?	?
Belgium/UZA-UA-65640240/2022	EPI_ISL_10344845	2022-02-16	Algemeen Medisch Labo	Labo Klinische Biologie	UZA	Jasmine Coppens et al	?	?	?
Belgium/UZA-UA-6814256174/2022	EPI_ISL_9354012	2022-01-02	Centrum voor Medische Analyse	Labo Klinische Biologie	UZA	Jasmine Coppens et al	?	?	?
Belgium/UZA-UA-6815445200/2022	EPI_ISL_9974674	2022-01-14	Centrum voor Medische Analyse	Labo Klinische Biologie	UZA	Jasmine Coppens et al	?	?	?
Belgium/UZA-UA-6815703500/2021	EPI_ISL_8124971	2021-11-12	Centrum voor Medische Analyse	Labo Klinische Biologie	UZA	Jasmine Coppens et al	?	?	?
Belgium/UZA-UA-6815901253/2021	EPI_ISL_7380895	2021-11-05	Centrum voor Medische Analyse	Labo Klinische Biologie	UZA	Jasmine Coppens et al	?	?	?
Belgium/UZA-UA-6816221240/2021	EPI_ISL_8125026	2021-11-10	Centrum voor Medische Analyse	Labo Klinische Biologie	UZA	Jasmine Coppens et al	?	?	?
Belgium/UZA-UA-6816609020/2022	EPI_ISL_9479741	2022-01-24	Centrum voor Medische Analyse	Labo Klinische Biologie	UZA	Jasmine Coppens et al	?	?	?
Belgium/UZA-UA-7501322230/2021	EPI_ISL_8254976	2021-11-23	Centrum voor Medische Analyse	Labo Klinische Biologie	UZA	Jasmine Coppens et al	?	?	?
Belgium/UZA-UA-7815440429/2022	EPI_ISL_9394976	2022-01-10	Centrum voor Medische Analyse	Labo Klinische Biologie	UZA	Jasmine Coppens et al	?	?	?
Belgium/UZA-UA-7815440430/2022	EPI_ISL_9394975	2022-01-10	Centrum voor Medische Analyse	Labo Klinische Biologie	UZA	Jasmine Coppens et al	?	?	?
Belgium/UZA-UA-7815444700/2022	EPI_ISL_9479539	2022-01-11	Centrum voor Medische Analyse	Labo Klinische Biologie	UZA	Jasmine Coppens et al	?	?	?
Belgium/UZA-UA-7815747850/2021	EPI_ISL_8349350	2021-11-22	Centrum voor Medische Analyse	Labo Klinische Biologie	UZA	Jasmine Coppens et al	?	?	?
Belgium/UZA-UA-7815763210/2022	EPI_ISL_9907946	2022-01-19	Centrum voor Medische Analyse	Labo Klinische Biologie	UZA	Jasmine Coppens et al	?	?	?
Belgium/UZA-UA-7816325150/2021	EPI_ISL_7380888	2021-11-08	Centrum voor Medische Analyse	Labo Klinische Biologie	UZA	Jasmine Coppens et al	?	?	?
Belgium/UZA-UA-7816806757/2022	EPI_ISL_9695964	2022-01-29	Centrum voor Medische Analyse	Labo Klinische Biologie	UZA	Jasmine Coppens et al	?	?	?
Belgium/UZA-UA-81600712/2021	EPI_ISL_8656459	2021-12-17	LHUB-ULB	Labo Klinische Biologie	UZA	Jasmine Coppens et al	?	?	?
Belgium/UZA-UA-81600931/2021	EPI_ISL_8656468	2021-12-18	LHUB-ULB	Labo Klinische Biologie	UZA	Jasmine Coppens et al	?	?	?
Belgium/UZA-UA-81602629/2021	EPI_ISL_8841339	2021-12-24	LHUB-ULB	Labo Klinische Biologie	UZA	Jasmine Coppens et al	?	?	?
Belgium/UZA-UA-828QWJ/2021	EPI_ISL_8656508	2021-12-17	LHUB-ULB	Labo Klinische Biologie	UZA	Jasmine Coppens et al	?	?	?
Belgium/UZA-UA-8412187560/2021	EPI_ISL_7380900	2021-11-08	Centrum voor Medische Analyse	Labo Klinische Biologie	UZA	Jasmine Coppens et al	?	?	?
Belgium/UZA-UA-8412392600/2021	EPI_ISL_8145972	2021-11-15	Centrum voor Medische Analyse	Labo Klinische Biologie	UZA	Jasmine Coppens et al	?	?	?
Belgium/UZA-UA-8501456410/2021	EPI_ISL_7380846	2021-11-08	Algemeen Klinisch Labo	Labo Klinische Biologie	UZA	Jasmine Coppens et al	?	?	?
Belgium/UZA-UA-8501456470/2021	EPI_ISL_8125051	2021-11-10	Algemeen Klinisch Labo	Labo Klinische Biologie	UZA	Jasmine Coppens et al	?	?	?
Belgium/UZA-UA-862RCJ/2021	EPI_ISL_8841340	2021-12-25	LHUB-ULB	Labo Klinische Biologie	UZA	Jasmine Coppens et al	?	?	?
Belgium/UZA-UA-8814600240/2021	EPI_ISL_8202799	2021-11-18	Centrum voor Medische Analyse	Labo Klinische Biologie	UZA	Jasmine Coppens et al	?	?	?
Belgium/UZA-UA-8814603220/2021	EPI_ISL_8124970	2021-11-15	Centrum voor Medische Analyse	Labo Klinische Biologie	UZA	Jasmine Coppens et al	?	?	?
Belgium/UZA-UA-8814749160/2021	EPI_ISL_8125055	2021-11-10	Centrum voor Medische Analyse	Labo Klinische Biologie	UZA	Jasmine Coppens et al	?	?	?
Belgium/UZA-UA-8815043400/2022	EPI_ISL_9394982	2022-01-10	Centrum voor Medische Analyse	Labo Klinische Biologie	UZA	Jasmine Coppens et al	?	?	?
Belgium/UZA-UA-8815192610/2021	EPI_ISL_8202685	2021-11-17	Centrum voor Medische Analyse	Labo Klinische Biologie	UZA	Jasmine Coppens et al	?	?	?
Belgium/UZA-UA-8815661830/2021	EPI_ISL_8349395	2021-11-22	Centrum voor Medische Analyse	Labo Klinische Biologie	UZA	Jasmine Coppens et al	?	?	?
Belgium/UZA-UA-8815759200/2022	EPI_ISL_9395005	2022-01-10	Centrum voor Medische Analyse	Labo Klinische Biologie	UZA	Jasmine Coppens et al	?	?	?
Belgium/UZA-UA-8815853730/2021	EPI_ISL_7482740	2021-11-18	Centrum voor Medische Analyse	Labo Klinische Biologie	UZA	Jasmine Coppens et al	?	?	?
Belgium/UZA-UA-8816019210/2021	EPI_ISL_9353993	2021-12-29	Centrum voor Medische Analyse	Labo Klinische Biologie	UZA	Jasmine Coppens et al	?	?	?
Belgium/UZA-UA-8816028000/2022	EPI_ISL_9479535	2022-01-11	Centrum voor Medische Analyse	Labo Klinische Biologie	UZA	Jasmine Coppens et al	?	?	?
Belgium/UZA-UA-8816034200/2022	EPI_ISL_9695977	2022-01-26	Centrum voor Medische Analyse	Labo Klinische Biologie	UZA	Jasmine Coppens et al	?	?	?
Belgium/UZA-UA-8816130230/2021	EPI_ISL_7380901	2021-11-08	Centrum voor Medische Analyse	Labo Klinische Biologie	UZA	Jasmine Coppens et al	?	?	?
Belgium/UZA-UA-8816182560/2021	EPI_ISL_8124963	2021-11-10	Centrum voor Medische Analyse	Labo Klinische Biologie	UZA	Jasmine Coppens et al	?	?	?
Belgium/UZA-UA-8816333420/2021	EPI_ISL_8841341	2021-12-27	Centrum voor Medische Analyse	Labo Klinische Biologie	UZA	Jasmine Coppens et al	?	?	?
Belgium/UZA-UA-8816713030/2021	EPI_ISL_7150747	2021-11-03	Centrum voor Medische Analyse	Labo Klinische Biologie	UZA	Jasmine Coppens et al	?	?	?
Belgium/UZA-UA-8816714110/2021	EPI_ISL_7380855	2021-11-08	Centrum voor Medische Analyse	Labo Klinische Biologie	UZA	Jasmine Coppens et al	?	?	?
Belgium/UZA-UA-8816744410/2022	EPI_ISL_9479547	2022-01-12	Centrum voor Medische Analyse	Labo Klinische Biologie	UZA	Jasmine Coppens et al	?	?	?
Belgium/UZA-UA-8816806756/2022	EPI_ISL_9695963	2022-01-29	Centrum voor Medische Analyse	Labo Klinische Biologie	UZA	Jasmine Coppens et al	?	?	?
Belgium/UZA-UA-8816824200/2022	EPI_ISL_9974693	2022-01-18	Centrum voor Medische Analyse	Labo Klinische Biologie	UZA	Jasmine Coppens et al	?	?	?
Belgium/UZA-UA-8816847200/2022	EPI_ISL_9974696	2022-01-19	Centrum voor Medische Analyse	Labo Klinische Biologie	UZA	Jasmine Coppens et al	?	?	?
Belgium/UZA-UA-8816847210/2022	EPI_ISL_9974697	2022-01-19	Centrum voor Medische Analyse	Labo Klinische Biologie	UZA	Jasmine Coppens et al	?	?	?
Belgium/UZA-UA-8816848000/2022	EPI_ISL_9974694	2022-01-18	Centrum voor Medische Analyse	Labo Klinische Biologie	UZA	Jasmine Coppens et al	?	?	?
Belgium/UZA-UA-8816865000/2022	EPI_ISL_9974698	2022-01-24	Centrum voor Medische Analyse	Labo Klinische Biologie	UZA	Jasmine Coppens et al	?	?	?
Belgium/UZA-UA-8816889220/2022	EPI_ISL_9974687	2022-02-06	Centrum voor Medische Analyse	Labo Klinische Biologie	UZA	Jasmine Coppens et al	?	?	?
Belgium/UZA-UA-8816901000/2022	EPI_ISL_9479563	2022-01-13	Centrum voor Medische Analyse	Labo Klinische Biologie	UZA	Jasmine Coppens et al	?	?	?
Belgium/UZA-UA-8816904100/2022	EPI_ISL_9479549	2022-01-12	Centrum voor Medische Analyse	Labo Klinische Biologie	UZA	Jasmine Coppens et al	?	?	?
Belgium/UZA-UA-CV2022123533/2022	EPI_ISL_9395039	2022-01-15	Platform BIS UZA/UAntwerpen	Labo Klinische Biologie	UZA	Jasmine Coppens et al	?	?	?
Belgium/UZA-UA-CV2124458129/2021	EPI_ISL_8841342	2021-12-28	Platform BIS UZA/UAntwerpen	Labo Klinische Biologie	UZA	Jasmine Coppens et al	?	?	?
Belgium/UZA-UA-CV2124710733/2022	EPI_ISL_9479797	2022-01-24	Platform BIS UZA/UAntwerpen	Labo Klinische Biologie	UZA	Jasmine Coppens et al	?	?	?
Belgium/UZA-UA-CV2128636203/2022	EPI_ISL_9479783	2022-01-23	Platform BIS UZA/UAntwerpen	Labo Klinische Biologie	UZA	Jasmine Coppens et al	?	?	?
Belgium/UZA-UA-CV2143541867/2021	EPI_ISL_8841329	2021-12-26	Platform BIS UZA/UAntwerpen	Labo Klinische Biologie	UZA	Jasmine Coppens et al	?	?	?
Belgium/UZA-UA-CV2144830957/2022	EPI_ISL_9431318	2022-01-20	Platform BIS UZA/UAntwerpen	Labo Klinische Biologie	UZA	Jasmine Coppens et al	?	?	?
Belgium/UZA-UA-CV2144850963/2021	EPI_ISL_8985830	2021-12-29	Platform BIS UZA/UAntwerpen	Labo Klinische Biologie	UZA	Jasmine Coppens et al	?	?	?
Belgium/UZA-UA-CV2144913106/2021	EPI_ISL_8985853	2021-12-30	Platform BIS UZA/UAntwerpen	Labo Klinische Biologie	UZA	Jasmine Coppens et al	?	?	?
Belgium/UZA-UA-CV2144913712/2021	EPI_ISL_8985850	2021-12-30	Platform BIS UZA/UAntwerpen	Labo Klinische Biologie	UZA	Jasmine Coppens et al	?	?	?
Belgium/UZA-UA-CV2145272208/2021	EPI_ISL_8985907	2021-12-31	Platform BIS UZA/UAntwerpen	Labo Klinische Biologie	UZA	Jasmine Coppens et al	?	?	?
Belgium/UZA-UA-CV2145766403/2022	EPI_ISL_9354111	2022-01-03	Platform BIS UZA/UAntwerpen	Labo Klinische Biologie	UZA	Jasmine Coppens et al	?	?	?
Belgium/UZA-UA-CV2147017602/2021	EPI_ISL_8985875	2021-12-30	Platform BIS UZA/UAntwerpen	Labo Klinische Biologie	UZA	Jasmine Coppens et al	?	?	?
Belgium/UZA-UA-CV2147047005/2022	EPI_ISL_9395044	2022-01-15	Platform BIS UZA/UAntwerpen	Labo Klinische Biologie	UZA	Jasmine Coppens et al	?	?	?
Belgium/UZA-UA-CV2147599501/2022	EPI_ISL_9354071	2022-01-03	Platform BIS UZA/UAntwerpen	Labo Klinische Biologie	UZA	Jasmine Coppens et al	?	?	?
Belgium/UZA-UA-CV2147939708/2022	EPI_ISL_9431408	2022-01-22	Platform BIS UZA/UAntwerpen	Labo Klinische Biologie	UZA	Jasmine Coppens et al	?	?	?
Belgium/UZA-UA-CV2147945364/2022	EPI_ISL_9431426	2022-01-22	Platform BIS UZA/UAntwerpen	Labo Klinische Biologie	UZA	Jasmine Coppens et al	?	?	?
Belgium/UZA-UA-CV2148408641/2022	EPI_ISL_8985970	2022-01-02	Platform BIS UZA/UAntwerpen	Labo Klinische Biologie	UZA	Jasmine Coppens et al	?	?	?
Belgium/UZA-UA-CV2149446844/2022	EPI_ISL_9431385	2022-01-21	Platform BIS UZA/UAntwerpen	Labo Klinische Biologie	UZA	Jasmine Coppens et al	?	?	?
Belgium/UZA-UA-CV2149468163/2022	EPI_ISL_9431388	2022-01-21	Platform BIS UZA/UAntwerpen	Labo Klinische Biologie	UZA	Jasmine Coppens et al	?	?	?
Belgium/UZA-UA-CV2156441655/2022	EPI_ISL_9974699	2022-01-27	Platform BIS UZA/UAntwerpen	Labo Klinische Biologie	UZA	Jasmine Coppens et al	?	?	?
Belgium/UZA-UA-CV2156473179/2022	EPI_ISL_9395068	2022-01-15	Platform BIS UZA/UAntwerpen	Labo Klinische Biologie	UZA	Jasmine Coppens et al	?	?	?
Belgium/UZA-UA-CV2156506727/2022	EPI_ISL_9431421	2022-01-22	Platform BIS UZA/UAntwerpen	Labo Klinische Biologie	UZA	Jasmine Coppens et al	?	?	?
Belgium/UZA-UA-CV2157324961/2022	EPI_ISL_9431285	2022-01-19	Platform BIS UZA/UAntwerpen	Labo Klinische Biologie	UZA	Jasmine Coppens et al	?	?	?
Belgium/UZA-UA-CV2157390336/2022	EPI_ISL_9395047	2022-01-15	Platform BIS UZA/UAntwerpen	Labo Klinische Biologie	UZA	Jasmine Coppens et al	?	?	?
Belgium/UZA-UA-CV2157395790/2022	EPI_ISL_9395048	2022-01-15	Platform BIS UZA/UAntwerpen	Labo Klinische Biologie	UZA	Jasmine Coppens et al	?	?	?
Belgium/UZA-UA-CV2157418022/2022	EPI_ISL_9431281	2022-01-19	Platform BIS UZA/UAntwerpen	Labo Klinische Biologie	UZA	Jasmine Coppens et al	?	?	?
Belgium/UZA-UA-CV2157420951/2022	EPI_ISL_9395017	2022-01-12	Platform BIS UZA/UAntwerpen	Labo Klinische Biologie	UZA	Jasmine Coppens et al	?	?	?
Belgium/UZA-UA-CV2157465613/2022	EPI_ISL_9395092	2022-01-16	Platform BIS UZA/UAntwerpen	Labo Klinische Biologie	UZA	Jasmine Coppens et al	?	?	?
Belgium/UZA-UA-CV2158103587/2022	EPI_ISL_9696047	2022-01-29	Platform BIS UZA/UAntwerpen	Labo Klinische Biologie	UZA	Jasmine Coppens et al	?	?	?
Belgium/UZA-UA-CV2158294456/2022	EPI_ISL_9696033	2022-01-28	Platform BIS UZA/UAntwerpen	Labo Klinische Biologie	UZA	Jasmine Coppens et al	?	?	?
Belgium/UZA-UA-CV2159260315/2022	EPI_ISL_9663587	2022-01-27	Platform BIS UZA/UAntwerpen	Labo Klinische Biologie	UZA	Jasmine Coppens et al	?	?	?
Belgium/UZA-UA-CV2159325080/2022	EPI_ISL_9479678	2022-01-23	Platform BIS UZA/UAntwerpen	Labo Klinische Biologie	UZA	Jasmine Coppens et al	?	?	?
Belgium/UZA-UA-CV2159353069/2022	EPI_ISL_9696007	2022-01-27	Platform BIS UZA/UAntwerpen	Labo Klinische Biologie	UZA	Jasmine Coppens et al	?	?	?
Belgium/UZA-UA-CV2159412986/2022	EPI_ISL_9696053	2022-01-29	Platform BIS UZA/UAntwerpen	Labo Klinische Biologie	UZA	Jasmine Coppens et al	?	?	?
Belgium/UZA-UA-CV2159910922/2022	EPI_ISL_9431422	2022-01-22	Platform BIS UZA/UAntwerpen	Labo Klinische Biologie	UZA	Jasmine Coppens et al	?	?	?
Belgium/UZA-UA-CV2161848902/2022	EPI_ISL_9431424	2022-01-22	Platform BIS UZA/UAntwerpen	Labo Klinische Biologie	UZA	Jasmine Coppens et al	?	?	?
Belgium/UZA-UA-CV2169029730/2021	EPI_ISL_8508855	2021-12-19	Platform BIS UZA/UAntwerpen	Labo Klinische Biologie	UZA	Jasmine Coppens et al	?	?	?
Belgium/UZA-UA-CV2170594056/2021	EPI_ISL_8985860	2021-12-30	Platform BIS UZA/UAntwerpen	Labo Klinische Biologie	UZA	Jasmine Coppens et al	?	?	?
Belgium/UZA-UA-CV2170723994/2021	EPI_ISL_8656438	2021-12-20	Platform BIS UZA/UAntwerpen	Labo Klinische Biologie	UZA	Jasmine Coppens et al	?	?	?
Belgium/UZA-UA-CV2170769464/2021	EPI_ISL_8656467	2021-12-20	Platform BIS UZA/UAntwerpen	Labo Klinische Biologie	UZA	Jasmine Coppens et al	?	?	?
Belgium/UZA-UA-CV2170805739/2021	EPI_ISL_8656443	2021-12-20	Platform BIS UZA/UAntwerpen	Labo Klinische Biologie	UZA	Jasmine Coppens et al	?	?	?
Belgium/UZA-UA-CV2174425556/2022	EPI_ISL_9431300	2022-01-20	Platform BIS UZA/UAntwerpen	Labo Klinische Biologie	UZA	Jasmine Coppens et al	?	?	?
Belgium/UZA-UA-CV2174799614/2022	EPI_ISL_9431331	2022-01-20	Platform BIS UZA/UAntwerpen	Labo Klinische Biologie	UZA	Jasmine Coppens et al	?	?	?
Belgium/UZA-UA-CV2219459424/2021	EPI_ISL_8508755	2021-12-14	Platform BIS UZA/UAntwerpen	Labo Klinische Biologie	UZA	Jasmine Coppens et al	?	?	?
Belgium/UZA-UA-CV2219481854/2021	EPI_ISL_8508761	2021-12-15	Platform BIS UZA/UAntwerpen	Labo Klinische Biologie	UZA	Jasmine Coppens et al	?	?	?
Belgium/UZA-UA-CV2254370936/2022	EPI_ISL_9395030	2022-01-14	Platform BIS UZA/UAntwerpen	Labo Klinische Biologie	UZA	Jasmine Coppens et al	?	?	?
Belgium/UZA-UA-CV2255679628/2022	EPI_ISL_9431353	2022-01-21	Platform BIS UZA/UAntwerpen	Labo Klinische Biologie	UZA	Jasmine Coppens et al	?	?	?
Belgium/UZA-UA-CV2305864903/2021	EPI_ISL_8985873	2021-12-30	Platform BIS UZA/UAntwerpen	Labo Klinische Biologie	UZA	Jasmine Coppens et al	?	?	?
Belgium/UZA-UA-CV2305880865/2021	EPI_ISL_8985870	2021-12-30	Platform BIS UZA/UAntwerpen	Labo Klinische Biologie	UZA	Jasmine Coppens et al	?	?	?
Belgium/UZA-UA-CV2305928860/2021	EPI_ISL_8985872	2021-12-30	Platform BIS UZA/UAntwerpen	Labo Klinische Biologie	UZA	Jasmine Coppens et al	?	?	?
Belgium/UZA-UA-CV2305958768/2021	EPI_ISL_8985871	2021-12-30	Platform BIS UZA/UAntwerpen	Labo Klinische Biologie	UZA	Jasmine Coppens et al	?	?	?
Belgium/UZA-UA-CV2306504897/2022	EPI_ISL_9395074	2022-01-15	Platform BIS UZA/UAntwerpen	Labo Klinische Biologie	UZA	Jasmine Coppens et al	?	?	?
Belgium/UZA-UA-CV2310840801/2021	EPI_ISL_8985898	2021-12-30	Platform BIS UZA/UAntwerpen	Labo Klinische Biologie	UZA	Jasmine Coppens et al	?	?	?
Belgium/UZA-UA-CV2311039649/2021	EPI_ISL_8985915	2021-12-31	Platform BIS UZA/UAntwerpen	Labo Klinische Biologie	UZA	Jasmine Coppens et al	?	?	?
Belgium/UZA-UA-CV2318692242/2022	EPI_ISL_9395023	2022-01-14	Platform BIS UZA/UAntwerpen	Labo Klinische Biologie	UZA	Jasmine Coppens et al	?	?	?
Belgium/UZA-UA-CV2321763809/2022	EPI_ISL_8985945	2022-01-01	Platform BIS UZA/UAntwerpen	Labo Klinische Biologie	UZA	Jasmine Coppens et al	?	?	?
Belgium/UZA-UA-CV2321857977/2022	EPI_ISL_8985978	2022-01-02	Platform BIS UZA/UAntwerpen	Labo Klinische Biologie	UZA	Jasmine Coppens et al	?	?	?
Belgium/UZA-UA-CV2322952663/2022	EPI_ISL_9395079	2022-01-15	Platform BIS UZA/UAntwerpen	Labo Klinische Biologie	UZA	Jasmine Coppens et al	?	?	?
Belgium/UZA-UA-CV2324512343/2022	EPI_ISL_8985944	2022-01-01	Platform BIS UZA/UAntwerpen	Labo Klinische Biologie	UZA	Jasmine Coppens et al	?	?	?
Belgium/UZA-UA-CV2324538817/2022	EPI_ISL_8985943	2022-01-01	Platform BIS UZA/UAntwerpen	Labo Klinische Biologie	UZA	Jasmine Coppens et al	?	?	?
Belgium/UZA-UA-CV8150871907/2021	EPI_ISL_7150915	2021-11-08	Platform BIS UZA/UAntwerpen	Labo Klinische Biologie	UZA	Jasmine Coppens et al	?	?	?
Belgium/UZA-UA-CV8153080675/2022	EPI_ISL_9974664	2022-02-09	Platform BIS UZA/UAntwerpen	Labo Klinische Biologie	UZA	Jasmine Coppens et al	?	?	?
Belgium/UZA-UA-CV8161532813/2021	EPI_ISL_7150763	2021-11-06	Platform BIS UZA/UAntwerpen	Labo Klinische Biologie	UZA	Jasmine Coppens et al	?	?	?
Belgium/UZA-UA-CV8170407606/2021	EPI_ISL_7380939	2021-11-10	Platform BIS UZA/UAntwerpen	Labo Klinische Biologie	UZA	Jasmine Coppens et al	?	?	?
Belgium/UZA-UA-CV8170628076/2021	EPI_ISL_7150917	2021-11-08	Platform BIS UZA/UAntwerpen	Labo Klinische Biologie	UZA	Jasmine Coppens et al	?	?	?
Belgium/UZA-UA-CV8170839052/2021	EPI_ISL_7381003	2021-11-13	Platform BIS UZA/UAntwerpen	Labo Klinische Biologie	UZA	Jasmine Coppens et al	?	?	?
Belgium/UZA-UA-CV8173254049/2021	EPI_ISL_8202801	2021-11-19	Platform BIS UZA/UAntwerpen	Labo Klinische Biologie	UZA	Jasmine Coppens et al	?	?	?
Belgium/UZA-UA-CV8195491095/2022	EPI_ISL_9395013	2022-01-11	Platform BIS UZA/UAntwerpen	Labo Klinische Biologie	UZA	Jasmine Coppens et al	?	?	?
Belgium/UZA-UA-CV8201376470/2021	EPI_ISL_7380934	2021-11-10	Platform BIS UZA/UAntwerpen	Labo Klinische Biologie	UZA	Jasmine Coppens et al	?	?	?
Belgium/UZA-UA-CV8202223097/2021	EPI_ISL_5833439	2021-10-20	Platform BIS UZA/UAntwerpen	Labo Klinische Biologie	UZA	Jasmine Coppens et al	?	?	?
Belgium/UZA-UA-CV8207941855/2022	EPI_ISL_9479643	2022-01-21	Platform BIS UZA/UAntwerpen	Labo Klinische Biologie	UZA	Jasmine Coppens et al	?	?	?
Belgium/UZA-UA-CV8207953878/2022	EPI_ISL_9479641	2022-01-21	Platform BIS UZA/UAntwerpen	Labo Klinische Biologie	UZA	Jasmine Coppens et al	?	?	?
Belgium/UZA-UA-CV8207970147/2022	EPI_ISL_9479642	2022-01-21	Platform BIS UZA/UAntwerpen	Labo Klinische Biologie	UZA	Jasmine Coppens et al	?	?	?
Belgium/UZA-UA-CV8207974591/2022	EPI_ISL_9479640	2022-01-21	Platform BIS UZA/UAntwerpen	Labo Klinische Biologie	UZA	Jasmine Coppens et al	?	?	?
Belgium/UZA-UA-CV8207992274/2022	EPI_ISL_9479644	2022-01-21	Platform BIS UZA/UAntwerpen	Labo Klinische Biologie	UZA	Jasmine Coppens et al	?	?	?
Belgium/UZA-UA-CV8209738476/2021	EPI_ISL_7150791	2021-11-06	Platform BIS UZA/UAntwerpen	Labo Klinische Biologie	UZA	Jasmine Coppens et al	?	?	?
Belgium/UZA-UA-CV8212915632/2021	EPI_ISL_7483268	2021-11-23	Platform BIS UZA/UAntwerpen	Labo Klinische Biologie	UZA	Jasmine Coppens et al	?	?	?
Belgium/UZA-UA-CV8213010309/2021	EPI_ISL_7483276	2021-11-23	Platform BIS UZA/UAntwerpen	Labo Klinische Biologie	UZA	Jasmine Coppens et al	?	?	?
Belgium/UZA-UA-CV8213340210/2021	EPI_ISL_7150920	2021-11-08	Platform BIS UZA/UAntwerpen	Labo Klinische Biologie	UZA	Jasmine Coppens et al	?	?	?
Belgium/UZA-UA-CV8214548262/2021	EPI_ISL_7380990	2021-11-12	Platform BIS UZA/UAntwerpen	Labo Klinische Biologie	UZA	Jasmine Coppens et al	?	?	?
Belgium/UZA-UA-CV8216045395/2022	EPI_ISL_9974706	2022-02-04	Platform BIS UZA/UAntwerpen	Labo Klinische Biologie	UZA	Jasmine Coppens et al	?	?	?
Belgium/UZA-UA-CV8216063179/2022	EPI_ISL_9974709	2022-02-07	Platform BIS UZA/UAntwerpen	Labo Klinische Biologie	UZA	Jasmine Coppens et al	?	?	?
Belgium/UZA-UA-CV8216126534/2022	EPI_ISL_9696077	2022-01-31	Platform BIS UZA/UAntwerpen	Labo Klinische Biologie	UZA	Jasmine Coppens et al	?	?	?
Belgium/UZA-UA-CV8221400102/2021	EPI_ISL_7380998	2021-11-13	Platform BIS UZA/UAntwerpen	Labo Klinische Biologie	UZA	Jasmine Coppens et al	?	?	?
Belgium/UZA-UA-CV8223934832/2021	EPI_ISL_8202749	2021-11-25	Platform BIS UZA/UAntwerpen	Labo Klinische Biologie	UZA	Jasmine Coppens et al	?	?	?
Belgium/UZA-UA-CV8229567805/2021	EPI_ISL_8145995	2021-11-20	Platform BIS UZA/UAntwerpen	Labo Klinische Biologie	UZA	Jasmine Coppens et al	?	?	?
Belgium/UZA-UA-CV8231485068/2021	EPI_ISL_7380983	2021-11-12	Platform BIS UZA/UAntwerpen	Labo Klinische Biologie	UZA	Jasmine Coppens et al	?	?	?
Belgium/UZA-UA-CV8231493253/2021	EPI_ISL_8349273	2021-12-04	Platform BIS UZA/UAntwerpen	Labo Klinische Biologie	UZA	Jasmine Coppens et al	?	?	?
Belgium/UZA-UA-CV8236600406/2021	EPI_ISL_7380969	2021-11-12	Platform BIS UZA/UAntwerpen	Labo Klinische Biologie	UZA	Jasmine Coppens et al	?	?	?
Belgium/UZA-UA-CV8239778568/2021	EPI_ISL_7566194	2021-12-08	Platform BIS UZA/UAntwerpen	Labo Klinische Biologie	UZA	Jasmine Coppens et al	?	?	?
Belgium/UZA-UA-CV8245568963/2021	EPI_ISL_8349377	2021-12-01	Platform BIS UZA/UAntwerpen	Labo Klinische Biologie	UZA	Jasmine Coppens et al	?	?	?
Belgium/UZA-UA-CV8247621323/2021	EPI_ISL_8349374	2021-12-05	Platform BIS UZA/UAntwerpen	Labo Klinische Biologie	UZA	Jasmine Coppens et al	?	?	?
Belgium/UZA-UA-CV8248032157/2021	EPI_ISL_8350484	2021-12-08	Platform BIS UZA/UAntwerpen	Labo Klinische Biologie	UZA	Jasmine Coppens et al	?	?	?
Belgium/UZA-UA-CV8248118952/2021	EPI_ISL_8350450	2021-12-06	Platform BIS UZA/UAntwerpen	Labo Klinische Biologie	UZA	Jasmine Coppens et al	?	?	?
Belgium/UZA-UA-CV8249404709/2021	EPI_ISL_7150722	2021-11-03	Platform BIS UZA/UAntwerpen	Labo Klinische Biologie	UZA	Jasmine Coppens et al	?	?	?
Belgium/UZA-UA-CV8249605577/2021	EPI_ISL_7380974	2021-11-12	Platform BIS UZA/UAntwerpen	Labo Klinische Biologie	UZA	Jasmine Coppens et al	?	?	?
Belgium/UZA-UA-CV8250106644/2021	EPI_ISL_8350478	2021-12-07	Platform BIS UZA/UAntwerpen	Labo Klinische Biologie	UZA	Jasmine Coppens et al	?	?	?
Belgium/UZA-UA-CV8250391075/2021	EPI_ISL_7380987	2021-11-12	Platform BIS UZA/UAntwerpen	Labo Klinische Biologie	UZA	Jasmine Coppens et al	?	?	?
Belgium/UZA-UA-CV8250392489/2021	EPI_ISL_7380992	2021-11-12	Platform BIS UZA/UAntwerpen	Labo Klinische Biologie	UZA	Jasmine Coppens et al	?	?	?
Belgium/UZA-UA-CV8250399765/2021	EPI_ISL_7150924	2021-11-08	Platform BIS UZA/UAntwerpen	Labo Klinische Biologie	UZA	Jasmine Coppens et al	?	?	?
Belgium/UZA-UA-CV8250572850/2021	EPI_ISL_7381016	2021-11-14	Platform BIS UZA/UAntwerpen	Labo Klinische Biologie	UZA	Jasmine Coppens et al	?	?	?
Belgium/UZA-UA-CV8251726847/2021	EPI_ISL_7150723	2021-11-04	Platform BIS UZA/UAntwerpen	Labo Klinische Biologie	UZA	Jasmine Coppens et al	?	?	?
Belgium/UZA-UA-CV8267817733/2021	EPI_ISL_7381014	2021-11-13	Platform BIS UZA/UAntwerpen	Labo Klinische Biologie	UZA	Jasmine Coppens et al	?	?	?
Belgium/UZA-UA-CV8267842486/2021	EPI_ISL_8255002	2021-11-30	Platform BIS UZA/UAntwerpen	Labo Klinische Biologie	UZA	Jasmine Coppens et al	?	?	?
Belgium/UZA-UA-CV8267843702/2021	EPI_ISL_7150926	2021-11-08	Platform BIS UZA/UAntwerpen	Labo Klinische Biologie	UZA	Jasmine Coppens et al	?	?	?
Belgium/UZA-UA-CV8268540179/2021	EPI_ISL_8508875	2021-12-19	Platform BIS UZA/UAntwerpen	Labo Klinische Biologie	UZA	Jasmine Coppens et al	?	?	?
Belgium/UZA-UA-CV8268555438/2021	EPI_ISL_8508879	2021-12-19	Platform BIS UZA/UAntwerpen	Labo Klinische Biologie	UZA	Jasmine Coppens et al	?	?	?
Belgium/UZA-UA-CV8268690632/2021	EPI_ISL_8656535	2021-12-22	Platform BIS UZA/UAntwerpen	Labo Klinische Biologie	UZA	Jasmine Coppens et al	?	?	?
Belgium/UZA-UA-CV8268739435/2021	EPI_ISL_8349326	2021-12-04	Platform BIS UZA/UAntwerpen	Labo Klinische Biologie	UZA	Jasmine Coppens et al	?	?	?
Belgium/UZA-UA-CV8273576604/2021	EPI_ISL_7483495	2021-11-23	Platform BIS UZA/UAntwerpen	Labo Klinische Biologie	UZA	Jasmine Coppens et al	?	?	?
Belgium/UZA-UA-CV8273763833/2021	EPI_ISL_7380960	2021-11-11	Platform BIS UZA/UAntwerpen	Labo Klinische Biologie	UZA	Jasmine Coppens et al	?	?	?
Belgium/UZA-UA-CV8273797983/2021	EPI_ISL_7380922	2021-11-09	Platform BIS UZA/UAntwerpen	Labo Klinische Biologie	UZA	Jasmine Coppens et al	?	?	?
Belgium/UZA-UA-CV8273878314/2021	EPI_ISL_8202805	2021-11-27	Platform BIS UZA/UAntwerpen	Labo Klinische Biologie	UZA	Jasmine Coppens et al	?	?	?
Belgium/UZA-UA-CV8274593484/2021	EPI_ISL_8255007	2021-11-29	Platform BIS UZA/UAntwerpen	Labo Klinische Biologie	UZA	Jasmine Coppens et al	?	?	?
Belgium/UZA-UA-CV8274596720/2021	EPI_ISL_8255008	2021-11-30	Platform BIS UZA/UAntwerpen	Labo Klinische Biologie	UZA	Jasmine Coppens et al	?	?	?
Belgium/UZA-UA-CV8280065294/2021	EPI_ISL_8349286	2021-12-01	Platform BIS UZA/UAntwerpen	Labo Klinische Biologie	UZA	Jasmine Coppens et al	?	?	?
Belgium/UZA-UA-CV8280339322/2021	EPI_ISL_7483549	2021-11-22	Platform BIS UZA/UAntwerpen	Labo Klinische Biologie	UZA	Jasmine Coppens et al	?	?	?
Belgium/UZA-UA-CV8282177975/2021	EPI_ISL_8254936	2021-11-29	Platform BIS UZA/UAntwerpen	Labo Klinische Biologie	UZA	Jasmine Coppens et al	?	?	?
Belgium/UZA-UA-CV8284596511/2021	EPI_ISL_8145988	2021-11-19	Platform BIS UZA/UAntwerpen	Labo Klinische Biologie	UZA	Jasmine Coppens et al	?	?	?
Belgium/UZA-UA-CV8284643694/2021	EPI_ISL_8202735	2021-11-24	Platform BIS UZA/UAntwerpen	Labo Klinische Biologie	UZA	Jasmine Coppens et al	?	?	?
Belgium/UZA-UA-CV8287190855/2021	EPI_ISL_8202802	2021-11-24	Platform BIS UZA/UAntwerpen	Labo Klinische Biologie	UZA	Jasmine Coppens et al	?	?	?
Belgium/UZA-UA-CV8287376771/2021	EPI_ISL_8656454	2021-12-20	Platform BIS UZA/UAntwerpen	Labo Klinische Biologie	UZA	Jasmine Coppens et al	?	?	?
Belgium/UZA-UA-CV8287442550/2021	EPI_ISL_8202752	2021-11-25	Platform BIS UZA/UAntwerpen	Labo Klinische Biologie	UZA	Jasmine Coppens et al	?	?	?
Belgium/UZA-UA-CV8287582996/2021	EPI_ISL_8202761	2021-11-26	Platform BIS UZA/UAntwerpen	Labo Klinische Biologie	UZA	Jasmine Coppens et al	?	?	?
Belgium/UZA-UA-CV8287590272/2021	EPI_ISL_8349309	2021-12-02	Platform BIS UZA/UAntwerpen	Labo Klinische Biologie	UZA	Jasmine Coppens et al	?	?	?
Belgium/UZA-UA-CV8288232795/2022	EPI_ISL_9479638	2022-01-21	Platform BIS UZA/UAntwerpen	Labo Klinische Biologie	UZA	Jasmine Coppens et al	?	?	?
Belgium/UZA-UA-CV8288297059/2022	EPI_ISL_9479619	2022-01-20	Platform BIS UZA/UAntwerpen	Labo Klinische Biologie	UZA	Jasmine Coppens et al	?	?	?
Belgium/UZA-UA-CV8289719828/2021	EPI_ISL_8146096	2021-11-18	Platform BIS UZA/UAntwerpen	Labo Klinische Biologie	UZA	Jasmine Coppens et al	?	?	?
Belgium/UZA-UA-CV8289742056/2021	EPI_ISL_8146098	2021-11-17	Platform BIS UZA/UAntwerpen	Labo Klinische Biologie	UZA	Jasmine Coppens et al	?	?	?
Belgium/UZA-UA-CV8290641227/2021	EPI_ISL_8202766	2021-11-26	Platform BIS UZA/UAntwerpen	Labo Klinische Biologie	UZA	Jasmine Coppens et al	?	?	?
Belgium/UZA-UA-CV8291173414/2021	EPI_ISL_8125044	2021-11-15	Platform BIS UZA/UAntwerpen	Labo Klinische Biologie	UZA	Jasmine Coppens et al	?	?	?
Belgium/UZA-UA-CV8292248801/2021	EPI_ISL_7483656	2021-11-21	Platform BIS UZA/UAntwerpen	Labo Klinische Biologie	UZA	Jasmine Coppens et al	?	?	?
Belgium/UZA-UA-CV8292261834/2021	EPI_ISL_7483663	2021-11-21	Platform BIS UZA/UAntwerpen	Labo Klinische Biologie	UZA	Jasmine Coppens et al	?	?	?
Belgium/UZA-UA-CV8292991556/2021	EPI_ISL_7483689	2021-11-22	Platform BIS UZA/UAntwerpen	Labo Klinische Biologie	UZA	Jasmine Coppens et al	?	?	?
Belgium/UZA-UA-CV8293122104/2021	EPI_ISL_8254937	2021-11-29	Platform BIS UZA/UAntwerpen	Labo Klinische Biologie	UZA	Jasmine Coppens et al	?	?	?
Belgium/UZA-UA-CV8293245776/2021	EPI_ISL_8254938	2021-11-30	Platform BIS UZA/UAntwerpen	Labo Klinische Biologie	UZA	Jasmine Coppens et al	?	?	?
Belgium/UZA-UA-CV8293347123/2021	EPI_ISL_7483723	2021-11-22	Platform BIS UZA/UAntwerpen	Labo Klinische Biologie	UZA	Jasmine Coppens et al	?	?	?
Belgium/UZA-UA-CV8293349850/2021	EPI_ISL_8255033	2021-11-29	Platform BIS UZA/UAntwerpen	Labo Klinische Biologie	UZA	Jasmine Coppens et al	?	?	?
Belgium/UZA-UA-CV8293408858/2021	EPI_ISL_8255034	2021-11-30	Platform BIS UZA/UAntwerpen	Labo Klinische Biologie	UZA	Jasmine Coppens et al	?	?	?
Belgium/UZA-UA-CV8293481307/2021	EPI_ISL_8255035	2021-11-30	Platform BIS UZA/UAntwerpen	Labo Klinische Biologie	UZA	Jasmine Coppens et al	?	?	?
Belgium/UZA-UA-CV8296909851/2021	EPI_ISL_8350483	2021-12-07	Platform BIS UZA/UAntwerpen	Labo Klinische Biologie	UZA	Jasmine Coppens et al	?	?	?
Belgium/UZA-UA-CV8297101225/2022	EPI_ISL_8985986	2022-01-02	Platform BIS UZA/UAntwerpen	Labo Klinische Biologie	UZA	Jasmine Coppens et al	?	?	?
Belgium/UZA-UA-CV8297852468/2021	EPI_ISL_8841363	2021-12-28	Platform BIS UZA/UAntwerpen	Labo Klinische Biologie	UZA	Jasmine Coppens et al	?	?	?
Belgium/UZA-UA-CV8297853377/2021	EPI_ISL_8841364	2021-12-29	Platform BIS UZA/UAntwerpen	Labo Klinische Biologie	UZA	Jasmine Coppens et al	?	?	?
Belgium/UZA-UA-CV8298231172/2021	EPI_ISL_8841368	2021-12-29	Platform BIS UZA/UAntwerpen	Labo Klinische Biologie	UZA	Jasmine Coppens et al	?	?	?
Belgium/UZA-UA-CV8298258959/2021	EPI_ISL_8841369	2021-12-29	Platform BIS UZA/UAntwerpen	Labo Klinische Biologie	UZA	Jasmine Coppens et al	?	?	?
Belgium/UZA-UA-CV8299753264/2021	EPI_ISL_8350347	2021-12-06	Platform BIS UZA/UAntwerpen	Labo Klinische Biologie	UZA	Jasmine Coppens et al	?	?	?
Belgium/UZA-UA-CV8300435395/2021	EPI_ISL_8350369	2021-12-07	Platform BIS UZA/UAntwerpen	Labo Klinische Biologie	UZA	Jasmine Coppens et al	?	?	?
Belgium/UZA-UA-CV8300922520/2021	EPI_ISL_8146109	2021-11-18	Platform BIS UZA/UAntwerpen	Labo Klinische Biologie	UZA	Jasmine Coppens et al	?	?	?
Belgium/UZA-UA-CV8301201594/2022	EPI_ISL_9479842	2022-01-24	Platform BIS UZA/UAntwerpen	Labo Klinische Biologie	UZA	Jasmine Coppens et al	?	?	?
Belgium/UZA-UA-CV8304126348/2022	EPI_ISL_9431380	2022-01-21	Platform BIS UZA/UAntwerpen	Labo Klinische Biologie	UZA	Jasmine Coppens et al	?	?	?
Belgium/UZA-UA-CV8304188083/2022	EPI_ISL_9431337	2022-01-20	Platform BIS UZA/UAntwerpen	Labo Klinische Biologie	UZA	Jasmine Coppens et al	?	?	?
Belgium/UZA-UA-CV8304233957/2021	EPI_ISL_8349281	2021-12-04	Platform BIS UZA/UAntwerpen	Labo Klinische Biologie	UZA	Jasmine Coppens et al	?	?	?
Belgium/UZA-UA-CV8306927022/2022	EPI_ISL_9395066	2022-01-15	Platform BIS UZA/UAntwerpen	Labo Klinische Biologie	UZA	Jasmine Coppens et al	?	?	?
Belgium/UZA-UA-CV8308097587/2021	EPI_ISL_8508843	2021-12-18	Platform BIS UZA/UAntwerpen	Labo Klinische Biologie	UZA	Jasmine Coppens et al	?	?	?
Belgium/UZA-UA-CV8308448104/2021	EPI_ISL_8508828	2021-12-18	Platform BIS UZA/UAntwerpen	Labo Klinische Biologie	UZA	Jasmine Coppens et al	?	?	?
Belgium/UZA-UA-CV8308931080/2021	EPI_ISL_8656493	2021-12-14	Platform BIS UZA/UAntwerpen	Labo Klinische Biologie	UZA	Jasmine Coppens et al	?	?	?
Belgium/UZA-UA-CV8310033547/2021	EPI_ISL_8146009	2021-11-20	Platform BIS UZA/UAntwerpen	Labo Klinische Biologie	UZA	Jasmine Coppens et al	?	?	?
Belgium/UZA-UA-CV8311245744/2021	EPI_ISL_8508833	2021-12-18	Platform BIS UZA/UAntwerpen	Labo Klinische Biologie	UZA	Jasmine Coppens et al	?	?	?
Belgium/UZA-UA-CV8312155524/2021	EPI_ISL_8656447	2021-12-20	Platform BIS UZA/UAntwerpen	Labo Klinische Biologie	UZA	Jasmine Coppens et al	?	?	?
Belgium/UZA-UA-CV8312185129/2021	EPI_ISL_8656456	2021-12-20	Platform BIS UZA/UAntwerpen	Labo Klinische Biologie	UZA	Jasmine Coppens et al	?	?	?
Belgium/UZA-UA-CV8312322747/2022	EPI_ISL_9354020	2022-01-02	Platform BIS UZA/UAntwerpen	Labo Klinische Biologie	UZA	Jasmine Coppens et al	?	?	?
Belgium/UZA-UA-CV8315870523/2021	EPI_ISL_8508895	2021-12-19	Platform BIS UZA/UAntwerpen	Labo Klinische Biologie	UZA	Jasmine Coppens et al	?	?	?
Belgium/UZA-UA-CV8315959136/2022	EPI_ISL_9663597	2022-01-28	Platform BIS UZA/UAntwerpen	Labo Klinische Biologie	UZA	Jasmine Coppens et al	?	?	?
Belgium/UZA-UA-CV8315962974/2022	EPI_ISL_9663566	2022-01-27	Platform BIS UZA/UAntwerpen	Labo Klinische Biologie	UZA	Jasmine Coppens et al	?	?	?
Belgium/UZA-UA-CV8315963479/2022	EPI_ISL_9663599	2022-01-28	Platform BIS UZA/UAntwerpen	Labo Klinische Biologie	UZA	Jasmine Coppens et al	?	?	?
Belgium/UZA-UA-CV8315990660/2022	EPI_ISL_9663565	2022-01-27	Platform BIS UZA/UAntwerpen	Labo Klinische Biologie	UZA	Jasmine Coppens et al	?	?	?
Belgium/UZA-UA-CV8315996118/2022	EPI_ISL_9479848	2022-01-25	Platform BIS UZA/UAntwerpen	Labo Klinische Biologie	UZA	Jasmine Coppens et al	?	?	?
Belgium/UZA-UA-CV8316035625/2022	EPI_ISL_9663596	2022-01-28	Platform BIS UZA/UAntwerpen	Labo Klinische Biologie	UZA	Jasmine Coppens et al	?	?	?
Belgium/UZA-UA-CV8316039867/2022	EPI_ISL_9696078	2022-01-31	Platform BIS UZA/UAntwerpen	Labo Klinische Biologie	UZA	Jasmine Coppens et al	?	?	?
Belgium/UZA-UA-CV8316053611/2022	EPI_ISL_9663598	2022-01-28	Platform BIS UZA/UAntwerpen	Labo Klinische Biologie	UZA	Jasmine Coppens et al	?	?	?
Belgium/UZA-UA-CV8316097158/2022	EPI_ISL_9974701	2022-02-03	Platform BIS UZA/UAntwerpen	Labo Klinische Biologie	UZA	Jasmine Coppens et al	?	?	?
Belgium/UZA-UA-CV8316126965/2022	EPI_ISL_9974708	2022-02-04	Platform BIS UZA/UAntwerpen	Labo Klinische Biologie	UZA	Jasmine Coppens et al	?	?	?
Belgium/UZA-UA-CV8318586624/2021	EPI_ISL_8985885	2021-12-30	Platform BIS UZA/UAntwerpen	Labo Klinische Biologie	UZA	Jasmine Coppens et al	?	?	?
Belgium/UZA-UA-CV8318640881/2022	EPI_ISL_8985949	2022-01-01	Platform BIS UZA/UAntwerpen	Labo Klinische Biologie	UZA	Jasmine Coppens et al	?	?	?
Belgium/UZA-UA-CV8318728888/2021	EPI_ISL_8985863	2021-12-30	Platform BIS UZA/UAntwerpen	Labo Klinische Biologie	UZA	Jasmine Coppens et al	?	?	?
Belgium/UZA-UA-CV8318731619/2021	EPI_ISL_8985882	2021-12-30	Platform BIS UZA/UAntwerpen	Labo Klinische Biologie	UZA	Jasmine Coppens et al	?	?	?
Belgium/UZA-UA-CV8319533584/2022	EPI_ISL_9354152	2022-01-04	Platform BIS UZA/UAntwerpen	Labo Klinische Biologie	UZA	Jasmine Coppens et al	?	?	?
Belgium/UZA-UA-CV8321309593/2022	EPI_ISL_9354080	2022-01-03	Platform BIS UZA/UAntwerpen	Labo Klinische Biologie	UZA	Jasmine Coppens et al	?	?	?
Belgium/UZA-UA-CV8321905135/2022	EPI_ISL_9974703	2022-02-04	Platform BIS UZA/UAntwerpen	Labo Klinische Biologie	UZA	Jasmine Coppens et al	?	?	?
Belgium/UZA-UA-CV8321914229/2022	EPI_ISL_9974704	2022-02-04	Platform BIS UZA/UAntwerpen	Labo Klinische Biologie	UZA	Jasmine Coppens et al	?	?	?
Belgium/UZA-UA-CV8321934437/2022	EPI_ISL_9974705	2022-02-04	Platform BIS UZA/UAntwerpen	Labo Klinische Biologie	UZA	Jasmine Coppens et al	?	?	?
Belgium/UZA-UA-CV8321942723/2022	EPI_ISL_9974707	2022-02-04	Platform BIS UZA/UAntwerpen	Labo Klinische Biologie	UZA	Jasmine Coppens et al	?	?	?
Belgium/UZA-UA-CV8321976166/2021	EPI_ISL_8508866	2021-12-19	Platform BIS UZA/UAntwerpen	Labo Klinische Biologie	UZA	Jasmine Coppens et al	?	?	?
Belgium/UZA-UA-CV8322509666/2021	EPI_ISL_8985919	2021-12-31	Platform BIS UZA/UAntwerpen	Labo Klinische Biologie	UZA	Jasmine Coppens et al	?	?	?
Belgium/UZA-UA-CV8322544931/2022	EPI_ISL_8985947	2022-01-01	Platform BIS UZA/UAntwerpen	Labo Klinische Biologie	UZA	Jasmine Coppens et al	?	?	?
Belgium/UZA-UA-CV8322565543/2021	EPI_ISL_8985921	2021-12-31	Platform BIS UZA/UAntwerpen	Labo Klinische Biologie	UZA	Jasmine Coppens et al	?	?	?
Belgium/UZA-UA-CV8322585953/2021	EPI_ISL_8985924	2021-12-31	Platform BIS UZA/UAntwerpen	Labo Klinische Biologie	UZA	Jasmine Coppens et al	?	?	?
Belgium/UZA-UA-CV8324946285/2021	EPI_ISL_8656460	2021-12-20	Platform BIS UZA/UAntwerpen	Labo Klinische Biologie	UZA	Jasmine Coppens et al	?	?	?
Belgium/UZA-UA-CV8324947905/2021	EPI_ISL_8508806	2021-12-17	Platform BIS UZA/UAntwerpen	Labo Klinische Biologie	UZA	Jasmine Coppens et al	?	?	?
Belgium/UZA-UA-CV8324963564/2022	EPI_ISL_8985984	2022-01-02	Platform BIS UZA/UAntwerpen	Labo Klinische Biologie	UZA	Jasmine Coppens et al	?	?	?
Belgium/UZA-UA-CV8325831110/2021	EPI_ISL_8841376	2021-12-27	Platform BIS UZA/UAntwerpen	Labo Klinische Biologie	UZA	Jasmine Coppens et al	?	?	?
Belgium/UZA-UA-CV8327101810/2022	EPI_ISL_9395060	2022-01-15	Platform BIS UZA/UAntwerpen	Labo Klinische Biologie	UZA	Jasmine Coppens et al	?	?	?
Belgium/UZA-UA-CV8327174962/2022	EPI_ISL_9395056	2022-01-15	Platform BIS UZA/UAntwerpen	Labo Klinische Biologie	UZA	Jasmine Coppens et al	?	?	?
Belgium/UZA-UA-CV8328353918/2021	EPI_ISL_8841379	2021-12-28	Platform BIS UZA/UAntwerpen	Labo Klinische Biologie	UZA	Jasmine Coppens et al	?	?	?
Belgium/UZA-UA-CV8329232069/2021	EPI_ISL_8508860	2021-12-19	Platform BIS UZA/UAntwerpen	Labo Klinische Biologie	UZA	Jasmine Coppens et al	?	?	?
Belgium/UZA-UA-CV8330250266/2022	EPI_ISL_9696014	2022-01-28	Platform BIS UZA/UAntwerpen	Labo Klinische Biologie	UZA	Jasmine Coppens et al	?	?	?
Belgium/UZA-UA-CV8330697274/2022	EPI_ISL_9431275	2022-01-19	Platform BIS UZA/UAntwerpen	Labo Klinische Biologie	UZA	Jasmine Coppens et al	?	?	?
Belgium/UZA-UA-CV8330704853/2022	EPI_ISL_9431277	2022-01-19	Platform BIS UZA/UAntwerpen	Labo Klinische Biologie	UZA	Jasmine Coppens et al	?	?	?
Belgium/UZA-UA-CV8331156612/2021	EPI_ISL_8656462	2021-12-20	Platform BIS UZA/UAntwerpen	Labo Klinische Biologie	UZA	Jasmine Coppens et al	?	?	?
Belgium/UZA-UA-CV8331251790/2021	EPI_ISL_8656461	2021-12-20	Platform BIS UZA/UAntwerpen	Labo Klinische Biologie	UZA	Jasmine Coppens et al	?	?	?
Belgium/UZA-UA-CV8332187337/2021	EPI_ISL_8656463	2021-12-20	Platform BIS UZA/UAntwerpen	Labo Klinische Biologie	UZA	Jasmine Coppens et al	?	?	?
Belgium/UZA-UA-CV8332292724/2021	EPI_ISL_8508780	2021-12-16	Platform BIS UZA/UAntwerpen	Labo Klinische Biologie	UZA	Jasmine Coppens et al	?	?	?
Belgium/UZA-UA-CV8334674274/2022	EPI_ISL_9663582	2022-01-27	Platform BIS UZA/UAntwerpen	Labo Klinische Biologie	UZA	Jasmine Coppens et al	?	?	?
Belgium/UZA-UA-CV8336501312/2022	EPI_ISL_9395055	2022-01-15	Platform BIS UZA/UAntwerpen	Labo Klinische Biologie	UZA	Jasmine Coppens et al	?	?	?
Belgium/UZA-UA-CV8336504241/2022	EPI_ISL_9974665	2022-02-08	Platform BIS UZA/UAntwerpen	Labo Klinische Biologie	UZA	Jasmine Coppens et al	?	?	?
Belgium/UZA-UA-CV8336516062/2022	EPI_ISL_9479657	2022-01-23	Platform BIS UZA/UAntwerpen	Labo Klinische Biologie	UZA	Jasmine Coppens et al	?	?	?
Belgium/UZA-UA-CV8336566784/2022	EPI_ISL_9479684	2022-01-23	Platform BIS UZA/UAntwerpen	Labo Klinische Biologie	UZA	Jasmine Coppens et al	?	?	?
Belgium/UZA-UA-CV8336580326/2022	EPI_ISL_9908008	2022-02-07	Platform BIS UZA/UAntwerpen	Labo Klinische Biologie	UZA	Jasmine Coppens et al	?	?	?
Belgium/UZA-UA-CV8336593662/2022	EPI_ISL_9395064	2022-01-15	Platform BIS UZA/UAntwerpen	Labo Klinische Biologie	UZA	Jasmine Coppens et al	?	?	?
Belgium/UZA-UA-CV8336595884/2022	EPI_ISL_9479766	2022-01-16	Platform BIS UZA/UAntwerpen	Labo Klinische Biologie	UZA	Jasmine Coppens et al	?	?	?
Belgium/UZA-UA-CV8336669040/2022	EPI_ISL_9974743	2022-02-08	Platform BIS UZA/UAntwerpen	Labo Klinische Biologie	UZA	Jasmine Coppens et al	?	?	?
Belgium/UZA-UA-CV8336935283/2022	EPI_ISL_9974717	2022-02-07	Platform BIS UZA/UAntwerpen	Labo Klinische Biologie	UZA	Jasmine Coppens et al	?	?	?
Belgium/UZA-UA-CV8336962565/2022	EPI_ISL_9479768	2022-01-17	Platform BIS UZA/UAntwerpen	Labo Klinische Biologie	UZA	Jasmine Coppens et al	?	?	?
Belgium/UZA-UA-CV8337020058/2022	EPI_ISL_9431412	2022-01-22	Platform BIS UZA/UAntwerpen	Labo Klinische Biologie	UZA	Jasmine Coppens et al	?	?	?
Belgium/UZA-UA-CV8337061282/2022	EPI_ISL_9974785	2022-02-08	Platform BIS UZA/UAntwerpen	Labo Klinische Biologie	UZA	Jasmine Coppens et al	?	?	?
Belgium/UZA-UA-CV8337105742/2022	EPI_ISL_9479671	2022-01-23	Platform BIS UZA/UAntwerpen	Labo Klinische Biologie	UZA	Jasmine Coppens et al	?	?	?
Belgium/UZA-UA-CV8339123746/2022	EPI_ISL_9479759	2022-01-14	Platform BIS UZA/UAntwerpen	Labo Klinische Biologie	UZA	Jasmine Coppens et al	?	?	?
Belgium/UZA-UA-CV8339134456/2021	EPI_ISL_8985926	2021-12-31	Platform BIS UZA/UAntwerpen	Labo Klinische Biologie	UZA	Jasmine Coppens et al	?	?	?
Belgium/UZA-UA-CV8339147489/2021	EPI_ISL_8985909	2021-12-31	Platform BIS UZA/UAntwerpen	Labo Klinische Biologie	UZA	Jasmine Coppens et al	?	?	?
Belgium/UZA-UA-CV8339149917/2021	EPI_ISL_8985895	2021-12-30	Platform BIS UZA/UAntwerpen	Labo Klinische Biologie	UZA	Jasmine Coppens et al	?	?	?
Belgium/UZA-UA-CV8339518315/2022	EPI_ISL_9974740	2022-02-08	Platform BIS UZA/UAntwerpen	Labo Klinische Biologie	UZA	Jasmine Coppens et al	?	?	?
Belgium/UZA-UA-CV8339565397/2022	EPI_ISL_9974714	2022-02-07	Platform BIS UZA/UAntwerpen	Labo Klinische Biologie	UZA	Jasmine Coppens et al	?	?	?
Belgium/UZA-UA-CV8339915207/2022	EPI_ISL_9974782	2022-02-08	Platform BIS UZA/UAntwerpen	Labo Klinische Biologie	UZA	Jasmine Coppens et al	?	?	?
Belgium/UZA-UA-CV8339932179/2022	EPI_ISL_9974781	2022-02-08	Platform BIS UZA/UAntwerpen	Labo Klinische Biologie	UZA	Jasmine Coppens et al	?	?	?
Belgium/UZA-UA-CV8339973104/2022	EPI_ISL_9974730	2022-02-08	Platform BIS UZA/UAntwerpen	Labo Klinische Biologie	UZA	Jasmine Coppens et al	?	?	?
Belgium/UZA-UA-CV8342126096/2021	EPI_ISL_8508864	2021-12-19	Platform BIS UZA/UAntwerpen	Labo Klinische Biologie	UZA	Jasmine Coppens et al	?	?	?
Belgium/UZA-UA-CV8342161260/2021	EPI_ISL_8508863	2021-12-19	Platform BIS UZA/UAntwerpen	Labo Klinische Biologie	UZA	Jasmine Coppens et al	?	?	?
Belgium/UZA-UA-CV8342161664/2021	EPI_ISL_8841382	2021-12-26	Platform BIS UZA/UAntwerpen	Labo Klinische Biologie	UZA	Jasmine Coppens et al	?	?	?
Belgium/UZA-UA-CV8342254018/2021	EPI_ISL_8508893	2021-12-19	Platform BIS UZA/UAntwerpen	Labo Klinische Biologie	UZA	Jasmine Coppens et al	?	?	?
Belgium/UZA-UA-CV8343405991/2022	EPI_ISL_9395034	2022-01-15	Platform BIS UZA/UAntwerpen	Labo Klinische Biologie	UZA	Jasmine Coppens et al	?	?	?
Belgium/UZA-UA-CV8343407914/2022	EPI_ISL_9395094	2022-01-16	Platform BIS UZA/UAntwerpen	Labo Klinische Biologie	UZA	Jasmine Coppens et al	?	?	?
Belgium/UZA-UA-CV8343577056/2022	EPI_ISL_9395027	2022-01-14	Platform BIS UZA/UAntwerpen	Labo Klinische Biologie	UZA	Jasmine Coppens et al	?	?	?
Belgium/UZA-UA-CV8343805210/2021	EPI_ISL_8350441	2021-12-05	Platform BIS UZA/UAntwerpen	Labo Klinische Biologie	UZA	Jasmine Coppens et al	?	?	?
Belgium/UZA-UA-CV8343912415/2021	EPI_ISL_8508878	2021-12-19	Platform BIS UZA/UAntwerpen	Labo Klinische Biologie	UZA	Jasmine Coppens et al	?	?	?
Belgium/UZA-UA-CV8343962430/2021	EPI_ISL_8350456	2021-12-06	Platform BIS UZA/UAntwerpen	Labo Klinische Biologie	UZA	Jasmine Coppens et al	?	?	?
Belgium/UZA-UA-CV8343988193/2021	EPI_ISL_8508883	2021-12-19	Platform BIS UZA/UAntwerpen	Labo Klinische Biologie	UZA	Jasmine Coppens et al	?	?	?
Belgium/UZA-UA-CV8344018913/2022	EPI_ISL_9431332	2022-01-20	Platform BIS UZA/UAntwerpen	Labo Klinische Biologie	UZA	Jasmine Coppens et al	?	?	?
Belgium/UZA-UA-CV8344021943/2022	EPI_ISL_9431333	2022-01-20	Platform BIS UZA/UAntwerpen	Labo Klinische Biologie	UZA	Jasmine Coppens et al	?	?	?
Belgium/UZA-UA-CV8344282126/2021	EPI_ISL_8508872	2021-12-19	Platform BIS UZA/UAntwerpen	Labo Klinische Biologie	UZA	Jasmine Coppens et al	?	?	?
Belgium/UZA-UA-CV8344591617/2021	EPI_ISL_7173899	2021-12-02	Platform BIS UZA/UAntwerpen	Labo Klinische Biologie	UZA	Jasmine Coppens et al	?	?	?
Belgium/UZA-UA-CV8344610209/2021	EPI_ISL_8350491	2021-12-08	Platform BIS UZA/UAntwerpen	Labo Klinische Biologie	UZA	Jasmine Coppens et al	?	?	?
Belgium/UZA-UA-CV8345051557/2021	EPI_ISL_8508876	2021-12-19	Platform BIS UZA/UAntwerpen	Labo Klinische Biologie	UZA	Jasmine Coppens et al	?	?	?
Belgium/UZA-UA-CV8345184529/2021	EPI_ISL_8508882	2021-12-19	Platform BIS UZA/UAntwerpen	Labo Klinische Biologie	UZA	Jasmine Coppens et al	?	?	?
Belgium/UZA-UA-CV8345294966/2021	EPI_ISL_8350461	2021-12-06	Platform BIS UZA/UAntwerpen	Labo Klinische Biologie	UZA	Jasmine Coppens et al	?	?	?
Belgium/UZA-UA-CV8347003782/2021	EPI_ISL_8350444	2021-12-05	Platform BIS UZA/UAntwerpen	Labo Klinische Biologie	UZA	Jasmine Coppens et al	?	?	?
Belgium/UZA-UA-CV8347034401/2021	EPI_ISL_8350446	2021-12-05	Platform BIS UZA/UAntwerpen	Labo Klinische Biologie	UZA	Jasmine Coppens et al	?	?	?
Belgium/UZA-UA-CV8347079463/2021	EPI_ISL_8350368	2021-12-05	Platform BIS UZA/UAntwerpen	Labo Klinische Biologie	UZA	Jasmine Coppens et al	?	?	?
Belgium/UZA-UA-CV8347084012/2021	EPI_ISL_8508849	2021-12-18	Platform BIS UZA/UAntwerpen	Labo Klinische Biologie	UZA	Jasmine Coppens et al	?	?	?
Belgium/UZA-UA-CV8348114333/2022	EPI_ISL_9479675	2022-01-23	Platform BIS UZA/UAntwerpen	Labo Klinische Biologie	UZA	Jasmine Coppens et al	?	?	?
Belgium/UZA-UA-CV8350400907/2021	EPI_ISL_8349287	2021-12-03	Platform BIS UZA/UAntwerpen	Labo Klinische Biologie	UZA	Jasmine Coppens et al	?	?	?
Belgium/UZA-UA-CV8353456508/2021	EPI_ISL_8508822	2021-12-18	Platform BIS UZA/UAntwerpen	Labo Klinische Biologie	UZA	Jasmine Coppens et al	?	?	?
Belgium/UZA-UA-CV8353503388/2021	EPI_ISL_8508823	2021-12-18	Platform BIS UZA/UAntwerpen	Labo Klinische Biologie	UZA	Jasmine Coppens et al	?	?	?
Belgium/UZA-UA-CV8353866130/2021	EPI_ISL_8350471	2021-12-07	Platform BIS UZA/UAntwerpen	Labo Klinische Biologie	UZA	Jasmine Coppens et al	?	?	?
Belgium/UZA-UA-CV8354607168/2021	EPI_ISL_8985866	2021-12-30	Platform BIS UZA/UAntwerpen	Labo Klinische Biologie	UZA	Jasmine Coppens et al	?	?	?
Belgium/UZA-UA-CV8354607269/2021	EPI_ISL_8985889	2021-12-30	Platform BIS UZA/UAntwerpen	Labo Klinische Biologie	UZA	Jasmine Coppens et al	?	?	?
Belgium/UZA-UA-CV8357123007/2021	EPI_ISL_8350370	2021-12-08	Platform BIS UZA/UAntwerpen	Labo Klinische Biologie	UZA	Jasmine Coppens et al	?	?	?
Belgium/UZA-UA-CV8357126542/2021	EPI_ISL_8508795	2021-12-17	Platform BIS UZA/UAntwerpen	Labo Klinische Biologie	UZA	Jasmine Coppens et al	?	?	?
Belgium/UZA-UA-CV8357712683/2021	EPI_ISL_8985929	2021-12-31	Platform BIS UZA/UAntwerpen	Labo Klinische Biologie	UZA	Jasmine Coppens et al	?	?	?
Belgium/UZA-UA-CV8357804128/2021	EPI_ISL_8985910	2021-12-31	Platform BIS UZA/UAntwerpen	Labo Klinische Biologie	UZA	Jasmine Coppens et al	?	?	?
Belgium/UZA-UA-CV8359401291/2022	EPI_ISL_9479764	2022-01-16	Platform BIS UZA/UAntwerpen	Labo Klinische Biologie	UZA	Jasmine Coppens et al	?	?	?
Belgium/UZA-UA-CV8359540226/2022	EPI_ISL_9663574	2022-01-27	Platform BIS UZA/UAntwerpen	Labo Klinische Biologie	UZA	Jasmine Coppens et al	?	?	?
Belgium/UZA-UA-CV8359614893/2022	EPI_ISL_9696016	2022-01-28	Platform BIS UZA/UAntwerpen	Labo Klinische Biologie	UZA	Jasmine Coppens et al	?	?	?
Belgium/UZA-UA-CV8359615297/2022	EPI_ISL_9696060	2022-01-30	Platform BIS UZA/UAntwerpen	Labo Klinische Biologie	UZA	Jasmine Coppens et al	?	?	?
Belgium/UZA-UA-CV8359636519/2022	EPI_ISL_9696056	2022-01-30	Platform BIS UZA/UAntwerpen	Labo Klinische Biologie	UZA	Jasmine Coppens et al	?	?	?
Belgium/UZA-UA-CV8359989052/2022	EPI_ISL_9696001	2022-01-27	Platform BIS UZA/UAntwerpen	Labo Klinische Biologie	UZA	Jasmine Coppens et al	?	?	?
Belgium/UZA-UA-CV8360051902/2022	EPI_ISL_9696000	2022-01-27	Platform BIS UZA/UAntwerpen	Labo Klinische Biologie	UZA	Jasmine Coppens et al	?	?	?
Belgium/UZA-UA-CV8362370808/2022	EPI_ISL_9431323	2022-01-20	Platform BIS UZA/UAntwerpen	Labo Klinische Biologie	UZA	Jasmine Coppens et al	?	?	?
Belgium/UZA-UA-CV8362753552/2022	EPI_ISL_9696023	2022-01-28	Platform BIS UZA/UAntwerpen	Labo Klinische Biologie	UZA	Jasmine Coppens et al	?	?	?
Belgium/UZA-UA-CV8362818624/2022	EPI_ISL_9431392	2022-01-22	Platform BIS UZA/UAntwerpen	Labo Klinische Biologie	UZA	Jasmine Coppens et al	?	?	?
Belgium/UZA-UA-CV8362850754/2022	EPI_ISL_9431406	2022-01-22	Platform BIS UZA/UAntwerpen	Labo Klinische Biologie	UZA	Jasmine Coppens et al	?	?	?
Belgium/UZA-UA-CV8362865407/2022	EPI_ISL_9479763	2022-01-15	Platform BIS UZA/UAntwerpen	Labo Klinische Biologie	UZA	Jasmine Coppens et al	?	?	?
Belgium/UZA-UA-CV8364379314/2022	EPI_ISL_9696100	2022-01-31	Platform BIS UZA/UAntwerpen	Labo Klinische Biologie	UZA	Jasmine Coppens et al	?	?	?
Belgium/UZA-UA-CV8364385879/2022	EPI_ISL_9479796	2022-01-24	Platform BIS UZA/UAntwerpen	Labo Klinische Biologie	UZA	Jasmine Coppens et al	?	?	?
Belgium/UZA-UA-CV8364410131/2022	EPI_ISL_10664438	2022-02-24	Platform BIS UZA/Uantwerpen	University Hospital Antwerp (UZA)	Labo Klinische Biologie	University Hospital Antwerp (UZA)	Jasmine Coppens et al	?	?	?
Belgium/UZA-UA-CV8365085289/2022	EPI_ISL_9431393	2022-01-22	Platform BIS UZA/UAntwerpen	Labo Klinische Biologie	UZA	Jasmine Coppens et al	?	?	?
Belgium/UZA-UA-CV8365093777/2022	EPI_ISL_9431437	2022-01-23	Platform BIS UZA/UAntwerpen	Labo Klinische Biologie	UZA	Jasmine Coppens et al	?	?	?
Belgium/UZA-UA-CV8365135914/2022	EPI_ISL_10199920	2022-02-16	Platform BIS UZA/UAntwerpen	Labo Klinische Biologie	UZA	Jasmine Coppens et al	?	?	?
Belgium/UZA-UA-CV8365175219/2022	EPI_ISL_9431304	2022-01-20	Platform BIS UZA/UAntwerpen	Labo Klinische Biologie	UZA	Jasmine Coppens et al	?	?	?
Belgium/UZA-UA-CV8366524226/2022	EPI_ISL_9431402	2022-01-22	Platform BIS UZA/UAntwerpen	Labo Klinische Biologie	UZA	Jasmine Coppens et al	?	?	?
Belgium/UZA-UA-CV8377154416/2021	EPI_ISL_8841389	2021-12-28	Platform BIS UZA/UAntwerpen	Labo Klinische Biologie	UZA	Jasmine Coppens et al	?	?	?
Belgium/UZA-UA-CV8377192711/2021	EPI_ISL_8841401	2021-12-27	Platform BIS UZA/UAntwerpen	Labo Klinische Biologie	UZA	Jasmine Coppens et al	?	?	?
Belgium/UZA-UA-CV8378752286/2022	EPI_ISL_9663591	2022-01-27	Platform BIS UZA/UAntwerpen	Labo Klinische Biologie	UZA	Jasmine Coppens et al	?	?	?
Belgium/UZA-UA-CV8380065325/2022	EPI_ISL_8985955	2022-01-02	Platform BIS UZA/UAntwerpen	Labo Klinische Biologie	UZA	Jasmine Coppens et al	?	?	?
Belgium/UZA-UA-CV8380215774/2021	EPI_ISL_8985857	2021-12-30	Platform BIS UZA/UAntwerpen	Labo Klinische Biologie	UZA	Jasmine Coppens et al	?	?	?
Belgium/UZA-UA-CV8380729773/2022	EPI_ISL_9431376	2022-01-21	Platform BIS UZA/UAntwerpen	Labo Klinische Biologie	UZA	Jasmine Coppens et al	?	?	?
Belgium/UZA-UA-CV8380929433/2022	EPI_ISL_9696083	2022-01-31	Platform BIS UZA/UAntwerpen	Labo Klinische Biologie	UZA	Jasmine Coppens et al	?	?	?
Belgium/UZA-UA-CV8381062607/2022	EPI_ISL_9479814	2022-01-24	Platform BIS UZA/UAntwerpen	Labo Klinische Biologie	UZA	Jasmine Coppens et al	?	?	?
Belgium/UZA-UA-CV8381247917/2022	EPI_ISL_9479694	2022-01-23	Platform BIS UZA/UAntwerpen	Labo Klinische Biologie	UZA	Jasmine Coppens et al	?	?	?
Belgium/UZA-UA-CV8381405642/2022	EPI_ISL_9431381	2022-01-21	Platform BIS UZA/UAntwerpen	Labo Klinische Biologie	UZA	Jasmine Coppens et al	?	?	?
Belgium/UZA-UA-CV8382118489/2022	EPI_ISL_8985940	2022-01-01	Platform BIS UZA/UAntwerpen	Labo Klinische Biologie	UZA	Jasmine Coppens et al	?	?	?
Belgium/UZA-UA-CV8382188312/2021	EPI_ISL_8985903	2021-12-31	Platform BIS UZA/UAntwerpen	Labo Klinische Biologie	UZA	Jasmine Coppens et al	?	?	?
Belgium/UZA-UA-CV8382721610/2022	EPI_ISL_8985956	2022-01-02	Platform BIS UZA/UAntwerpen	Labo Klinische Biologie	UZA	Jasmine Coppens et al	?	?	?
Belgium/UZA-UA-CV8383393536/2022	EPI_ISL_9974713	2022-02-07	Platform BIS UZA/UAntwerpen	Labo Klinische Biologie	UZA	Jasmine Coppens et al	?	?	?
Belgium/UZA-UA-CV8383570358/2022	EPI_ISL_9974757	2022-02-09	Platform BIS UZA/UAntwerpen	Labo Klinische Biologie	UZA	Jasmine Coppens et al	?	?	?
Belgium/UZA-UA-CV8386084476/2022	EPI_ISL_9696015	2022-01-28	Platform BIS UZA/UAntwerpen	Labo Klinische Biologie	UZA	Jasmine Coppens et al	?	?	?
Belgium/UZA-UA-CV8388475326/2022	EPI_ISL_9696051	2022-01-29	Platform BIS UZA/UAntwerpen	Labo Klinische Biologie	UZA	Jasmine Coppens et al	?	?	?
Belgium/UZA-UA-CV8388488460/2022	EPI_ISL_9696071	2022-01-30	Platform BIS UZA/UAntwerpen	Labo Klinische Biologie	UZA	Jasmine Coppens et al	?	?	?
Belgium/UZA-UA-CV8389310637/2022	EPI_ISL_9663506	2022-01-25	Platform BIS UZA/UAntwerpen	Labo Klinische Biologie	UZA	Jasmine Coppens et al	?	?	?
Belgium/UZA-UA-CV8389354891/2022	EPI_ISL_9479822	2022-01-24	Platform BIS UZA/UAntwerpen	Labo Klinische Biologie	UZA	Jasmine Coppens et al	?	?	?
Belgium/UZA-UA-CV8389513226/2022	EPI_ISL_9696055	2022-01-29	Platform BIS UZA/UAntwerpen	Labo Klinische Biologie	UZA	Jasmine Coppens et al	?	?	?
Belgium/UZA-UA-CV8390360661/2021	EPI_ISL_8985880	2021-12-30	Platform BIS UZA/UAntwerpen	Labo Klinische Biologie	UZA	Jasmine Coppens et al	?	?	?
Belgium/UZA-UA-CV8392865786/2021	EPI_ISL_8841308	2021-12-28	Platform BIS UZA/UAntwerpen	Labo Klinische Biologie	UZA	Jasmine Coppens et al	?	?	?
Belgium/UZA-UA-CV8394321695/2022	EPI_ISL_9696102	2022-01-31	Platform BIS UZA/UAntwerpen	Labo Klinische Biologie	UZA	Jasmine Coppens et al	?	?	?
Belgium/UZA-UA-CV8398561205/2022	EPI_ISL_9479609	2022-01-18	Platform BIS UZA/UAntwerpen	Labo Klinische Biologie	UZA	Jasmine Coppens et al	?	?	?
Belgium/UZA-UA-CV8405382325/2022	EPI_ISL_9696119	2022-02-01	Platform BIS UZA/UAntwerpen	Labo Klinische Biologie	UZA	Jasmine Coppens et al	?	?	?
Belgium/UZA-UA-CV8405454568/2022	EPI_ISL_9395037	2022-01-15	Platform BIS UZA/UAntwerpen	Labo Klinische Biologie	UZA	Jasmine Coppens et al	?	?	?
Belgium/UZA-UA-CV8405514990/2022	EPI_ISL_9431404	2022-01-22	Platform BIS UZA/UAntwerpen	Labo Klinische Biologie	UZA	Jasmine Coppens et al	?	?	?
Belgium/UZA-UA-CV8405591580/2022	EPI_ISL_9395087	2022-01-16	Platform BIS UZA/UAntwerpen	Labo Klinische Biologie	UZA	Jasmine Coppens et al	?	?	?
Belgium/UZA-UA-CV8405607950/2022	EPI_ISL_10664484	2022-02-26	Platform BIS UZA/Uantwerpen	University Hospital Antwerp (UZA)	Labo Klinische Biologie	University Hospital Antwerp (UZA)	Jasmine Coppens et al	?	?	?
Belgium/UZA-UA-CV8405723037/2022	EPI_ISL_9479838	2022-01-24	Platform BIS UZA/UAntwerpen	Labo Klinische Biologie	UZA	Jasmine Coppens et al	?	?	?
Belgium/UZA-UA-CV8405755773/2022	EPI_ISL_9696072	2022-01-30	Platform BIS UZA/UAntwerpen	Labo Klinische Biologie	UZA	Jasmine Coppens et al	?	?	?
Belgium/UZA-UA-CV8406472563/2022	EPI_ISL_9354144	2022-01-04	Platform BIS UZA/UAntwerpen	Labo Klinische Biologie	UZA	Jasmine Coppens et al	?	?	?
Belgium/UZA-UA-CV8406473472/2021	EPI_ISL_8985859	2021-12-30	Platform BIS UZA/UAntwerpen	Labo Klinische Biologie	UZA	Jasmine Coppens et al	?	?	?
Belgium/UZA-UA-CV8406726884/2022	EPI_ISL_8985957	2022-01-02	Platform BIS UZA/UAntwerpen	Labo Klinische Biologie	UZA	Jasmine Coppens et al	?	?	?
Belgium/UZA-UA-CV8406794986/2021	EPI_ISL_8985879	2021-12-30	Platform BIS UZA/UAntwerpen	Labo Klinische Biologie	UZA	Jasmine Coppens et al	?	?	?
Belgium/UZA-UA-CV8406795592/2022	EPI_ISL_8985936	2022-01-01	Platform BIS UZA/UAntwerpen	Labo Klinische Biologie	UZA	Jasmine Coppens et al	?	?	?
Belgium/UZA-UA-CV8408509563/2022	EPI_ISL_10344872	2022-02-17	Platform BIS UZA/UAntwerpen	Labo Klinische Biologie	UZA	Jasmine Coppens et al	?	?	?
Belgium/UZA-UA-CV8409735807/2022	EPI_ISL_10664497	2022-02-26	Platform BIS UZA/Uantwerpen	University Hospital Antwerp (UZA)	Labo Klinische Biologie	University Hospital Antwerp (UZA)	Jasmine Coppens et al	?	?	?
Belgium/UZA-UA-CV8409774102/2022	EPI_ISL_10344884	2022-02-19	Platform BIS UZA/UAntwerpen	Labo Klinische Biologie	UZA	Jasmine Coppens et al	?	?	?
Belgium/UZA-UA-CV8409795320/2022	EPI_ISL_10344416	2022-02-16	Platform BIS UZA/UAntwerpen	Labo Klinische Biologie	UZA	Jasmine Coppens et al	?	?	?
Belgium/UZA-UA-CV8409821891/2022	EPI_ISL_9974729	2022-02-08	Platform BIS UZA/UAntwerpen	Labo Klinische Biologie	UZA	Jasmine Coppens et al	?	?	?
Belgium/UZA-UA-CV8409867866/2022	EPI_ISL_10199912	2022-02-15	Platform BIS UZA/UAntwerpen	Labo Klinische Biologie	UZA	Jasmine Coppens et al	?	?	?
Belgium/UZA-UA-CV8410117440/2022	EPI_ISL_10344814	2022-02-17	Platform BIS UZA/UAntwerpen	Labo Klinische Biologie	UZA	Jasmine Coppens et al	?	?	?
Belgium/UZA-UA-CV8410124312/2022	EPI_ISL_10344813	2022-02-17	Platform BIS UZA/UAntwerpen	Labo Klinische Biologie	UZA	Jasmine Coppens et al	?	?	?
Belgium/UZA-UA-CV8410759155/2022	EPI_ISL_10344873	2022-02-17	Platform BIS UZA/UAntwerpen	Labo Klinische Biologie	UZA	Jasmine Coppens et al	?	?	?
Belgium/UZA-UA-CV8412640046/2022	EPI_ISL_9696116	2022-01-31	Platform BIS UZA/UAntwerpen	Labo Klinische Biologie	UZA	Jasmine Coppens et al	?	?	?
Belgium/UZA-UA-CV8412653988/2022	EPI_ISL_9696112	2022-01-31	Platform BIS UZA/UAntwerpen	Labo Klinische Biologie	UZA	Jasmine Coppens et al	?	?	?
Belgium/UZA-UA-CV8412657224/2022	EPI_ISL_9696114	2022-01-31	Platform BIS UZA/UAntwerpen	Labo Klinische Biologie	UZA	Jasmine Coppens et al	?	?	?
Belgium/UZA-UA-CV8412690364/2022	EPI_ISL_9696115	2022-01-31	Platform BIS UZA/UAntwerpen	Labo Klinische Biologie	UZA	Jasmine Coppens et al	?	?	?
Belgium/UZA-UA-CV8412700165/2022	EPI_ISL_9696113	2022-01-31	Platform BIS UZA/UAntwerpen	Labo Klinische Biologie	UZA	Jasmine Coppens et al	?	?	?
Belgium/UZA-UA-CV8413413319/2022	EPI_ISL_10344827	2022-02-19	Platform BIS UZA/UAntwerpen	Labo Klinische Biologie	UZA	Jasmine Coppens et al	?	?	?
Belgium/UZA-UA-CV8416119619/2022	EPI_ISL_10344868	2022-02-17	Platform BIS UZA/UAntwerpen	Labo Klinische Biologie	UZA	Jasmine Coppens et al	?	?	?
Belgium/UZA-UA-CV8416656856/2022	EPI_ISL_10344809	2022-02-16	Platform BIS UZA/UAntwerpen	Labo Klinische Biologie	UZA	Jasmine Coppens et al	?	?	?
Belgium/UZA-UA-CV8418019304/2022	EPI_ISL_9974668	2022-02-07	Platform BIS UZA/UAntwerpen	Labo Klinische Biologie	UZA	Jasmine Coppens et al	?	?	?
Belgium/UZA-UA-CV8418057090/2022	EPI_ISL_10664461	2022-02-24	Platform BIS UZA/Uantwerpen	University Hospital Antwerp (UZA)	Labo Klinische Biologie	University Hospital Antwerp (UZA)	Jasmine Coppens et al	?	?	?
Belgium/UZA-UA-CV8418393257/2022	EPI_ISL_9974719	2022-02-07	Platform BIS UZA/UAntwerpen	Labo Klinische Biologie	UZA	Jasmine Coppens et al	?	?	?
Belgium/UZA-UA-CV8430560188/2022	EPI_ISL_10068677	2022-02-11	Platform BIS UZA/UAntwerpen	Labo Klinische Biologie	UZA	Jasmine Coppens et al	?	?	?
Belgium/UZA-UA-CV8431068329/2022	EPI_ISL_9974723	2022-02-08	Platform BIS UZA/UAntwerpen	Labo Klinische Biologie	UZA	Jasmine Coppens et al	?	?	?
Belgium/UZA-UA-CV8431069238/2022	EPI_ISL_10344812	2022-02-17	Platform BIS UZA/UAntwerpen	Labo Klinische Biologie	UZA	Jasmine Coppens et al	?	?	?
Belgium/UZA-UA-CV8433927304/2022	EPI_ISL_9663607	2022-01-29	Platform BIS UZA/UAntwerpen	Labo Klinische Biologie	UZA	Jasmine Coppens et al	?	?	?
Belgium/UZA-UA-CV8433971861/2022	EPI_ISL_9663608	2022-01-29	Platform BIS UZA/UAntwerpen	Labo Klinische Biologie	UZA	Jasmine Coppens et al	?	?	?
Belgium/UZA-UA-CV8433986615/2022	EPI_ISL_9663606	2022-01-29	Platform BIS UZA/UAntwerpen	Labo Klinische Biologie	UZA	Jasmine Coppens et al	?	?	?
Belgium/UZA-UA-CV8435015522/2022	EPI_ISL_9907972	2022-02-07	Platform BIS UZA/UAntwerpen	Labo Klinische Biologie	UZA	Jasmine Coppens et al	?	?	?
Belgium/UZA-UA-CV8435213461/2022	EPI_ISL_9974754	2022-02-09	Platform BIS UZA/UAntwerpen	Labo Klinische Biologie	UZA	Jasmine Coppens et al	?	?	?
Belgium/UZA-UA-CV8435662085/2022	EPI_ISL_9974774	2022-02-08	Platform BIS UZA/UAntwerpen	Labo Klinische Biologie	UZA	Jasmine Coppens et al	?	?	?
Belgium/UZA-UA-CV8439489141/2022	EPI_ISL_10068711	2022-02-11	Platform BIS UZA/UAntwerpen	Labo Klinische Biologie	UZA	Jasmine Coppens et al	?	?	?
Belgium/UZA-UA-CV8439782363/2022	EPI_ISL_9974748	2022-02-08	Platform BIS UZA/UAntwerpen	Labo Klinische Biologie	UZA	Jasmine Coppens et al	?	?	?
Belgium/UZA-UA-CV8439783474/2022	EPI_ISL_9974751	2022-02-08	Platform BIS UZA/UAntwerpen	Labo Klinische Biologie	UZA	Jasmine Coppens et al	?	?	?
Belgium/UZA-UA-CV8440617068/2022	EPI_ISL_10664449	2022-02-24	Platform BIS UZA/Uantwerpen	University Hospital Antwerp (UZA)	Labo Klinische Biologie	University Hospital Antwerp (UZA)	Jasmine Coppens et al	?	?	?
Belgium/UZA-UA-CV8446600756/2022	EPI_ISL_10664493	2022-02-26	Platform BIS UZA/Uantwerpen	University Hospital Antwerp (UZA)	Labo Klinische Biologie	University Hospital Antwerp (UZA)	Jasmine Coppens et al	?	?	?
Belgium/UZA-UA-CV8446640869/2022	EPI_ISL_9974736	2022-02-08	Platform BIS UZA/UAntwerpen	Labo Klinische Biologie	UZA	Jasmine Coppens et al	?	?	?
Belgium/UZA-UA-CV8446665929/2022	EPI_ISL_10344890	2022-02-19	Platform BIS UZA/UAntwerpen	Labo Klinische Biologie	UZA	Jasmine Coppens et al	?	?	?
Belgium/UZA-UA-CV8451238972/2022	EPI_ISL_10199964	2022-02-14	Platform BIS UZA/UAntwerpen	Labo Klinische Biologie	UZA	Jasmine Coppens et al	?	?	?
Belgium/UZA-UA-CV8451268173/2022	EPI_ISL_9974756	2022-02-09	Platform BIS UZA/UAntwerpen	Labo Klinische Biologie	UZA	Jasmine Coppens et al	?	?	?
Belgium/UZA-UA-CV8451286159/2022	EPI_ISL_9974731	2022-02-08	Platform BIS UZA/UAntwerpen	Labo Klinische Biologie	UZA	Jasmine Coppens et al	?	?	?
Belgium/UZA-UA-CV8451307781/2022	EPI_ISL_9974758	2022-02-09	Platform BIS UZA/UAntwerpen	Labo Klinische Biologie	UZA	Jasmine Coppens et al	?	?	?
Belgium/UZA-UA-CV8451416808/2022	EPI_ISL_9974722	2022-02-08	Platform BIS UZA/UAntwerpen	Labo Klinische Biologie	UZA	Jasmine Coppens et al	?	?	?
Belgium/UZA-UA-CV8521227405/2022	EPI_ISL_10068669	2022-02-10	Platform BIS UZA/UAntwerpen	Labo Klinische Biologie	UZA	Jasmine Coppens et al	?	?	?
Belgium/UZA-UA-CV8521330667/2022	EPI_ISL_9974737	2022-02-08	Platform BIS UZA/UAntwerpen	Labo Klinische Biologie	UZA	Jasmine Coppens et al	?	?	?
Belgium/UZA-UA-CV8521538916/2022	EPI_ISL_9974779	2022-02-08	Platform BIS UZA/UAntwerpen	Labo Klinische Biologie	UZA	Jasmine Coppens et al	?	?	?
Belgium/UZA-UA-CV8521563467/2022	EPI_ISL_9974791	2022-02-08	Platform BIS UZA/UAntwerpen	Labo Klinische Biologie	UZA	Jasmine Coppens et al	?	?	?
Belgium/UZA-UA-CV8521672490/2022	EPI_ISL_9696110	2022-01-31	Platform BIS UZA/UAntwerpen	Labo Klinische Biologie	UZA	Jasmine Coppens et al	?	?	?
Belgium/UZA-UA-CV8521687749/2022	EPI_ISL_9974720	2022-02-07	Platform BIS UZA/UAntwerpen	Labo Klinische Biologie	UZA	Jasmine Coppens et al	?	?	?
Belgium/UZA-UA-CV8521719374/2022	EPI_ISL_9696005	2022-01-27	Platform BIS UZA/UAntwerpen	Labo Klinische Biologie	UZA	Jasmine Coppens et al	?	?	?
Belgium/UZA-UA-CV8521870534/2022	EPI_ISL_9695998	2022-01-27	Platform BIS UZA/UAntwerpen	Labo Klinische Biologie	UZA	Jasmine Coppens et al	?	?	?
Belgium/UZA-UA-CV8521923074/2022	EPI_ISL_9696018	2022-01-28	Platform BIS UZA/UAntwerpen	Labo Klinische Biologie	UZA	Jasmine Coppens et al	?	?	?
Belgium/UZA-UA-CV8522168608/2022	EPI_ISL_10199955	2022-02-16	Platform BIS UZA/UAntwerpen	Labo Klinische Biologie	UZA	Jasmine Coppens et al	?	?	?
Belgium/UZA-UA-CV8522489920/2022	EPI_ISL_9974666	2022-02-08	Platform BIS UZA/UAntwerpen	Labo Klinische Biologie	UZA	Jasmine Coppens et al	?	?	?
Belgium/UZA-UA-CV8522501337/2022	EPI_ISL_9974733	2022-02-08	Platform BIS UZA/UAntwerpen	Labo Klinische Biologie	UZA	Jasmine Coppens et al	?	?	?
Belgium/UZA-UA-CV8522592677/2022	EPI_ISL_9974777	2022-02-08	Platform BIS UZA/UAntwerpen	Labo Klinische Biologie	UZA	Jasmine Coppens et al	?	?	?
Belgium/UZA-UA-CV8523194178/2022	EPI_ISL_9974710	2022-02-07	Platform BIS UZA/UAntwerpen	Labo Klinische Biologie	UZA	Jasmine Coppens et al	?	?	?
Belgium/UZA-UA-CV8523245611/2022	EPI_ISL_10068666	2022-02-09	Platform BIS UZA/UAntwerpen	Labo Klinische Biologie	UZA	Jasmine Coppens et al	?	?	?
Belgium/UZA-UA-CV8525035461/2022	EPI_ISL_9696093	2022-01-31	Platform BIS UZA/UAntwerpen	Labo Klinische Biologie	UZA	Jasmine Coppens et al	?	?	?
Belgium/UZA-UA-CV8525053649/2022	EPI_ISL_9973513	2022-02-03	Platform BIS UZA/UAntwerpen	Labo Klinische Biologie	UZA	Jasmine Coppens et al	?	?	?
Belgium/UZA-UA-CV8525848443/2022	EPI_ISL_10199914	2022-02-14	Platform BIS UZA/UAntwerpen	Labo Klinische Biologie	UZA	Jasmine Coppens et al	?	?	?
Belgium/UZA-UA-CV8525951810/2022	EPI_ISL_9663603	2022-01-28	Platform BIS UZA/UAntwerpen	Labo Klinische Biologie	UZA	Jasmine Coppens et al	?	?	?
Belgium/UZA-UA-CV8526103774/2022	EPI_ISL_9663602	2022-01-28	Platform BIS UZA/UAntwerpen	Labo Klinische Biologie	UZA	Jasmine Coppens et al	?	?	?
Belgium/UZA-UA-MI21461770/2021	EPI_ISL_7483807	2021-11-18	Labo Klinische Biologie	UZA	Labo Klinische Biologie	UZA	Jasmine Coppens et al	?	?	?
Belgium/UZA-UA-MI21462682/2021	EPI_ISL_8145982	2021-11-20	Labo Klinische Biologie	UZA	Labo Klinische Biologie	UZA	Jasmine Coppens et al	?	?	?
Belgium/UZA-UA-MI21462802/2021	EPI_ISL_8146075	2021-11-20	Labo Klinische Biologie	UZA	Labo Klinische Biologie	UZA	Jasmine Coppens et al	?	?	?
Belgium/UZA-UA-MI21480993/2021	EPI_ISL_8254994	2021-11-29	Labo Klinische Biologie	UZA	Labo Klinische Biologie	UZA	Jasmine Coppens et al	?	?	?
Belgium/UZA-UA-MI2151830/2021	EPI_ISL_8656482	2021-12-21	Labo Klinische Biologie	UZA	Labo Klinische Biologie	UZA	Jasmine Coppens et al	?	?	?
Belgium/UZA-UA-MI22033222/2022	EPI_ISL_9431266	2022-01-23	Labo Klinische Biologie	UZA	Labo Klinische Biologie	UZA	Jasmine Coppens et al	?	?	?
Belgium/UZA-UA-MI22050651/2022	EPI_ISL_9695989	2022-02-01	Labo Klinische Biologie	UZA	Labo Klinische Biologie	UZA	Jasmine Coppens et al	?	?	?
Belgium/UZA-UA-WFZ509/2021	EPI_ISL_9353990	2021-12-24	LHUB-ULB	Labo Klinische Biologie	UZA	Jasmine Coppens et al	?	?	?
Belgium/UZB_5482022013114/2022	EPI_ISL_9596647	2022-01-28	Microbiology Department - University Hospital Brussel	Microbiology Department - University Hospital Brussel	Thomas Demuyser et al	?	?	?
Belgium/ZNA_21860582/2021	EPI_ISL_7373566	2021-11-09	Klinisch Laboratorium ZNA	Klinisch Laboratorium ZNA	Verstrepen et al.	?	?	?
Belgium/rega-18949/2021	EPI_ISL_8591410	2021-10-20	KU Leuven	Rega Institute	Clinical and Epidemiological Virology	KU Leuven	Rega Institute	Clinical and Epidemiological Virology	Tony Wawina-Bokalanga et al	?	?	?
Belgium/rega-18975/2021	EPI_ISL_8591436	2021-10-24	KU Leuven	Rega Institute	Clinical and Epidemiological Virology	KU Leuven	Rega Institute	Clinical and Epidemiological Virology	Tony Wawina-Bokalanga et al	?	?	?
Belize/8734101-ICGES/2021	EPI_ISL_10302068	2021-12-27	CML/Belize	Genomics and Proteomics Departament	Gorgas Memorial Institute For Health Studies	Juvencio Chan et al	?	?	?
Belize/8734643-ICGES/2021	EPI_ISL_10302053	2021-12-28	CML/Belize	Genomics and Proteomics Departament	Gorgas Memorial Institute For Health Studies	Juvencio Chan et al	?	?	?
Belize/8734832-ICGES/2021	EPI_ISL_10302066	2021-12-29	CML/Belize	Genomics and Proteomics Departament	Gorgas Memorial Institute For Health Studies	Juvencio Chan et al	?	?	?
Bermuda/WR-NYGC-DEC-6134-NHNC832/2021	EPI_ISL_9121157	2021-11-12	Bermuda Molecular Diagnostics and Research Laboratory	New York Genome Center	Michael Zody et al	?	?	?
Bermuda/WR-NYGC-DEC-6147-VRXC627/2021	EPI_ISL_9121148	2021-12-13	Bermuda Molecular Diagnostics and Research Laboratory	New York Genome Center	Michael Zody et al	?	?	?
Bermuda/WR-NYGC-DEC-6152-YGAX066/2021	EPI_ISL_9121163	2021-12-13	Bermuda Molecular Diagnostics and Research Laboratory	New York Genome Center	Michael Zody et al	?	?	?
Bolivia/SAN-CABANA-PE-UPCH-2345/2021	EPI_ISL_8800584	2021-11-05	Laboratorio de Diagnóstico e Investigación BIOSCIENCE SRL	Laboratorio de Genómica Microbiana	Universidad Peruana Cayetano Heredia	Esdenka Pérez et al	?	?	?
Bolivia/SAN-CABANA-PE-UPCH-2347/2021	EPI_ISL_8800586	2021-11-05	Laboratorio de Diagnóstico e Investigación BIOSCIENCE SRL	Laboratorio de Genómica Microbiana	Universidad Peruana Cayetano Heredia	Esdenka Pérez et al	?	?	?
Bonaire/BQ-RIVM-73765/2021	EPI_ISL_7785049	2021-12-04	Dutch COVID-19 response team	National Institute for Public Health and the Environment (RIVM)	Adam Meijer et al	?	?	?
Bonaire/BQ-RIVM-77955/2021	EPI_ISL_8586775	2021-12-20	Dutch COVID-19 response team	National Institute for Public Health and the Environment (RIVM)	Adam Meijer et al	?	?	?
Bonaire/BQ-RIVM-77960/2021	EPI_ISL_8586780	2021-12-21	Dutch COVID-19 response team	National Institute for Public Health and the Environment (RIVM)	Adam Meijer et al	?	?	?
Bonaire/BQ-RIVM-79962/2021	EPI_ISL_8723991	2021-12-24	Dutch COVID-19 response team	National Institute for Public Health and the Environment (RIVM)	Adam Meijer et al	?	?	?
Bonaire/BQ-RIVM-79971/2021	EPI_ISL_8724000	2021-12-26	Dutch COVID-19 response team	National Institute for Public Health and the Environment (RIVM)	Adam Meijer et al	?	?	?
Bonaire/BQ-RIVM-79973/2021	EPI_ISL_8724002	2021-12-26	Dutch COVID-19 response team	National Institute for Public Health and the Environment (RIVM)	Adam Meijer et al	?	?	?
Bonaire/BQ-RIVM-79974/2021	EPI_ISL_8724003	2021-12-26	Dutch COVID-19 response team	National Institute for Public Health and the Environment (RIVM)	Adam Meijer et al	?	?	?
Bonaire/BQ-RIVM-79976/2021	EPI_ISL_8724005	2021-12-27	Dutch COVID-19 response team	National Institute for Public Health and the Environment (RIVM)	Adam Meijer et al	?	?	?
Bonaire/BQ-RIVM-79992/2021	EPI_ISL_8724021	2021-12-28	Dutch COVID-19 response team	National Institute for Public Health and the Environment (RIVM)	Adam Meijer et al	?	?	?
Bonaire/BQ-RIVM-79995/2021	EPI_ISL_8724024	2021-12-28	Dutch COVID-19 response team	National Institute for Public Health and the Environment (RIVM)	Adam Meijer et al	?	?	?
Bonaire/BQ-RIVM-80945/2021	EPI_ISL_9086267	2021-12-30	Dutch COVID-19 response team	National Institute for Public Health and the Environment (RIVM)	Adam Meijer et al	?	?	?
Bonaire/BQ-RIVM-80960/2021	EPI_ISL_9086277	2021-12-31	Dutch COVID-19 response team	National Institute for Public Health and the Environment (RIVM)	Adam Meijer et al	?	?	?
Bonaire/BQ-RIVM-80969/2022	EPI_ISL_9086283	2022-01-01	Dutch COVID-19 response team	National Institute for Public Health and the Environment (RIVM)	Adam Meijer et al	?	?	?
Bonaire/BQ-RIVM-81209/2022	EPI_ISL_9086289	2022-01-02	Dutch COVID-19 response team	National Institute for Public Health and the Environment (RIVM)	Adam Meijer et al	?	?	?
Bonaire/BQ-RIVM-81216/2022	EPI_ISL_9086293	2022-01-03	Dutch COVID-19 response team	National Institute for Public Health and the Environment (RIVM)	Adam Meijer et al	?	?	?
Bonaire/BQ-RIVM-81232/2022	EPI_ISL_9086307	2022-01-04	Dutch COVID-19 response team	National Institute for Public Health and the Environment (RIVM)	Adam Meijer et al	?	?	?
Bonaire/BQ-RIVM-81234/2022	EPI_ISL_9086308	2022-01-04	Dutch COVID-19 response team	National Institute for Public Health and the Environment (RIVM)	Adam Meijer et al	?	?	?
Bonaire/BQ-RIVM-81238/2022	EPI_ISL_9086311	2022-01-04	Dutch COVID-19 response team	National Institute for Public Health and the Environment (RIVM)	Adam Meijer et al	?	?	?
Bonaire/BQ-RIVM-82751/2022	EPI_ISL_9184760	2022-01-05	Dutch COVID-19 response team	National Institute for Public Health and the Environment (RIVM)	Adam Meijer et al	?	?	?
Bonaire/BQ-RIVM-82753/2022	EPI_ISL_9184762	2022-01-05	Dutch COVID-19 response team	National Institute for Public Health and the Environment (RIVM)	Adam Meijer et al	?	?	?
Bonaire/BQ-RIVM-82763/2022	EPI_ISL_9184772	2022-01-06	Dutch COVID-19 response team	National Institute for Public Health and the Environment (RIVM)	Adam Meijer et al	?	?	?
Bonaire/BQ-RIVM-82769/2022	EPI_ISL_9184778	2022-01-07	Dutch COVID-19 response team	National Institute for Public Health and the Environment (RIVM)	Adam Meijer et al	?	?	?
Bonaire/BQ-RIVM-82781/2022	EPI_ISL_9184790	2022-01-08	Dutch COVID-19 response team	National Institute for Public Health and the Environment (RIVM)	Adam Meijer et al	?	?	?
Bonaire/BQ-RIVM-82794/2022	EPI_ISL_9184803	2022-01-10	Dutch COVID-19 response team	National Institute for Public Health and the Environment (RIVM)	Adam Meijer et al	?	?	?
Bonaire/BQ-RIVM-83827/2022	EPI_ISL_9530036	2022-01-11	Dutch COVID-19 response team	National Institute for Public Health and the Environment (RIVM)	Adam Meijer et al	?	?	?
Bonaire/BQ-RIVM-83842/2022	EPI_ISL_9530051	2022-01-12	Dutch COVID-19 response team	National Institute for Public Health and the Environment (RIVM)	Adam Meijer et al	?	?	?
Bonaire/BQ-RIVM-83844/2022	EPI_ISL_9530053	2022-01-12	Dutch COVID-19 response team	National Institute for Public Health and the Environment (RIVM)	Adam Meijer et al	?	?	?
Bonaire/BQ-RIVM-83845/2022	EPI_ISL_9530054	2022-01-12	Dutch COVID-19 response team	National Institute for Public Health and the Environment (RIVM)	Adam Meijer et al	?	?	?
Bonaire/BQ-RIVM-85202/2022	EPI_ISL_9530084	2022-01-18	Dutch COVID-19 response team	National Institute for Public Health and the Environment (RIVM)	Adam Meijer et al	?	?	?
Bonaire/BQ-RIVM-85204/2022	EPI_ISL_9530086	2022-01-18	Dutch COVID-19 response team	National Institute for Public Health and the Environment (RIVM)	Adam Meijer et al	?	?	?
Bonaire/BQ-RIVM-87370/2022	EPI_ISL_10345971	2022-01-29	Dutch COVID-19 response team	National Institute for Public Health and the Environment (RIVM)	Adam Meijer et al	?	?	?
Bonaire/BQ-RIVM-87371/2022	EPI_ISL_10345972	2022-01-29	Dutch COVID-19 response team	National Institute for Public Health and the Environment (RIVM)	Adam Meijer et al	?	?	?
Bonaire/BQ-RIVM-87373/2022	EPI_ISL_10345974	2022-01-31	Dutch COVID-19 response team	National Institute for Public Health and the Environment (RIVM)	Adam Meijer et al	?	?	?
Bonaire/BQ-RIVM-87381/2022	EPI_ISL_10345982	2022-02-02	Dutch COVID-19 response team	National Institute for Public Health and the Environment (RIVM)	Adam Meijer et al	?	?	?
Bonaire/BQ-RIVM-88603/2022	EPI_ISL_10696303	2022-02-05	Dutch COVID-19 response team	National Institute for Public Health and the Environment (RIVM)	Adam Meijer et al	?	?	?
Bonaire/BQ-RIVM-88606/2022	EPI_ISL_10696306	2022-02-07	Dutch COVID-19 response team	National Institute for Public Health and the Environment (RIVM)	Adam Meijer et al	?	?	?
BosniaandHerzegovina/KCUS169976/2021	EPI_ISL_8479656	2021-12-27	Clinical Center	University of Sarajevo; Unit for Clinical Microbiology	Clinical Center	University of Sarajevo; Unit for Clinical Microbiology	Irma Salimović-Bešić et al	?	?	?
BosniaandHerzegovina/KCUS170135/2021	EPI_ISL_8479659	2021-12-27	Clinical Center	University of Sarajevo; Unit for Clinical Microbiology	Clinical Center	University of Sarajevo; Unit for Clinical Microbiology	Irma Salimović-Bešić et al	?	?	?
BosniaandHerzegovina/KCUS170723/2021	EPI_ISL_8479665	2021-12-27	Clinical Center	University of Sarajevo; Unit for Clinical Microbiology	Clinical Center	University of Sarajevo; Unit for Clinical Microbiology	Irma Salimović-Bešić et al	?	?	?
BosniaandHerzegovina/KCUS170725/2021	EPI_ISL_8479663	2021-12-27	Clinical Center	University of Sarajevo; Unit for Clinical Microbiology	Clinical Center	University of Sarajevo; Unit for Clinical Microbiology	Irma Salimović-Bešić et al	?	?	?
BosniaandHerzegovina/KCUS170760/2021	EPI_ISL_8479661	2021-12-27	Clinical Center	University of Sarajevo; Unit for Clinical Microbiology	Clinical Center	University of Sarajevo; Unit for Clinical Microbiology	Irma Salimović-Bešić et al	?	?	?
Botswana/CERI-KRISP-K027671/2021	EPI_ISL_9423109	2021-10-20	National Health Laboratory	CERI	Centre for Epidemic Response and Innvoation	Stellenbosch University and KRISP	KZN Research Innovation and Sequencing Platform	UKZN.	Thongbotho Mphoyakgosi et al	?	?	?
Brazil/AC-FIOCRUZ-ILMD2202155/2021	EPI_ISL_9630710	2021-12-21	Laboratório Central de Saúde Pública Dr. Djalma da Cunha Batista - LACEN - AC	Laboratório de Ecologia de Doenças Transmissíveis na Amazônia	Instituto Leônidas e Maria Deane - Fiocruz Amazônia	Camilo Matheus Monteiro Braga de Oliveira et al	?	?	?
Brazil/AC-FIOCRUZ-ILMD2202165/2022	EPI_ISL_9630735	2022-01-05	Laboratório Central de Saúde Pública Dr. Djalma da Cunha Batista - LACEN - AC	Laboratório de Ecologia de Doenças Transmissíveis na Amazônia	Instituto Leônidas e Maria Deane - Fiocruz Amazônia	Camilo Matheus Monteiro Braga de Oliveira et al	?	?	?
Brazil/AL-FIOCRUZ-IAM7069/2022	EPI_ISL_9266740	2022-01-02	LACEN/AL	WallauLab on behalf of Fiocruz COVID-19 Genomic Surveillance Network	Marcelo Henrique dos Santos Paiva et al	?	?	?
Brazil/AL-FIOCRUZ-IAM8968/2022	EPI_ISL_10682537	2022-01-23	LACEN/AL	WallauLab on behalf of Fiocruz COVID-19 Genomic Surveillance Network	Marcelo Henrique dos Santos Paiva et al	?	?	?
Brazil/AL-FIOCRUZ-IAM8985/2022	EPI_ISL_10682556	2022-01-27	LACEN/AL	WallauLab on behalf of Fiocruz COVID-19 Genomic Surveillance Network	Marcelo Henrique dos Santos Paiva et al	?	?	?
Brazil/AL-FIOCRUZ-IAM9000/2022	EPI_ISL_10682527	2022-02-01	LACEN/AL	WallauLab on behalf of Fiocruz COVID-19 Genomic Surveillance Network	Marcelo Henrique dos Santos Paiva et al	?	?	?
Brazil/AL-FIOCRUZ-IAM9002/2022	EPI_ISL_10682523	2022-02-02	LACEN/AL	WallauLab on behalf of Fiocruz COVID-19 Genomic Surveillance Network	Marcelo Henrique dos Santos Paiva et al	?	?	?
Brazil/AL-FIOCRUZ-IAM9003/2022	EPI_ISL_10682528	2022-02-02	LACEN/AL	WallauLab on behalf of Fiocruz COVID-19 Genomic Surveillance Network	Marcelo Henrique dos Santos Paiva et al	?	?	?
Brazil/AL-FIOCRUZ-IAM9008/2022	EPI_ISL_10682561	2022-02-03	LACEN/AL	WallauLab on behalf of Fiocruz COVID-19 Genomic Surveillance Network	Marcelo Henrique dos Santos Paiva et al	?	?	?
Brazil/AL-FIOCRUZ-IAM9016/2022	EPI_ISL_10682532	2022-02-06	LACEN/AL	WallauLab on behalf of Fiocruz COVID-19 Genomic Surveillance Network	Marcelo Henrique dos Santos Paiva et al	?	?	?
Brazil/AL-FIOCRUZ-IAM9024/2022	EPI_ISL_10682565	2022-02-08	LACEN/AL	WallauLab on behalf of Fiocruz COVID-19 Genomic Surveillance Network	Marcelo Henrique dos Santos Paiva et al	?	?	?
Brazil/AL-FIOCRUZ-IAM9030/2022	EPI_ISL_10682563	2022-02-09	LACEN/AL	WallauLab on behalf of Fiocruz COVID-19 Genomic Surveillance Network	Marcelo Henrique dos Santos Paiva et al	?	?	?
Brazil/AM-FIOCRUZ-ILMD2101050/2021	EPI_ISL_8056194	2021-10-08	Laboratório Central de Saúde Pública do Amazonas - LACEN-AM	Laboratório de Ecologia de Doenças Transmissíveis na Amazônia	Instituto Leônidas e Maria Deane - Fiocruz Amazônia	Arlesson Viana Da Silva et al	?	?	?
Brazil/AM-FIOCRUZ-ILMD2101064/2021	EPI_ISL_8056208	2021-10-18	Laboratório Central de Saúde Pública do Amazonas - LACEN-AM	Laboratório de Ecologia de Doenças Transmissíveis na Amazônia	Instituto Leônidas e Maria Deane - Fiocruz Amazônia	Arlesson Viana Da Silva et al	?	?	?
Brazil/AM-FIOCRUZ-ILMD2101073/2021	EPI_ISL_8056217	2021-10-19	Laboratório Central de Saúde Pública do Amazonas - LACEN-AM	Laboratório de Ecologia de Doenças Transmissíveis na Amazônia	Instituto Leônidas e Maria Deane - Fiocruz Amazônia	Arlesson Viana Da Silva et al	?	?	?
Brazil/AM-FIOCRUZ-ILMD2101270/2021	EPI_ISL_8056414	2021-11-16	Laboratório Central de Saúde Pública do Amazonas - LACEN-AM	Laboratório de Ecologia de Doenças Transmissíveis na Amazônia	Instituto Leônidas e Maria Deane - Fiocruz Amazônia	Arlesson Viana Da Silva et al	?	?	?
Brazil/AM-FIOCRUZ-ILMD2200006/2021	EPI_ISL_8353176	2021-09-27	Laboratório Translacional	Centro de Pesquisa em Medicina Tropical	CEPEM/RO	Laboratório de Ecologia de Doenças Transmissíveis na Amazônia	Instituto Leônidas e Maria Deane - Fiocruz Amazônia	Dhelio Pereira et al	?	?	?
Brazil/AM-FIOCRUZ-ILMD2200008/2021	EPI_ISL_8353178	2021-09-27	Laboratório Translacional	Centro de Pesquisa em Medicina Tropical	CEPEM/RO	Laboratório de Ecologia de Doenças Transmissíveis na Amazônia	Instituto Leônidas e Maria Deane - Fiocruz Amazônia	Dhelio Pereira et al	?	?	?
Brazil/AM-FIOCRUZ-ILMD2200330/2022	EPI_ISL_8554957	2022-01-04	Laboratório Central de Saúde Pública do Amazonas - LACEN-AM	Laboratório de Ecologia de Doenças Transmissíveis na Amazônia	Instituto Leônidas e Maria Deane - Fiocruz Amazônia	Arlesson Viana Da Silva et al	?	?	?
Brazil/AM-FIOCRUZ-ILMD2200462/2021	EPI_ISL_9194719	2021-12-31	Laboratório Central de Saúde Pública do Amazonas - LACEN-AM	Laboratório de Ecologia de Doenças Transmissíveis na Amazônia	Instituto Leônidas e Maria Deane - Fiocruz Amazônia	Arlesson Viana Da Silva et al	?	?	?
Brazil/AM-FIOCRUZ-ILMD2200467/2021	EPI_ISL_9194724	2021-12-31	Laboratório Central de Saúde Pública do Amazonas - LACEN-AM	Laboratório de Ecologia de Doenças Transmissíveis na Amazônia	Instituto Leônidas e Maria Deane - Fiocruz Amazônia	Arlesson Viana Da Silva et al	?	?	?
Brazil/AM-FIOCRUZ-ILMD2200475/2022	EPI_ISL_9194731	2022-01-02	Laboratório Central de Saúde Pública do Amazonas - LACEN-AM	Laboratório de Ecologia de Doenças Transmissíveis na Amazônia	Instituto Leônidas e Maria Deane - Fiocruz Amazônia	Arlesson Viana Da Silva et al	?	?	?
Brazil/AM-FIOCRUZ-ILMD2200497/2022	EPI_ISL_9194751	2022-01-03	Laboratório Central de Saúde Pública do Amazonas - LACEN-AM	Laboratório de Ecologia de Doenças Transmissíveis na Amazônia	Instituto Leônidas e Maria Deane - Fiocruz Amazônia	Arlesson Viana Da Silva et al	?	?	?
Brazil/AM-FIOCRUZ-ILMD2200510/2022	EPI_ISL_9194765	2022-01-03	Laboratório Central de Saúde Pública do Amazonas - LACEN-AM	Laboratório de Ecologia de Doenças Transmissíveis na Amazônia	Instituto Leônidas e Maria Deane - Fiocruz Amazônia	Arlesson Viana Da Silva et al	?	?	?
Brazil/AM-FIOCRUZ-ILMD2200572/2022	EPI_ISL_9194819	2022-01-04	Laboratório Central de Saúde Pública do Amazonas - LACEN-AM	Laboratório de Ecologia de Doenças Transmissíveis na Amazônia	Instituto Leônidas e Maria Deane - Fiocruz Amazônia	Arlesson Viana Da Silva et al	?	?	?
Brazil/AM-FIOCRUZ-ILMD2200574/2022	EPI_ISL_9194821	2022-01-04	Laboratório Central de Saúde Pública do Amazonas - LACEN-AM	Laboratório de Ecologia de Doenças Transmissíveis na Amazônia	Instituto Leônidas e Maria Deane - Fiocruz Amazônia	Arlesson Viana Da Silva et al	?	?	?
Brazil/AM-FIOCRUZ-ILMD2200575/2022	EPI_ISL_9194822	2022-01-04	Laboratório Central de Saúde Pública do Amazonas - LACEN-AM	Laboratório de Ecologia de Doenças Transmissíveis na Amazônia	Instituto Leônidas e Maria Deane - Fiocruz Amazônia	Arlesson Viana Da Silva et al	?	?	?
Brazil/AM-FIOCRUZ-ILMD2200579/2022	EPI_ISL_9195508	2022-01-04	Laboratório Central de Saúde Pública do Amazonas - LACEN-AM	Laboratório de Ecologia de Doenças Transmissíveis na Amazônia	Instituto Leônidas e Maria Deane - Fiocruz Amazônia	Arlesson Viana Da Silva et al	?	?	?
Brazil/AM-FIOCRUZ-ILMD2200621/2022	EPI_ISL_9194863	2022-01-05	Laboratório Central de Saúde Pública do Amazonas - LACEN-AM	Laboratório de Ecologia de Doenças Transmissíveis na Amazônia	Instituto Leônidas e Maria Deane - Fiocruz Amazônia	Arlesson Viana Da Silva et al	?	?	?
Brazil/AM-FIOCRUZ-ILMD2200637/2022	EPI_ISL_9194878	2022-01-05	Laboratório Central de Saúde Pública do Amazonas - LACEN-AM	Laboratório de Ecologia de Doenças Transmissíveis na Amazônia	Instituto Leônidas e Maria Deane - Fiocruz Amazônia	Arlesson Viana Da Silva et al	?	?	?
Brazil/AM-FIOCRUZ-ILMD2200654/2022	EPI_ISL_9194896	2022-01-05	Laboratório Central de Saúde Pública do Amazonas - LACEN-AM	Laboratório de Ecologia de Doenças Transmissíveis na Amazônia	Instituto Leônidas e Maria Deane - Fiocruz Amazônia	Arlesson Viana Da Silva et al	?	?	?
Brazil/AM-FIOCRUZ-ILMD2200655/2022	EPI_ISL_9194897	2022-01-05	Laboratório Central de Saúde Pública do Amazonas - LACEN-AM	Laboratório de Ecologia de Doenças Transmissíveis na Amazônia	Instituto Leônidas e Maria Deane - Fiocruz Amazônia	Arlesson Viana Da Silva et al	?	?	?
Brazil/AM-FIOCRUZ-ILMD2200657/2022	EPI_ISL_9194899	2022-01-05	Laboratório Central de Saúde Pública do Amazonas - LACEN-AM	Laboratório de Ecologia de Doenças Transmissíveis na Amazônia	Instituto Leônidas e Maria Deane - Fiocruz Amazônia	Arlesson Viana Da Silva et al	?	?	?
Brazil/AM-FIOCRUZ-ILMD2200663/2022	EPI_ISL_9194905	2022-01-05	Laboratório Central de Saúde Pública do Amazonas - LACEN-AM	Laboratório de Ecologia de Doenças Transmissíveis na Amazônia	Instituto Leônidas e Maria Deane - Fiocruz Amazônia	Arlesson Viana Da Silva et al	?	?	?
Brazil/AM-FIOCRUZ-ILMD2200664/2022	EPI_ISL_9194906	2022-01-05	Laboratório Central de Saúde Pública do Amazonas - LACEN-AM	Laboratório de Ecologia de Doenças Transmissíveis na Amazônia	Instituto Leônidas e Maria Deane - Fiocruz Amazônia	Arlesson Viana Da Silva et al	?	?	?
Brazil/AM-FIOCRUZ-ILMD2200665/2022	EPI_ISL_9194907	2022-01-05	Laboratório Central de Saúde Pública do Amazonas - LACEN-AM	Laboratório de Ecologia de Doenças Transmissíveis na Amazônia	Instituto Leônidas e Maria Deane - Fiocruz Amazônia	Arlesson Viana Da Silva et al	?	?	?
Brazil/AM-FIOCRUZ-ILMD2200668/2022	EPI_ISL_9194910	2022-01-05	Laboratório Central de Saúde Pública do Amazonas - LACEN-AM	Laboratório de Ecologia de Doenças Transmissíveis na Amazônia	Instituto Leônidas e Maria Deane - Fiocruz Amazônia	Arlesson Viana Da Silva et al	?	?	?
Brazil/AM-FIOCRUZ-ILMD2200671/2022	EPI_ISL_9194913	2022-01-05	Laboratório Central de Saúde Pública do Amazonas - LACEN-AM	Laboratório de Ecologia de Doenças Transmissíveis na Amazônia	Instituto Leônidas e Maria Deane - Fiocruz Amazônia	Arlesson Viana Da Silva et al	?	?	?
Brazil/AM-FIOCRUZ-ILMD2200687/2022	EPI_ISL_9194923	2022-01-05	Laboratório Central de Saúde Pública do Amazonas - LACEN-AM	Laboratório de Ecologia de Doenças Transmissíveis na Amazônia	Instituto Leônidas e Maria Deane - Fiocruz Amazônia	Arlesson Viana Da Silva et al	?	?	?
Brazil/AM-FIOCRUZ-ILMD2200692/2022	EPI_ISL_9194928	2022-01-05	Laboratório Central de Saúde Pública do Amazonas - LACEN-AM	Laboratório de Ecologia de Doenças Transmissíveis na Amazônia	Instituto Leônidas e Maria Deane - Fiocruz Amazônia	Arlesson Viana Da Silva et al	?	?	?
Brazil/AM-FIOCRUZ-ILMD2200703/2022	EPI_ISL_9194936	2022-01-06	Laboratório Central de Saúde Pública do Amazonas - LACEN-AM	Laboratório de Ecologia de Doenças Transmissíveis na Amazônia	Instituto Leônidas e Maria Deane - Fiocruz Amazônia	Arlesson Viana Da Silva et al	?	?	?
Brazil/AM-FIOCRUZ-ILMD2200704/2022	EPI_ISL_9194937	2022-01-06	Laboratório Central de Saúde Pública do Amazonas - LACEN-AM	Laboratório de Ecologia de Doenças Transmissíveis na Amazônia	Instituto Leônidas e Maria Deane - Fiocruz Amazônia	Arlesson Viana Da Silva et al	?	?	?
Brazil/AM-FIOCRUZ-ILMD2200732/2022	EPI_ISL_9194965	2022-01-06	Laboratório Central de Saúde Pública do Amazonas - LACEN-AM	Laboratório de Ecologia de Doenças Transmissíveis na Amazônia	Instituto Leônidas e Maria Deane - Fiocruz Amazônia	Arlesson Viana Da Silva et al	?	?	?
Brazil/AM-FIOCRUZ-ILMD2200741/2022	EPI_ISL_9194974	2022-01-06	Laboratório Central de Saúde Pública do Amazonas - LACEN-AM	Laboratório de Ecologia de Doenças Transmissíveis na Amazônia	Instituto Leônidas e Maria Deane - Fiocruz Amazônia	Arlesson Viana Da Silva et al	?	?	?
Brazil/AM-FIOCRUZ-ILMD2200745/2022	EPI_ISL_9194978	2022-01-06	Laboratório Central de Saúde Pública do Amazonas - LACEN-AM	Laboratório de Ecologia de Doenças Transmissíveis na Amazônia	Instituto Leônidas e Maria Deane - Fiocruz Amazônia	Arlesson Viana Da Silva et al	?	?	?
Brazil/AM-FIOCRUZ-ILMD2200753/2022	EPI_ISL_9194986	2022-01-06	Laboratório Central de Saúde Pública do Amazonas - LACEN-AM	Laboratório de Ecologia de Doenças Transmissíveis na Amazônia	Instituto Leônidas e Maria Deane - Fiocruz Amazônia	Arlesson Viana Da Silva et al	?	?	?
Brazil/AM-FIOCRUZ-ILMD2200754/2022	EPI_ISL_9194987	2022-01-06	Laboratório Central de Saúde Pública do Amazonas - LACEN-AM	Laboratório de Ecologia de Doenças Transmissíveis na Amazônia	Instituto Leônidas e Maria Deane - Fiocruz Amazônia	Arlesson Viana Da Silva et al	?	?	?
Brazil/AM-FIOCRUZ-ILMD2200763/2022	EPI_ISL_9194996	2022-01-06	Laboratório Central de Saúde Pública do Amazonas - LACEN-AM	Laboratório de Ecologia de Doenças Transmissíveis na Amazônia	Instituto Leônidas e Maria Deane - Fiocruz Amazônia	Arlesson Viana Da Silva et al	?	?	?
Brazil/AM-FIOCRUZ-ILMD2200769/2022	EPI_ISL_9195003	2022-01-06	Laboratório Central de Saúde Pública do Amazonas - LACEN-AM	Laboratório de Ecologia de Doenças Transmissíveis na Amazônia	Instituto Leônidas e Maria Deane - Fiocruz Amazônia	Arlesson Viana Da Silva et al	?	?	?
Brazil/AM-FIOCRUZ-ILMD2200782/2022	EPI_ISL_9195016	2022-01-06	Laboratório Central de Saúde Pública do Amazonas - LACEN-AM	Laboratório de Ecologia de Doenças Transmissíveis na Amazônia	Instituto Leônidas e Maria Deane - Fiocruz Amazônia	Arlesson Viana Da Silva et al	?	?	?
Brazil/AM-FIOCRUZ-ILMD2200783/2022	EPI_ISL_9195017	2022-01-06	Laboratório Central de Saúde Pública do Amazonas - LACEN-AM	Laboratório de Ecologia de Doenças Transmissíveis na Amazônia	Instituto Leônidas e Maria Deane - Fiocruz Amazônia	Arlesson Viana Da Silva et al	?	?	?
Brazil/AM-FIOCRUZ-ILMD2200787/2022	EPI_ISL_9195021	2022-01-06	Laboratório Central de Saúde Pública do Amazonas - LACEN-AM	Laboratório de Ecologia de Doenças Transmissíveis na Amazônia	Instituto Leônidas e Maria Deane - Fiocruz Amazônia	Arlesson Viana Da Silva et al	?	?	?
Brazil/AM-FIOCRUZ-ILMD2200803/2022	EPI_ISL_9195037	2022-01-06	Laboratório Central de Saúde Pública do Amazonas - LACEN-AM	Laboratório de Ecologia de Doenças Transmissíveis na Amazônia	Instituto Leônidas e Maria Deane - Fiocruz Amazônia	Arlesson Viana Da Silva et al	?	?	?
Brazil/AM-FIOCRUZ-ILMD2200804/2022	EPI_ISL_9195038	2022-01-06	Laboratório Central de Saúde Pública do Amazonas - LACEN-AM	Laboratório de Ecologia de Doenças Transmissíveis na Amazônia	Instituto Leônidas e Maria Deane - Fiocruz Amazônia	Arlesson Viana Da Silva et al	?	?	?
Brazil/AM-FIOCRUZ-ILMD2200806/2022	EPI_ISL_9195040	2022-01-06	Laboratório Central de Saúde Pública do Amazonas - LACEN-AM	Laboratório de Ecologia de Doenças Transmissíveis na Amazônia	Instituto Leônidas e Maria Deane - Fiocruz Amazônia	Arlesson Viana Da Silva et al	?	?	?
Brazil/AM-FIOCRUZ-ILMD2200812/2022	EPI_ISL_9195046	2022-01-06	Laboratório Central de Saúde Pública do Amazonas - LACEN-AM	Laboratório de Ecologia de Doenças Transmissíveis na Amazônia	Instituto Leônidas e Maria Deane - Fiocruz Amazônia	Arlesson Viana Da Silva et al	?	?	?
Brazil/AM-FIOCRUZ-ILMD2200814/2022	EPI_ISL_9195048	2022-01-06	Laboratório Central de Saúde Pública do Amazonas - LACEN-AM	Laboratório de Ecologia de Doenças Transmissíveis na Amazônia	Instituto Leônidas e Maria Deane - Fiocruz Amazônia	Arlesson Viana Da Silva et al	?	?	?
Brazil/AM-FIOCRUZ-ILMD2200818/2022	EPI_ISL_9195052	2022-01-06	Laboratório Central de Saúde Pública do Amazonas - LACEN-AM	Laboratório de Ecologia de Doenças Transmissíveis na Amazônia	Instituto Leônidas e Maria Deane - Fiocruz Amazônia	Arlesson Viana Da Silva et al	?	?	?
Brazil/AM-FIOCRUZ-ILMD2200820/2022	EPI_ISL_9195054	2022-01-06	Laboratório Central de Saúde Pública do Amazonas - LACEN-AM	Laboratório de Ecologia de Doenças Transmissíveis na Amazônia	Instituto Leônidas e Maria Deane - Fiocruz Amazônia	Arlesson Viana Da Silva et al	?	?	?
Brazil/AM-FIOCRUZ-ILMD2200830/2022	EPI_ISL_9195064	2022-01-06	Laboratório Central de Saúde Pública do Amazonas - LACEN-AM	Laboratório de Ecologia de Doenças Transmissíveis na Amazônia	Instituto Leônidas e Maria Deane - Fiocruz Amazônia	Arlesson Viana Da Silva et al	?	?	?
Brazil/AM-FIOCRUZ-ILMD2200839/2022	EPI_ISL_9195073	2022-01-06	Laboratório Central de Saúde Pública do Amazonas - LACEN-AM	Laboratório de Ecologia de Doenças Transmissíveis na Amazônia	Instituto Leônidas e Maria Deane - Fiocruz Amazônia	Arlesson Viana Da Silva et al	?	?	?
Brazil/AM-FIOCRUZ-ILMD2200854/2022	EPI_ISL_9195086	2022-01-06	Laboratório Central de Saúde Pública do Amazonas - LACEN-AM	Laboratório de Ecologia de Doenças Transmissíveis na Amazônia	Instituto Leônidas e Maria Deane - Fiocruz Amazônia	Arlesson Viana Da Silva et al	?	?	?
Brazil/AM-FIOCRUZ-ILMD2200856/2022	EPI_ISL_9195088	2022-01-06	Laboratório Central de Saúde Pública do Amazonas - LACEN-AM	Laboratório de Ecologia de Doenças Transmissíveis na Amazônia	Instituto Leônidas e Maria Deane - Fiocruz Amazônia	Arlesson Viana Da Silva et al	?	?	?
Brazil/AM-FIOCRUZ-ILMD2200864/2022	EPI_ISL_9195096	2022-01-06	Laboratório Central de Saúde Pública do Amazonas - LACEN-AM	Laboratório de Ecologia de Doenças Transmissíveis na Amazônia	Instituto Leônidas e Maria Deane - Fiocruz Amazônia	Arlesson Viana Da Silva et al	?	?	?
Brazil/AM-FIOCRUZ-ILMD2200865/2022	EPI_ISL_9195097	2022-01-06	Laboratório Central de Saúde Pública do Amazonas - LACEN-AM	Laboratório de Ecologia de Doenças Transmissíveis na Amazônia	Instituto Leônidas e Maria Deane - Fiocruz Amazônia	Arlesson Viana Da Silva et al	?	?	?
Brazil/AM-FIOCRUZ-ILMD2200896/2022	EPI_ISL_9195129	2022-01-07	Laboratório Central de Saúde Pública do Amazonas - LACEN-AM	Laboratório de Ecologia de Doenças Transmissíveis na Amazônia	Instituto Leônidas e Maria Deane - Fiocruz Amazônia	Arlesson Viana Da Silva et al	?	?	?
Brazil/AM-FIOCRUZ-ILMD2200899/2022	EPI_ISL_9195132	2022-01-07	Laboratório Central de Saúde Pública do Amazonas - LACEN-AM	Laboratório de Ecologia de Doenças Transmissíveis na Amazônia	Instituto Leônidas e Maria Deane - Fiocruz Amazônia	Arlesson Viana Da Silva et al	?	?	?
Brazil/AM-FIOCRUZ-ILMD2200904/2022	EPI_ISL_9195137	2022-01-07	Laboratório Central de Saúde Pública do Amazonas - LACEN-AM	Laboratório de Ecologia de Doenças Transmissíveis na Amazônia	Instituto Leônidas e Maria Deane - Fiocruz Amazônia	Arlesson Viana Da Silva et al	?	?	?
Brazil/AM-FIOCRUZ-ILMD2200910/2022	EPI_ISL_9195143	2022-01-07	Laboratório Central de Saúde Pública do Amazonas - LACEN-AM	Laboratório de Ecologia de Doenças Transmissíveis na Amazônia	Instituto Leônidas e Maria Deane - Fiocruz Amazônia	Arlesson Viana Da Silva et al	?	?	?
Brazil/AM-FIOCRUZ-ILMD2200911/2022	EPI_ISL_9195144	2022-01-07	Laboratório Central de Saúde Pública do Amazonas - LACEN-AM	Laboratório de Ecologia de Doenças Transmissíveis na Amazônia	Instituto Leônidas e Maria Deane - Fiocruz Amazônia	Arlesson Viana Da Silva et al	?	?	?
Brazil/AM-FIOCRUZ-ILMD2200912/2022	EPI_ISL_9195145	2022-01-07	Laboratório Central de Saúde Pública do Amazonas - LACEN-AM	Laboratório de Ecologia de Doenças Transmissíveis na Amazônia	Instituto Leônidas e Maria Deane - Fiocruz Amazônia	Arlesson Viana Da Silva et al	?	?	?
Brazil/AM-FIOCRUZ-ILMD2200913/2022	EPI_ISL_9195146	2022-01-07	Laboratório Central de Saúde Pública do Amazonas - LACEN-AM	Laboratório de Ecologia de Doenças Transmissíveis na Amazônia	Instituto Leônidas e Maria Deane - Fiocruz Amazônia	Arlesson Viana Da Silva et al	?	?	?
[truncated: 246,384 more rows]
[truncated: 3 more columns]
